# Supplementary material for: Adaptive mechanisms and genomic plasticity for drought tolerance identified in European black poplar (Populus nigra L.)
Source: Tree Physiol. 2016 Aug 1;36(7):909–28. doi: 10.1093/treephys/tpw017 (PMC4969554; doi:10.1093/treephys/tpw017)
Supplement: Supplementary Data [file supp_tpw017_tpw017supp_Table_S4.xlsx]

## Sheet: Sheet1
Spearman's rho correlations
			Mean annual temperature	Temperature of the warmest month	Temperature of the coolest month	Mean annual precipitation	Precipitation of the wettest month	Precipitation of the driest month	Leaf area 2005	Leaf area 2006	Leaf ratio 2005	Leaf ratio 2006	Specific leaf area 2005	Cell number per leaf 2006	Cell area 2006	Abaxial stomatal density 2006	Abaxial stomatal index 2006	Height 2005	Stem circumference 2006	Stem circumference 2007
Spearman's rho	Mean annual temperature	Correlation Coefficient		.974**	.628**	.272**	.328**	.271**	-0.0397529	-0.0221644	-.120**	-.180**	-.060**	0.0477819	-.072*	.090**	0.0507599	0.0118949	-0.0239931	-.065**
		Sig. (2-tailed)		0	5.22795e-279	2.49418e-44	5.81744e-65	6.58338e-44	0.0799545	0.302732	6.26831e-08	2.94851e-17	0.00864325	0.118104	0.0180096	0.000361105	0.106048	0.748161	0.262047	0.00393323
	Temperature of the warmest month	Correlation Coefficient			.485**	.351**	.331**	.302**	-0.039538	-0.0266517	-.103**	-.144**	-.057*	0.0425717	-.068*	.065**	0.0404727	0.00573468	-0.0217146	-.071**
		Sig. (2-tailed)			2.80198e-150	8.36423e-75	4.20118e-66	7.39985e-55	0.0815999	0.215231	4.03678e-06	1.58226e-11	0.0124472	0.163859	0.0259095	0.00974955	0.19762	0.876991	0.310092	0.00152121
	Temperature of the coolest month	Correlation Coefficient				-.302**	.060**	-.279**	-.262**	-.191**	-.046*	-.186**	-.269**	-.178**	-0.0149244	0.0163595	0.0193337	-.155**	-.162**	-.141**
		Sig. (2-tailed)				1.1192e-54	0.00261242	8.96714e-47	8.70955e-32	3.61724e-19	0.0384875	2.32515e-18	2.75762e-33	4.59534e-09	0.623064	0.517286	0.538388	2.67796e-05	2.13094e-14	3.22186e-10
	Mean annual precipitation	Correlation Coefficient					.842**	.931**	.436**	.403**	-.121**	-0.0305575	.408**	.465**	-.125**	.113**	0.0088381	.365**	.270**	.267**
		Sig. (2-tailed)					0	0	5.56751e-91	1.98299e-85	5.84163e-08	0.155314	4.96965e-78	1.94392e-58	3.54648e-05	7.26392e-06	0.778532	1.86691e-24	9.76645e-38	8.57304e-34
	Precipitation of the wettest month	Correlation Coefficient						.716**	.564**	.522**	-.182**	-.114**	.528**	.583**	-.184**	.167**	.070*	.485**	.390**	.408**
		Sig. (2-tailed)						0	3.18192e-163	2.86797e-151	1.847e-16	1.1109e-07	1.54796e-138	1.35747e-98	9.52589e-10	2.50246e-11	0.0257976	2.05643e-44	1.91441e-80	3.51453e-80
	Precipitation of the driest month	Correlation Coefficient							.373**	.358**	-.119**	-.056**	.342**	.416**	-.096**	.136**	-0.00763428	.315**	.209**	.230**
		Sig. (2-tailed)							5.2131e-65	2.47641e-66	8.50218e-08	0.00945534	3.98706e-54	5.08414e-46	0.00161221	6.40701e-08	0.808064	2.7771e-18	4.57859e-23	2.94206e-25
	Leaf area 2005	Correlation Coefficient								.769**	-.396**	-.151**	.957**	.769**	-.221**	.214**	.109**	.780**	.748**	.721**
		Sig. (2-tailed)								0	4.34848e-71	5.62932e-11	0	1.19741e-171	3.2097e-11	2.29329e-15	0.00150021	9.21229e-128	0	4.66843e-274
	Leaf area 2006	Correlation Coefficient									-.288**	-.120**	.747**	.927**	-.235**	.202**	.116**	.671**	.635**	.639**
		Sig. (2-tailed)									2.18709e-37	2.19785e-08	0	0	7.03956e-15	1.01159e-15	0.000234366	1.41902e-94	1.21054e-239	5.64883e-222
	Leaf ratio 2005	Correlation Coefficient										.376**	-.391**	-.327**	.130**	-.105**	-0.0589204	-.274**	-.325**	-.274**
		Sig. (2-tailed)										1.999e-64	8.80446e-69	1.27089e-23	8.71413e-05	0.000104152	0.0852834	3.09119e-12	2.92901e-48	2.93497e-31
	Leaf ratio 2006	Correlation Coefficient											-.150**	-.103**	-0.0265261	.058*	0.0250514	-.097**	-.140**	-.118**
		Sig. (2-tailed)											1.12678e-10	0.000708338	0.385814	0.0224452	0.428984	0.00967525	8.72882e-11	1.99729e-07
	Specific leaf area 2005	Correlation Coefficient												.741**	-.216**	.203**	.101**	.745**	.727**	.698**
		Sig. (2-tailed)												2.05734e-152	8.28044e-11	7.29087e-14	0.00334222	1.1266e-109	7.96037e-307	6.35001e-248
	Cell number per leaf 2006	Correlation Coefficient													-.553**	.334**	.174**	.653**	.652**	.634**
		Sig. (2-tailed)													1.0818e-86	4.24021e-29	2.99902e-08	1.89392e-43	5.67475e-129	3.60688e-109
	Cell area 2006	Correlation Coefficient														-.363**	-.209**	-.217**	-.225**	-.177**
		Sig. (2-tailed)														6.67409e-35	1.66804e-11	4.53204e-05	9.06139e-14	2.78946e-08
	Abaxial stomatal density 2006	Correlation Coefficient															.695**	.153**	.181**	.174**
		Sig. (2-tailed)															4.37166e-147	0.000743467	8.21517e-13	5.57088e-11
	Abaxial stomatal index 2006	Correlation Coefficient																0.0336982	.070*	.105**
		Sig. (2-tailed)																0.543093	0.0265135	0.00154937
	Height 2005	Correlation Coefficient																	.922**	.850**
		Sig. (2-tailed)																	4.72401e-302	9.85338e-186
	Stem circumference 2006	Correlation Coefficient																		.846**
		Sig. (2-tailed)																		0
	Stem circumference 2007	Correlation Coefficient
		Sig. (2-tailed)
**. Correlation is significant at the 0.01 level (2-tailed). *. Correlation is significant at the 0.05 level (2-tailed).
