# Supplementary material for: Adaptive mechanisms and genomic plasticity for drought tolerance identified in European black poplar (Populus nigra L.)
Source: Tree Physiol. 2016 Aug 1;36(7):909–28. doi: 10.1093/treephys/tpw017 (PMC4969554; doi:10.1093/treephys/tpw017)
Supplement: Supplementary Data [file supp_tpw017_tpw017supp_Table_S6.xlsx]

## Sheet: RMA_Matrix
Array number	1	3	4	6	7	9	10	12
Treatment	Control	Control	Drought	Drought	Control	Control	Drought	Drought
Genotype	Ita	Ita	Ita	Ita	Sp2	Sp2	Sp2	Sp2
Probe ID
AFFX-BioB-3_at	7.74038	8.29649	7.70918	7.77963	7.34511	8.65471	7.77277	8.43275
AFFX-BioB-5_at	7.58957	8.17937	7.59474	7.65156	7.0386	8.38064	7.93937	8.40174
AFFX-BioB-M_at	8.15109	8.73713	8.04053	8.21872	7.84457	9.03576	8.16387	8.88092
AFFX-BioC-3_at	9.27989	9.79638	9.14868	9.22956	8.93412	10.0169	9.33224	9.96406
AFFX-BioC-5_at	9.00977	9.57621	8.90567	9.07366	8.55898	9.80148	9.16523	9.7709
AFFX-BioDn-3_at	11.6711	12.0663	11.5746	11.621	11.1594	12.2474	11.6809	12.1527
AFFX-BioDn-5_at	10.4372	10.8376	10.3306	10.3549	9.9318	11.1122	10.4531	11.0278
AFFX-CreX-3_at	13.6157	13.7954	13.3628	13.5307	13.1816	13.6848	12.9525	13.623
AFFX-CreX-5_at	13.3921	13.6413	13.1284	13.2985	12.9043	13.5436	12.9715	13.4722
AFFX-DapX-3_at	10.1683	10.7107	9.92322	10.484	10.3569	10.863	10.1889	11.181
AFFX-DapX-5_at	8.02832	8.62379	7.94068	8.47417	8.13448	8.17235	7.98515	8.83699
AFFX-DapX-M_at	9.15697	9.70673	9.02816	9.46989	9.40878	9.6655	8.97441	10.0534
AFFX-LysX-3_at	7.42933	7.94373	7.12031	7.84263	7.65069	8.31483	7.73626	8.55064
AFFX-LysX-5_at	5.74117	6.58599	5.68279	6.5322	6.18172	6.84756	5.82682	6.96315
AFFX-LysX-M_at	6.22657	6.95448	6.02599	6.7526	6.4768	7.24583	6.23375	7.34681
AFFX-PheX-3_at	7.08168	7.70271	6.75322	7.52116	7.42216	7.98137	7.4981	8.22827
AFFX-PheX-5_at	6.5798	7.29175	6.41638	7.0724	6.95385	7.54799	6.63734	7.73206
AFFX-PheX-M_at	7.11689	7.78704	6.87951	7.53271	7.39978	7.98696	6.9829	8.09587
AFFX-Ptp-actin-3_s_at	12.0307	12.1383	11.7694	11.6555	11.9943	11.8533	11.479	11.8318
AFFX-Ptp-actin-5_a_at	11.0306	11.0875	10.907	10.5356	10.7841	10.4566	11.3245	10.1474
AFFX-Ptp-actin-5_at	11.1804	11.3308	11.2098	10.8712	11.0641	10.6916	11.7003	10.5146
AFFX-Ptp-actin-5_x_at	11.0882	11.2142	11.0767	10.7508	10.9185	10.5394	11.5666	10.3741
AFFX-Ptp-actin-M_s_at	12.2191	12.3027	12.1761	11.8448	12.1662	11.9163	12.398	11.794
AFFX-Ptp-ef1a-3_s_at	11.8602	12.0624	11.7131	11.578	3.64055	3.58543	3.02438	3.39404
AFFX-Ptp-ef1a-3_x_at	7.58519	7.59049	7.17142	7.09053	7.67621	7.44701	7.08301	7.01653
AFFX-Ptp-ef1a-5_x_at	11.3672	11.5373	11.3974	11.5779	11.0865	10.9247	11.1143	10.6485
AFFX-Ptp-ef1a-M_x_at	12.1594	12.3408	11.9031	11.8396	12.2177	12.0919	11.7329	11.9293
AFFX-Ptp-gapdh-3_at	12.708	12.7848	13.0826	12.8592	12.698	12.8693	13.306	13.0249
AFFX-Ptp-gapdh-5_at	10.4038	10.7207	11.3986	10.8766	10.3931	10.492	12.1169	10.7776
AFFX-Ptp-gapdh-M_at	11.3726	11.4581	12.2848	11.5247	11.4341	11.5811	12.7535	11.9972
AFFX-Ptp-r2-Bs-dap-3_at	10.5427	11.0701	10.3767	10.822	10.703	11.1998	10.5175	11.4726
AFFX-Ptp-r2-Bs-dap-5_at	8.69307	9.22086	8.62112	9.01485	8.84647	8.75973	8.68025	9.49571
AFFX-Ptp-r2-Bs-dap-M_at	10.2394	10.7212	10.0144	10.5225	10.2333	10.7365	10.1585	11.0613
AFFX-Ptp-r2-Bs-lys-3_at	6.51385	7.37253	6.43996	7.07379	7.09088	7.5181	7.14209	7.63654
AFFX-Ptp-r2-Bs-lys-5_at	6.33954	6.95534	6.20506	6.94341	6.75876	7.23858	6.6376	7.47053
AFFX-Ptp-r2-Bs-lys-M_at	6.86087	7.36333	6.54812	7.25409	7.16593	7.61543	6.61509	7.87174
AFFX-Ptp-r2-Bs-phe-3_at	7.69301	8.25881	7.50104	8.01837	7.91698	8.55196	8.18254	8.74883
AFFX-Ptp-r2-Bs-phe-5_at	7.74981	8.3215	7.50122	8.05753	8.05922	8.54246	7.86552	8.7521
AFFX-Ptp-r2-Bs-phe-M_at	7.15455	7.88247	6.76281	7.70744	7.40142	8.20889	7.57454	8.46614
AFFX-Ptp-r2-Bs-thr-3_s_at	8.98179	9.48754	8.80405	9.35651	9.08706	9.92514	9.16307	10.0855
AFFX-Ptp-r2-Bs-thr-5_s_at	6.77914	7.30511	6.82458	7.20777	6.87577	7.0607	6.47733	7.66011
AFFX-Ptp-r2-Bs-thr-M_s_at	7.63644	8.09162	7.45549	7.8984	7.75789	8.11295	7.87318	8.49487
AFFX-Ptp-r2-Ec-bioB-3_at	6.36206	6.87401	6.26648	6.2802	6.25601	7.38671	6.5235	7.06311
AFFX-Ptp-r2-Ec-bioB-3_s_at	8.28537	8.77063	8.06633	8.31304	8.24185	9.21687	8.5447	8.98555
AFFX-Ptp-r2-Ec-bioB-5_at	8.05242	8.49851	8.03558	8.06562	8.13264	9.03325	8.40514	8.94722
AFFX-Ptp-r2-Ec-bioB-5_s_at	7.54425	7.89824	7.49441	7.60157	7.70247	8.24695	7.86833	8.19428
AFFX-Ptp-r2-Ec-bioB-M_s_at	7.60064	8.05854	7.44461	7.61344	7.51553	8.41991	7.90889	8.35963
AFFX-Ptp-r2-Ec-bioC-3_at	9.76231	10.1997	9.53547	9.71546	9.61453	10.4232	9.96024	10.3901
AFFX-Ptp-r2-Ec-bioC-5_at	9.29831	9.76218	9.23139	9.35604	9.36458	10.1113	9.45178	10.0694
AFFX-Ptp-r2-Ec-bioD-3_at	12.4712	12.7148	12.3089	12.4905	12.2607	12.8298	12.4338	12.7938
AFFX-Ptp-r2-Ec-bioD-5_at	11.1826	11.527	11.0525	11.2134	11.1855	11.81	11.0741	11.7223
AFFX-Ptp-r2-P1-cre-3_s_at	14.0068	14.1761	13.6934	13.8981	13.8452	14.0921	13.4963	13.9602
AFFX-Ptp-r2-P1-cre-5_s_at	13.3512	13.5501	13.1253	13.3583	13.2598	13.5673	13.0188	13.4939
AFFX-Ptp-TrpnX-3_at	2.43684	2.42723	2.44739	2.46793	2.31855	2.48335	2.33284	2.43697
AFFX-Ptp-TrpnX-5_at	3.04324	3.09411	3.14837	3.03079	3.19257	3.31559	3.37638	3.22648
AFFX-Ptp-TrpnX-M_at	2.43033	2.40019	2.35137	2.41603	2.33877	2.63149	2.27165	2.47566
AFFX-r2-Bs-dap-3_at	10.3974	11.0081	10.29	10.8107	10.6951	11.1875	10.2937	11.4497
AFFX-r2-Bs-dap-5_at	8.45496	9.02787	8.40381	8.67956	8.75439	8.61974	8.20393	9.26293
AFFX-r2-Bs-dap-M_at	9.65004	10.2095	9.50823	9.95736	9.94871	10.1536	9.44863	10.5642
AFFX-r2-Bs-lys-3_at	7.04274	7.53479	6.8157	7.48334	7.2516	7.69161	6.83152	7.83368
AFFX-r2-Bs-lys-5_at	6.55981	7.30959	6.53447	7.08417	7.01233	7.47699	6.81684	7.56001
AFFX-r2-Bs-lys-M_at	6.08116	6.78963	5.84738	6.52861	6.46729	6.86846	6.31816	6.97925
AFFX-r2-Bs-phe-3_at	7.45005	8.13878	7.28519	7.91001	7.77737	8.41537	7.71353	8.64736
AFFX-r2-Bs-phe-5_at	7.48334	8.22901	7.34199	8.01661	7.99633	8.32554	7.90742	8.53418
AFFX-r2-Bs-phe-M_at	6.94151	7.48046	6.70195	7.40732	7.15115	7.76618	6.92381	7.89636
AFFX-r2-Bs-thr-3_s_at	8.78337	9.46041	8.60083	9.23909	8.87283	9.711	9.03126	9.87277
AFFX-r2-Bs-thr-5_s_at	6.56765	7.02061	6.50986	6.86373	6.62403	6.6847	6.55011	7.46841
AFFX-r2-Bs-thr-M_s_at	7.45155	7.83754	7.23006	7.75296	7.71398	8.06377	8.04092	8.49212
AFFX-r2-Ec-bioB-3_at	7.96473	8.30093	7.84163	7.9533	8.02463	8.78741	7.94748	8.60565
AFFX-r2-Ec-bioB-5_at	7.58032	8.11602	7.65364	7.78009	7.54627	8.39725	7.6095	8.42749
AFFX-r2-Ec-bioB-M_at	8.42723	8.90755	8.35798	8.49911	8.54436	9.40721	8.27989	9.15453
AFFX-r2-Ec-bioC-3_at	9.51163	9.94119	9.3815	9.53668	9.58603	10.2817	9.90231	10.1848
AFFX-r2-Ec-bioC-5_at	9.43081	9.82785	9.30057	9.47758	9.26315	10.2359	9.27892	10.1853
AFFX-r2-Ec-bioD-3_at	12.09	12.409	11.9576	12.1318	12.012	12.5892	11.8051	12.5052
AFFX-r2-Ec-bioD-5_at	11.5533	11.8702	11.4054	11.5164	11.362	12.1544	11.1741	12.0415
AFFX-r2-P1-cre-3_at	14.1209	14.1987	13.8326	13.982	13.9778	14.1134	13.5315	13.9696
AFFX-r2-P1-cre-5_at	13.8276	13.9777	13.5467	13.7675	13.5086	13.9368	13.1983	13.7736
AFFX-r2-TagA_at	2.7728	2.97783	2.63657	2.57536	3.03061	3.08429	2.62362	2.55167
AFFX-r2-TagB_at	2.34024	2.4105	2.55013	2.3006	2.42612	2.27843	2.30154	2.32072
AFFX-r2-TagC_at	2.45157	2.56347	2.4525	2.68991	2.82362	2.25585	2.47616	2.73399
AFFX-r2-TagD_at	2.67565	2.5812	2.62658	2.48178	2.69263	2.45661	2.72645	2.53845
AFFX-r2-TagE_at	2.06811	2.5761	2.3837	2.15376	2.40518	2.30911	2.40863	2.29949
AFFX-r2-TagF_at	3.09622	3.22093	3.37024	3.10726	3.25281	3.69507	3.34312	3.44804
AFFX-r2-TagG_at	2.93647	2.99132	3.03813	2.79782	3.00389	2.92855	3.17446	2.84093
AFFX-r2-TagH_at	2.95622	2.68729	3.15996	2.78275	2.86598	2.5275	2.63756	3.31729
AFFX-r2-TagIN-3_at	3.137	3.10638	3.48033	3.19593	3.66838	3.32136	3.23846	3.26528
AFFX-r2-TagIN-5_at	2.98203	2.85592	2.86877	2.82344	3.45744	2.81019	3.02438	3.31655
AFFX-r2-TagIN-M_at	2.99051	3.11356	2.95606	2.9958	3.15719	3.34559	3.15191	3.31729
AFFX-r2-TagJ-3_at	3.05318	2.82171	3.07129	3.08479	2.84067	2.83829	2.54601	2.92284
AFFX-r2-TagJ-5_at	2.48805	2.58631	2.67427	2.55948	2.48062	2.45149	2.31932	2.55114
AFFX-r2-TagO-3_at	2.978	2.978	2.70285	2.79367	2.85195	3.11627	3.06404	3.07645
AFFX-r2-TagO-5_at	2.43204	2.36438	2.44561	2.36425	2.24085	2.37986	2.21853	2.62222
AFFX-r2-TagQ-3_at	2.99662	2.90124	3.28928	2.81051	2.93453	2.87172	3.0415	2.92761
AFFX-r2-TagQ-5_at	2.90202	3.20528	2.99449	3.33015	2.98811	2.84016	3.3013	2.61043
AFFX-ThrX-3_at	8.14678	8.74356	8.03545	8.54899	8.36584	9.08837	8.22945	9.4089
AFFX-ThrX-5_at	5.85816	6.35912	5.92194	6.29529	5.89305	5.96948	6.16931	6.68412
AFFX-ThrX-M_at	6.99645	7.56161	6.71641	7.36848	7.307	7.61979	6.87053	8.06248
AFFX-TrpnX-3_at	2.36946	2.31084	2.32764	2.45719	2.43199	2.35706	2.55716	2.48364
AFFX-TrpnX-5_at	2.7188	2.84798	2.82501	2.95337	2.85348	2.99266	2.69579	2.93904
AFFX-TrpnX-M_at	2.236	2.3235	2.20189	2.33838	2.48037	2.29795	2.37111	2.60166
Ptp.1.1.S1_at	9.85677	9.91313	9.42998	9.55765	10.3002	9.70558	8.94748	9.143
Ptp.1.1.S1_s_at	10.6557	10.7079	10.3005	10.3254	10.8365	10.9174	10.5873	10.538
Ptp.10.1.A1_at	5.6066	5.94564	5.68045	4.29346	3.34773	3.29137	3.37305	3.45929
Ptp.100.1.S1_a_at	2.52811	2.5761	2.43663	2.32855	2.42266	2.03684	2.23236	2.38901
Ptp.100.2.S1_a_at	2.2523	2.69291	2.87873	2.601	2.69413	2.72851	2.20427	2.49231
Ptp.100.2.S1_at	3.81889	3.64168	4.01156	4.10808	3.59521	3.70341	3.90443	3.76562
Ptp.1000.1.A1_at	2.15808	2.21707	2.2732	2.04875	2.31023	2.42982	2.2764	2.18072
Ptp.1002.1.A1_at	7.41662	7.4201	9.42437	8.63035	7.82897	7.51967	8.48881	8.28628
Ptp.1003.1.A1_at	6.27097	6.18403	6.21117	6.09815	6.39103	6.23077	5.5116	6.33929
Ptp.1004.1.S1_at	5.65767	5.6744	5.72803	5.20563	5.42192	5.70416	5.93752	5.76428
Ptp.1006.1.A1_at	8.11342	8.28213	8.07652	8.24171	8.44483	8.54771	7.57055	8.51137
Ptp.1007.1.S1_at	10.8268	10.7439	11.5354	11.8566	11.309	11.2687	11.202	11.4493
Ptp.1008.1.A1_at	6.34915	6.28953	5.43473	6.81722	7.06528	6.59688	6.87794	6.7275
Ptp.1009.1.A1_at	2.86955	2.92357	2.80086	2.51009	3.23945	3.08148	2.56535	3.0425
Ptp.101.1.S1_at	5.84856	5.85342	4.02427	4.82677	6.57061	6.06425	5.40699	5.27966
Ptp.1010.1.A1_at	2.25636	2.44215	2.50459	2.42447	2.33328	2.54038	2.2636	2.63563
Ptp.1010.1.A1_s_at	7.29104	7.5764	8.41782	8.70992	8.08869	8.22449	7.72859	8.74568
Ptp.1011.1.S1_at	10.2073	10.0828	10.643	11.3294	8.20381	8.53645	8.68758	8.66079
Ptp.1011.1.S1_s_at	7.61085	7.42966	8.03355	8.64095	7.01757	7.11194	7.42447	7.52124
Ptp.1011.2.S1_at	4.72464	4.58747	5.25351	5.33739	4.20507	4.9181	4.68005	5.05429
Ptp.1012.1.S1_s_at	9.0861	9.29905	8.48455	8.52114	9.6441	9.2188	8.46656	9.06214
Ptp.1013.1.S1_at	6.32513	6.20034	6.47341	6.45368	5.88847	6.06012	6.4425	6.29929
Ptp.1015.1.S1_at	2.89526	2.29169	6.68988	3.70527	3.07553	4.24395	5.66635	3.80336
Ptp.1017.1.A1_at	5.87117	6.20253	3.03622	3.24528	5.23989	4.3708	4.47487	3.19412
Ptp.1018.1.A1_at	2.50365	2.39975	2.53818	3.17374	2.78579	2.68464	2.80316	2.69144
Ptp.1019.1.A1_at	2.51954	2.66953	2.7766	2.4322	3.04175	2.82971	2.91996	2.82669
Ptp.102.2.S1_a_at	12.4009	12.3092	12.213	11.0462	11.7847	11.9027	11.7733	11.8465
Ptp.1020.1.S1_at	6.51122	6.68245	5.93427	5.7591	7.2155	6.68464	6.45992	6.63018
Ptp.1020.1.S1_s_at	9.05392	9.17392	8.78702	8.72903	9.37892	9.37339	9.16182	9.14546
Ptp.1020.2.A1_at	5.3153	4.948	4.50941	4.69324	4.45489	4.26534	4.41363	4.30986
Ptp.1021.1.A1_at	5.47619	5.42537	7.14566	6.42965	5.01117	5.98278	7.57955	7.5203
Ptp.1022.1.S1_at	9.54801	9.40461	9.57509	9.63346	9.77112	9.28823	8.95973	8.93045
Ptp.1022.1.S1_x_at	10.0147	9.94929	10.0745	10.2174	10.3264	9.83319	9.28723	9.65755
Ptp.1023.1.A1_at	7.82654	7.88154	7.69377	7.96078	7.60747	7.89998	7.63998	7.88028
Ptp.1023.1.A1_s_at	8.56941	8.67012	8.66938	8.9964	8.80509	8.67011	8.61461	8.74659
Ptp.1024.1.A1_at	3.54372	3.31729	3.94732	4.17236	3.82541	3.9701	3.77436	3.87708
Ptp.1025.1.A1_at	9.06224	8.82395	8.91769	9.58898	8.7693	9.17773	8.75971	9.47782
Ptp.1026.1.A1_at	1.89196	2.11132	2.46972	2.22931	2.1166	2.13358	2.64178	2.40037
Ptp.1027.1.A1_at	5.65579	5.4311	5.64797	5.56796	5.48432	5.66122	5.53747	5.69692
Ptp.1028.1.S1_at	7.59258	7.60479	6.84858	6.06158	7.89685	7.68437	7.66599	7.86623
Ptp.1029.1.S1_at	8.83177	8.85998	8.80516	8.91469	8.87422	8.76095	8.56642	8.81684
Ptp.103.1.S1_s_at	10.4099	10.5736	11.4871	11.6217	9.7469	10.5362	11.3107	11.0326
Ptp.1030.1.A1_at	7.96135	7.8897	8.79629	6.48741	7.64332	8.04731	8.99	8.3619
Ptp.1030.2.A1_at	7.76149	7.86048	6.94645	6.80511	6.93867	7.24835	7.26731	7.31706
Ptp.1031.1.A1_at	3.00172	3.05747	2.88111	3.31491	3.03467	2.88912	3.53495	3.21302
Ptp.1032.1.S1_at	9.58197	9.47127	10.2863	10.1899	9.56579	9.90082	10.2832	10.2741
Ptp.1034.1.A1_at	8.17534	7.91808	8.14839	8.10039	7.75126	8.11335	7.39631	8.18178
Ptp.1035.1.S1_at	3.44558	3.49646	3.85278	5.77777	3.45127	3.24889	6.54053	3.5381
Ptp.1036.1.S1_at	5.77611	5.63844	5.04852	5.31828	5.68216	5.6997	5.78635	4.9367
Ptp.1037.1.S1_at	1.98187	2.03117	2.73273	2.73273	2.26153	2.21398	3.11756	2.01057
Ptp.1037.1.S1_s_at	6.71216	6.39005	11.613	10.8881	5.2556	6.05743	10.371	6.66637
Ptp.1037.2.S1_a_at	4.87776	4.40359	10.8396	9.97335	4.28909	4.35902	9.78817	5.1621
Ptp.1038.1.A1_at	5.61167	5.51866	7.12994	8.47747	5.55875	5.81324	6.36396	7.02134
Ptp.1039.1.A1_at	8.31767	8.36641	6.88385	5.86043	8.25785	8.33711	8.13108	8.14707
Ptp.1040.1.A1_at	2.90307	3.26937	2.80345	2.88733	2.88349	2.66808	2.72227	2.81288
Ptp.1041.1.S1_at	8.77019	8.7325	9.9377	8.662	8.50974	8.65454	9.75124	9.27621
Ptp.1042.1.A1_at	5.43397	5.41311	5.34031	5.13722	5.41597	5.32936	5.07003	5.41597
Ptp.1043.1.A1_at	8.76429	8.61296	9.46601	9.33673	8.21662	8.56238	8.78461	8.69372
Ptp.1044.1.S1_at	2.631	3.02574	2.73448	2.81627	2.77676	2.99529	2.55453	2.85459
Ptp.1045.1.A1_at	8.164	8.21054	7.97133	8.22407	7.59545	7.94622	7.77036	8.02689
Ptp.1046.1.A1_at	7.14093	7.01419	7.83509	7.69413	6.7772	6.48805	6.37806	6.51133
Ptp.1047.1.A1_at	2.36818	2.44983	2.2759	2.4944	2.35022	2.2139	2.41839	2.38165
Ptp.1048.1.A1_at	2.17669	2.24293	2.04744	2.13268	2.29653	2.25013	2.31426	2.35345
Ptp.1049.1.S1_at	8.4465	8.7318	8.51941	8.15565	9.0865	9.325	9.6971	9.53251
Ptp.105.1.S1_s_at	8.09166	8.28557	8.26422	8.54398	8.19633	8.2148	8.14742	8.25067
Ptp.1050.1.A1_at	6.38712	6.51017	5.14959	5.07068	6.78837	6.4274	5.36743	6.06234
Ptp.1051.2.A1_a_at	5.02741	5.12721	5.37364	5.64034	5.04147	5.3005	4.88478	5.37364
Ptp.1051.2.A1_at	6.17906	6.07127	6.28157	6.27665	6.06566	5.91773	5.86824	6.27659
Ptp.1052.1.A1_at	5.01883	4.96324	4.70136	4.98225	4.51353	4.43694	4.86206	4.82761
Ptp.1053.1.A1_at	3.79636	3.60146	4.04373	3.81965	3.60703	3.92594	4.00132	4.023
Ptp.1054.1.A1_at	3.90098	3.97723	4.52865	4.45708	4.14652	4.11581	4.1138	4.02528
Ptp.1055.1.S1_at	9.35116	9.62198	8.74388	8.76783	9.40367	9.41496	8.37894	8.86531
Ptp.1056.1.S1_at	2.79555	3.12502	3.12469	3.44529	2.9891	3.01803	3.10284	3.20886
Ptp.1058.1.A1_s_at	7.27406	7.27652	7.28232	7.84752	6.83751	6.89968	6.44751	7.02448
Ptp.1059.1.A1_at	5.54607	5.40753	5.14584	5.71336	5.28926	5.19548	4.65997	5.23196
Ptp.106.1.S1_at	8.00136	8.10708	7.53143	7.57181	7.89314	8.41014	7.82368	7.98812
Ptp.1060.1.A1_at	3.03938	2.81817	2.93789	2.71128	1.60524	2.43954	2.42723	2.00713
Ptp.1061.1.A1_at	8.23229	8.2048	6.44695	6.46913	7.1353	7.56427	6.32036	7.42728
Ptp.1062.1.A1_at	4.55551	4.59683	4.61734	5.06001	4.50333	4.59226	4.69885	4.27258
Ptp.1063.2.A1_at	7.50748	8.04945	6.00772	5.95418	8.13997	7.97653	7.01718	7.7648
Ptp.1063.2.A1_s_at	3.31872	3.293	2.45959	2.50595	3.05789	2.99316	2.57442	2.36572
Ptp.1064.1.A1_at	9.38374	9.01168	9.42607	6.03721	9.05704	9.69491	11.5832	11.8136
Ptp.1065.1.S1_at	8.62612	8.57055	9.68799	9.75245	8.09325	8.61691	9.5977	9.18225
Ptp.1066.1.A1_at	7.52011	7.39166	7.17293	7.05908	7.71218	7.81337	7.7957	8.298
Ptp.1066.1.A1_s_at	6.24028	6.25453	6.13976	5.81681	7.04964	7.36123	7.02184	7.78825
Ptp.1067.1.S1_s_at	11.4859	11.8339	9.13766	7.41608	10.9904	10.9926	11.185	11.112
Ptp.1068.1.S1_at	3.38896	3.0158	3.50593	3.06727	2.98996	2.91964	2.9862	3.30961
Ptp.107.1.S1_at	8.74338	8.53089	9.01868	8.76534	7.75387	8.03141	8.40079	8.07386
Ptp.1070.1.A1_at	3.28598	3.07274	3.65262	3.41575	3.05482	2.96736	3.02438	2.82108
Ptp.1071.1.A1_at	4.34767	3.85639	3.57588	3.65046	4.53301	4.35823	3.71316	4.55463
Ptp.1072.1.A1_s_at	7.10249	7.08817	6.54449	6.75331	6.95011	7.05306	6.38306	7.16135
Ptp.1073.1.A1_at	4.99302	4.86961	4.40836	4.27768	5.5931	6.02866	5.74959	5.77434
Ptp.1074.1.S1_at	9.12925	9.07689	8.94345	8.75131	8.99754	8.84754	8.54594	8.8544
Ptp.1074.1.S1_s_at	8.85289	8.7527	8.56874	8.56092	8.4754	8.63482	8.05852	8.59038
Ptp.1074.2.S1_a_at	7.02366	6.83903	6.83063	7.0531	6.78937	6.38843	6.29413	6.63225
Ptp.1075.1.A1_a_at	7.18525	7.4853	7.99494	7.30001	7.74778	7.73125	8.1701	8.38188
Ptp.1076.1.S1_at	4.00039	3.92294	4.2247	4.06814	4.02318	4.12015	3.58614	4.28899
Ptp.1076.2.S1_at	2.01511	1.99299	2.18889	1.98226	1.94835	1.87449	1.8927	1.8863
Ptp.1077.1.A1_at	3.00146	2.76839	3.10297	2.85051	2.55565	2.83806	2.87532	2.9863
Ptp.1078.1.S1_at	7.06286	6.96857	7.16991	7.38847	6.77481	7.14989	6.73381	7.51265
Ptp.1079.1.S1_at	7.66347	7.79929	5.8972	5.3871	8.38416	8.05078	7.49764	7.60183
Ptp.108.1.A1_at	4.33311	4.71913	3.00602	2.30541	5.25048	5.473	4.61907	4.36128
Ptp.1080.1.S1_at	2.46947	2.51695	2.52892	2.4663	2.24179	2.32295	2.21513	2.49201
Ptp.1080.1.S1_s_at	11.4124	11.0384	12.6412	12.8848	9.46867	9.52566	9.53634	8.78931
Ptp.1081.1.S1_at	3.43035	3.31037	3.56953	3.64055	3.91597	4.40261	3.36916	4.23259
Ptp.1082.1.A1_a_at	11.6974	11.4873	11.9571	11.9719	11.2569	11.4872	11.6211	11.6228
Ptp.1082.1.A1_at	9.86245	9.67368	10.143	10.0679	9.309	9.57375	9.56938	9.79822
Ptp.1083.1.S1_at	11.0155	11.2125	11.2774	10.3888	11.3816	11.6906	12.06	11.6869
Ptp.1084.1.A1_a_at	11.7493	11.6523	12.8693	9.71543	10.8507	11.3625	12.6789	12.1259
Ptp.1084.1.A1_at	11.0689	10.9899	12.2453	9.19339	10.2904	10.7331	11.6359	11.5667
Ptp.1084.2.A1_a_at	12.3605	12.1973	13.3603	10.3062	11.2796	12.0024	13.2162	12.7676
Ptp.1085.1.A1_s_at	8.4353	8.29901	8.29722	8.47546	8.20904	8.0378	7.56929	8.27414
Ptp.1085.2.S1_at	6.02298	6.08851	6.03416	6.09136	5.98632	6.12297	6.05789	6.12778
Ptp.1086.1.A1_at	8.56684	8.12178	8.40181	8.74848	8.43452	8.36234	7.87405	8.50576
Ptp.1087.1.A1_at	6.31964	6.50054	10.3796	9.27402	6.0803	5.90446	6.26387	5.43467
Ptp.1088.1.S1_at	4.17814	3.81385	3.61586	3.47483	4.06867	3.7423	3.67742	3.89764
Ptp.1088.1.S1_s_at	9.17503	9.01066	6.93567	6.77605	10.9363	10.325	9.81289	10.4553
Ptp.1089.1.A1_a_at	2.17742	1.99964	2.05601	1.99629	2.30081	2.11446	2.1772	1.93166
Ptp.1089.1.A1_at	2.21908	2.32762	2.00324	2.4069	2.20195	2.46044	2.20213	2.36991
Ptp.109.1.S1_at	3.37387	3.31645	4.97812	2.96913	4.84492	5.59153	5.79784	7.91796
Ptp.1090.1.S1_at	5.4879	5.41055	5.91925	5.72789	5.33696	5.06139	5.7272	5.16892
Ptp.1091.1.A1_at	2.53365	2.34727	2.58021	2.69728	2.529	2.97705	2.42723	2.83956
Ptp.1092.1.A1_at	7.18362	7.27002	6.64169	6.68833	7.3824	7.68894	7.11804	7.7687
Ptp.1093.1.S1_at	2.35385	2.55529	2.49099	2.09768	2.40994	2.33774	2.59986	2.56776
Ptp.1094.1.S1_at	3.24784	3.42639	7.66471	5.83734	3.51422	3.52687	3.86656	3.64767
Ptp.1094.1.S1_s_at	2.77158	2.63621	10.9879	8.72331	2.63623	2.43021	3.0207	2.66358
Ptp.1097.1.A1_at	9.51207	9.39183	9.33072	8.85229	8.87758	9.05604	9.54218	9.19595
Ptp.1098.1.A1_at	9.74358	9.8016	11.0593	9.32532	9.54543	9.82535	11.0783	10.3358
Ptp.1099.1.A1_at	5.83853	5.88639	6.22477	4.58941	5.86857	5.94391	6.81984	5.90923
Ptp.11.1.A1_at	6.96312	6.94093	6.33583	5.9327	7.07138	6.69137	6.18573	6.64364
Ptp.110.1.S1_at	6.96013	6.7938	8.45202	3.38462	7.2681	7.62609	7.97384	9.46235
Ptp.1100.1.A1_at	7.28061	7.11268	6.79641	7.22996	7.19433	7.38194	6.20369	7.54812
Ptp.1101.1.A1_at	2.41229	2.65613	2.4467	2.20234	2.5627	2.85097	2.39452	2.84934
Ptp.1102.1.S1_s_at	10.3402	9.93829	11.1544	10.8433	10.4669	10.5164	10.6716	10.3226
Ptp.1103.1.A1_at	2.34241	2.41285	2.26358	2.15429	2.33611	2.5275	2.2895	2.03641
Ptp.1104.1.A1_at	6.91124	6.83841	6.94465	6.5836	6.62777	6.48004	6.17928	6.57221
Ptp.1105.2.A1_s_at	12.1013	12.0977	9.95814	8.59975	10.9715	11.2311	10.6111	9.6886
Ptp.1106.1.A1_at	2.20582	2.49075	2.72095	2.1856	2.32033	2.23622	2.68512	2.32762
Ptp.1107.1.A1_at	8.90236	9.38499	6.72487	6.61693	10.3217	9.68069	8.59509	8.94756
Ptp.1108.1.A1_a_at	8.50175	8.49996	10.6828	9.84447	8.46927	8.79986	10.9897	9.64876
Ptp.1108.1.A1_at	5.89417	5.59243	7.58851	6.89227	5.98836	6.01882	7.09983	6.82096
Ptp.1108.1.A1_s_at	7.30759	7.40455	9.64027	8.80304	7.24309	7.4492	10.0595	8.23946
Ptp.1108.2.A1_at	7.24133	7.16156	9.34839	8.32233	7.37418	7.59413	9.60829	8.36129
Ptp.1109.1.A1_at	6.72098	6.85779	6.08241	4.97597	7.0368	7.61831	7.56182	7.88161
Ptp.111.1.S1_at	7.60629	7.56067	3.27276	3.79424	7.0881	7.18505	5.06437	6.11966
Ptp.1110.1.A1_s_at	10.5694	10.1362	9.54761	9.93316	10.6103	10.5171	9.34153	10.1161
Ptp.1111.1.A1_s_at	9.35612	9.16741	5.38839	7.00262	11.2348	11.4643	9.60693	10.0682
Ptp.1112.2.S1_at	2.02816	1.90464	2.04144	1.9591	2.17669	2.07927	1.99034	1.80316
Ptp.1113.1.S1_at	7.05146	7.19407	5.97222	5.83274	7.51789	7.29438	5.77039	6.85549
Ptp.1114.1.S1_at	8.56313	8.49474	6.97055	7.3378	8.27255	8.51606	8.08166	8.4262
Ptp.1115.1.S1_at	9.28606	9.10686	8.18804	3.03287	7.81356	8.41505	8.15517	8.48033
Ptp.1116.1.A1_at	4.36176	4.45823	4.80501	5.22758	4.4156	4.05308	5.39245	4.70218
Ptp.1117.1.A1_at	2.6748	2.60126	2.56248	2.28641	2.55346	2.40518	2.75425	2.5133
Ptp.1118.1.A1_at	6.81449	7.13689	6.66402	6.56718	7.1613	7.32515	6.91069	7.35517
Ptp.112.1.S1_at	11.7693	11.6701	11.2338	10.7509	11.1443	11.3301	10.7981	11.0855
Ptp.112.2.S1_a_at	8.17746	8.1917	7.4872	6.86003	7.57041	7.39604	7.65932	7.43803
Ptp.1120.1.S1_at	2.93572	2.82327	2.75426	2.99374	2.60219	2.37614	2.64859	2.61702
Ptp.1122.1.S1_at	4.64132	4.77496	4.44357	4.1741	4.76005	4.92853	4.78016	4.86289
Ptp.1122.2.S1_at	3.93422	3.65218	3.39073	3.66811	3.6804	4.0021	3.72579	4.40572
Ptp.1123.1.A1_at	2.70906	2.28991	2.74756	2.44081	2.61683	2.66853	2.74289	2.65241
Ptp.1124.1.A1_at	2.25735	2.19271	2.4277	2.07699	1.84322	2.4464	2.57105	2.37895
Ptp.1125.1.A1_at	3.43629	3.00318	3.04057	3.03287	2.99408	2.89023	2.75459	2.67504
Ptp.1127.1.A1_at	3.74545	3.78742	3.69619	3.69009	4.09661	4.31268	3.90203	4.68058
Ptp.1128.1.A1_at	2.54075	2.42723	2.44735	2.47851	2.65415	2.42421	2.34286	2.21632
Ptp.1129.1.A1_at	2.57525	2.56396	2.49221	2.82077	2.62638	2.66565	2.26459	2.85057
Ptp.113.1.S1_s_at	10.5236	10.3331	3.21974	5.23642	10.0119	9.64788	6.70951	7.63528
Ptp.1130.1.A1_at	3.20762	3.03233	3.38492	3.85336	3.03849	3.03054	3.44345	3.4
Ptp.1132.1.S1_at	3.63556	3.73073	3.89114	4.43337	3.33049	3.09207	3.88774	3.34218
Ptp.1133.2.A1_a_at	5.04852	4.6978	5.07324	4.16438	5.07048	4.49808	4.60099	4.60519
Ptp.1134.1.S1_x_at	13.1629	13.1441	13.494	13.0257	12.9708	12.8561	13.2666	12.9638
Ptp.1136.1.S1_at	2.91867	3.059	3.32101	3.30827	3.13519	2.97134	2.84692	2.89631
Ptp.1136.2.A1_at	7.97369	8.2933	9.3996	9.21982	7.98908	7.82839	9.39307	8.95184
Ptp.1137.1.S1_at	6.48925	6.78271	6.53138	6.05758	7.11994	6.69349	7.45478	7.13672
Ptp.1139.1.A1_at	2.07427	2.41677	2.03307	2.18988	2.20844	2.2052	2.51695	2.34096
Ptp.114.1.S1_at	8.31472	8.02014	6.81984	7.38036	8.07712	8.14781	5.70499	7.73838
Ptp.1140.1.A1_at	7.15275	7.27892	6.23358	5.03115	7.62564	7.61381	7.89425	7.69809
Ptp.1141.1.S1_at	2.5427	2.39619	2.39809	2.35383	2.62315	2.56429	2.25993	2.96033
Ptp.1142.1.S1_at	3.57225	3.67923	3.63827	3.25849	3.65573	3.58497	3.82901	4.54343
Ptp.1145.1.A1_at	8.74562	8.80344	8.85646	9.02234	8.83263	8.75372	8.79976	8.6876
Ptp.1147.1.S1_at	7.80537	7.90971	8.4139	8.60317	7.41297	7.55266	7.34774	7.85627
Ptp.1148.1.S1_at	1.82594	1.78425	1.94916	1.77943	2.20701	2.05724	2.28124	1.94824
Ptp.1148.1.S1_s_at	6.87137	6.74418	7.16768	6.08967	7.22374	6.87902	7.88632	7.3257
Ptp.1148.2.S1_at	7.02637	6.97554	7.22178	6.79972	7.23905	7.21041	7.36513	7.22658
Ptp.1150.1.S1_at	9.52864	9.14204	9.32721	9.23926	9.46784	9.30173	8.53404	9.36658
Ptp.1151.1.S1_a_at	11.1473	11.0664	10.8964	12.0523	11.53	11.9193	10.5487	10.6382
Ptp.1151.1.S1_s_at	10.1775	10.2006	11.0712	11.417	10.7122	10.7479	9.49586	9.29292
Ptp.1151.2.A1_at	2.15013	2.31935	2.11266	2.25196	2.22436	2.43808	2.06218	2.18989
Ptp.1152.1.S1_s_at	8.83017	8.31544	7.69007	6.8592	7.96477	8.18144	6.92409	7.16146
Ptp.1153.1.A1_at	10.7022	10.7489	11.0122	10.9446	10.483	10.8188	10.6977	10.8934
Ptp.1153.2.S1_at	2.28145	2.33307	2.58506	2.48836	2.4806	2.54359	2.73464	2.4043
Ptp.1154.1.S1_s_at	10.4822	10.3362	10.9563	11.0299	10.4561	10.3679	10.387	10.431
Ptp.1155.1.S1_at	7.38131	7.35443	7.80903	8.16025	7.62174	7.74329	7.18329	7.55534
Ptp.1156.1.S1_at	4.53885	4.52034	4.87015	5.88523	4.45044	4.4832	4.88675	4.39925
Ptp.1157.1.A1_at	2.44624	2.53668	2.4138	2.63102	2.51885	2.73243	2.42625	2.97616
Ptp.1158.1.A1_at	2.47242	2.71686	2.5469	2.70529	2.80495	2.55517	2.49632	2.76946
Ptp.1159.1.A1_a_at	2.02217	2.09735	2.06093	2.0583	1.96936	1.97884	2.00441	2.14007
Ptp.1159.1.A1_at	2.56985	2.38194	2.07826	2.32832	2.13153	2.26939	2.15397	2.53925
Ptp.1159.2.A1_at	4.21409	4.15645	4.01787	3.98386	4.0237	4.04586	4.60382	4.47338
Ptp.116.1.S1_s_at	3.49159	3.87404	5.3	4.95823	3.9976	4.04821	3.87518	4.29008
Ptp.1160.1.A1_at	8.81355	8.84931	10.3796	9.44611	9.41592	9.7098	10.8071	10.5576
Ptp.1161.1.S1_s_at	8.3091	8.60718	7.65271	7.15463	8.26256	8.23492	7.78382	8.09282
Ptp.1161.3.S1_at	3.05918	3.12029	2.49025	2.56336	3.06817	2.95349	3.16279	2.63911
Ptp.1162.1.A1_at	8.60647	8.24782	8.6532	8.89196	8.54774	8.55715	8.50279	8.73841
Ptp.1163.1.A1_at	2.46837	2.4331	2.56166	2.11828	2.72215	2.79971	2.80487	2.53506
Ptp.1164.1.A1_at	5.12806	5.46652	5.34015	5.5678	5.49643	5.68125	5.13968	5.81032
Ptp.1165.1.A1_at	6.249	6.13072	6.83087	7.07911	6.35474	6.38652	6.51316	6.87565
Ptp.1166.1.S1_at	6.52469	6.77147	6.37145	6.25553	6.72062	7.00271	6.45097	6.88344
Ptp.1167.1.A1_at	2.35892	2.94507	2.94507	2.94507	3.13587	3.0054	2.80275	3.10818
Ptp.1168.1.A1_at	3.02963	3.2023	2.83661	3.36573	3.42643	3.16881	2.62873	3.29371
Ptp.1168.2.A1_s_at	9.22412	8.99863	9.37983	10.0114	8.73113	8.92392	8.97986	9.34618
Ptp.1169.1.A1_at	3.70053	3.64762	3.89733	3.86176	3.66789	4.34258	4.28429	3.88894
Ptp.117.1.S1_at	7.82457	7.85781	8.18164	8.13236	7.91645	8.16791	8.00203	8.26826
Ptp.1171.1.A1_at	7.33156	7.27537	7.23679	7.43476	7.2532	7.31521	7.23406	7.2253
Ptp.1172.1.S1_s_at	9.71618	9.42096	9.87618	9.94019	9.76469	9.81392	9.8163	9.95682
Ptp.1172.2.S1_at	2.42748	2.32578	2.49221	2.42705	2.28709	2.6114	2.55452	2.17049
Ptp.1173.1.A1_at	3.68958	4.04453	3.8908	4.04888	4.09447	4.46349	4.08683	4.76256
Ptp.1175.1.A1_at	8.27425	8.58489	5.90195	5.92289	8.3914	8.52696	6.76143	7.03451
Ptp.1176.2.A1_at	2.13245	2.34137	2.20104	2.04113	2.33305	2.3298	2.03295	2.33895
Ptp.1177.1.A1_at	2.2162	2.23901	2.25196	2.22466	2.22466	2.1237	2.41661	2.09803
Ptp.1178.1.A1_at	10.5028	10.3938	10.3815	10.0981	10.2817	10.5178	10.5208	10.5888
Ptp.1179.1.A1_at	8.50423	8.36753	9.21369	9.5089	7.91615	8.09702	8.5913	8.2148
Ptp.118.1.S1_at	3.05593	2.83089	6.02299	6.80045	3.12436	2.76514	2.63221	3.03077
Ptp.1180.1.A1_at	9.5688	9.50995	9.25607	8.97506	9.02749	9.27708	9.8425	9.59119
Ptp.1181.1.S1_s_at	10.3128	9.94025	10.2402	10.2395	10.1459	10.2065	10.0867	10.2392
Ptp.1182.1.A1_at	3.92613	3.76248	3.98521	3.70689	4.18156	4.15802	4.45796	4.28255
Ptp.1183.1.A1_s_at	9.57882	9.41942	9.61668	10.0056	9.67947	9.55617	9.27548	9.47305
Ptp.1184.1.A1_a_at	8.26415	8.19912	8.78467	8.87489	7.98432	7.69677	8.1373	7.69121
Ptp.1184.1.A1_at	2.38562	2.41692	1.96245	2.20124	2.13034	2.3286	2.01039	2.32529
Ptp.1184.2.A1_at	7.55438	7.44566	8.17875	8.02442	7.4357	7.00192	7.43789	7.23097
Ptp.1186.1.A1_at	3.32932	3.47554	3.11012	3.28733	3.09032	3.55029	3.24385	3.78017
Ptp.1187.1.A1_s_at	6.9974	7.0571	7.20115	7.35232	6.79894	7.34349	7.11951	7.63819
Ptp.1188.1.A1_at	2.81259	3.24071	3.014	2.64177	2.46862	2.67043	3.60909	3.21604
Ptp.119.1.S1_at	8.20379	7.57095	9.304	8.62098	7.65194	7.08015	6.09639	6.71152
Ptp.1190.1.S1_at	6.2945	6.43651	9.31842	9.35991	5.98133	6.46211	7.86617	7.32712
Ptp.1191.1.A1_at	7.98549	8.15762	8.21834	6.6936	8.16183	8.6399	9.55402	9.08573
Ptp.1192.1.A1_at	2.52881	2.80012	1.96965	2.39156	2.53057	2.49325	2.89168	2.89168
Ptp.1193.1.A1_at	3.14687	3.25662	3.26575	3.09437	2.92484	3.26381	2.65126	3.17977
Ptp.1194.1.A1_at	8.26251	8.12576	8.19954	7.84087	8.22982	8.29851	8.34919	8.36547
Ptp.1195.1.S1_at	2.52094	2.65269	2.27075	2.42837	2.9765	3.23193	2.94352	3.2941
Ptp.1196.1.A1_at	9.0114	8.98847	9.09206	9.42248	8.82919	9.10192	8.44562	9.36355
Ptp.1197.1.A1_at	8.7773	8.89432	7.47844	7.22616	9.41651	9.45116	8.95715	9.39867
Ptp.1198.1.A1_at	3.23945	3.04851	2.43856	2.76943	6.97755	6.36151	3.79053	6.24754
Ptp.1198.1.A1_s_at	7.48964	7.28905	5.26523	5.03496	7.24706	7.04757	5.48521	6.68961
Ptp.1199.1.S1_at	9.271	9.14457	10.4473	10.2373	8.88288	9.31144	9.72084	9.40339
Ptp.12.1.A1_at	6.09483	6.58839	5.17435	4.98237	7.18919	6.57077	5.11721	6.12413
Ptp.120.1.S1_at	4.88048	4.51894	5.61505	5.60095	5.25149	5.86382	5.25707	6.13502
Ptp.1200.1.A1_at	7.94307	7.7264	7.84536	7.70994	8.00337	8.06363	7.60224	8.095
Ptp.1201.1.A1_at	2.74898	2.69878	2.50758	2.36097	2.958	2.89831	2.55931	2.7935
Ptp.1202.1.A1_at	8.37605	8.54487	7.90666	7.9558	8.59499	8.52332	7.90629	8.4173
Ptp.1203.1.A1_s_at	8.0941	8.12269	7.56551	7.12743	8.18525	7.87669	7.81201	8.14707
Ptp.1204.1.A1_at	1.59353	1.8007	2.94176	3.69337	1.86338	1.93869	2.16689	2.08679
Ptp.1205.1.S1_at	6.56945	6.64896	7.31199	7.03152	6.88825	6.87958	7.00774	7.52515
Ptp.1206.1.A1_at	7.61623	7.63998	7.62137	7.28253	7.9291	7.57406	7.30696	7.53668
Ptp.1206.2.A1_at	2.39357	2.70135	2.29043	2.75271	2.78815	2.59923	2.71793	2.66394
Ptp.1207.1.S1_at	7.0832	7.19991	7.24623	6.46683	6.62667	6.58644	6.35512	6.01234
Ptp.1208.1.A1_at	6.50622	6.26591	6.22274	6.17555	6.24365	6.12376	6.29211	6.31107
Ptp.1209.1.A1_at	4.10261	3.20353	2.61131	2.58563	3.27254	2.71965	2.53986	2.50077
Ptp.121.1.S1_at	3.12396	2.9274	3.11376	3.5894	3.21274	3.42655	3.49491	3.44158
Ptp.121.1.S1_s_at	6.94034	7.03034	7.13849	7.14953	7.00172	7.05971	6.81449	7.37885
Ptp.1210.1.A1_at	7.06677	7.2782	6.40708	6.2379	7.26761	7.51124	7.20919	7.53066
Ptp.1211.1.A1_at	2.57693	2.92088	2.84478	2.79819	2.82484	2.91551	3.19706	3.09792
Ptp.1212.1.S1_at	9.12986	8.99555	9.17836	8.91893	9.17565	9.67061	10.0778	10.0861
Ptp.1213.1.A1_s_at	6.05118	6.07357	5.96429	6.35784	5.66948	5.92887	5.38645	5.66469
Ptp.1214.1.A1_at	2.14372	2.41499	2.24703	2.24703	2.47962	2.20697	2.20411	2.17247
Ptp.1215.1.A1_at	4.36153	4.96209	6.1856	6.86707	6.43059	6.46921	7.27704	7.21005
Ptp.1216.1.A1_at	2.61555	2.77123	2.45563	2.94435	2.82145	2.49161	2.74569	2.31705
Ptp.1216.1.A1_s_at	8.43731	8.39431	8.42803	8.31172	8.54092	8.53733	8.19954	8.57827
Ptp.1217.1.S1_at	6.67165	6.78164	6.85234	7.08876	5.9817	6.37517	6.34491	6.95367
Ptp.1218.1.A1_s_at	11.0005	11.2058	9.78608	9.69631	11.6335	11.1912	10.4734	10.7399
Ptp.1219.1.S1_at	11.0949	11.1296	11.7445	10.6487	11.0359	11.3485	12.2674	11.7963
Ptp.1219.2.S1_s_at	10.8918	10.9261	11.7312	10.318	11.2745	11.3606	12.3379	11.7771
Ptp.122.1.S1_at	8.11796	7.66798	9.52388	8.80284	7.84641	8.19218	8.88961	8.46122
Ptp.1220.1.S1_at	8.06479	7.87611	8.60444	6.156	7.6406	7.76387	8.89198	9.18024
Ptp.1220.1.S1_s_at	9.14809	9.08086	10.1395	6.59806	8.46743	8.86437	10.7025	10.7031
Ptp.1221.1.S1_at	6.22854	5.95748	6.68243	7.73063	5.75661	6.06487	6.2739	6.52879
Ptp.1222.1.S1_a_at	2.41415	2.5546	2.70946	2.49177	2.72733	3.43451	2.87305	2.5546
Ptp.1224.1.S1_s_at	11.415	11.3327	10.4032	11.6754	11.043	11.238	10.8214	11.2549
Ptp.1225.1.S1_at	6.61606	6.64673	7.08401	7.27053	6.81305	7.01092	7.07836	7.24558
Ptp.1226.1.S1_at	6.67417	6.47217	9.22293	8.54947	7.2343	6.71723	6.67018	5.65948
Ptp.1227.1.S1_at	8.102	8.33965	8.74013	8.68439	9.45371	8.94829	9.2673	8.93519
Ptp.1228.1.S1_at	5.27745	4.92995	5.14602	5.35736	5.09078	5.35266	5.51215	5.65188
Ptp.1229.1.S1_at	2.36395	2.49549	2.63836	3.20126	2.16644	2.45596	2.63836	3.27889
Ptp.123.1.S1_at	7.2745	7.35799	7.5173	6.54701	7.85436	7.85084	8.27003	8.51451
Ptp.1230.1.S1_at	9.22525	9.10284	9.41271	9.43772	9.32565	8.90649	9.69226	9.14893
Ptp.1231.1.S1_at	11.7639	11.5628	12.6105	12.511	11.9148	12.1512	12.7026	12.5157
Ptp.1231.2.S1_s_at	10.9234	10.8161	12.1441	11.9159	10.8246	11.2824	12.1389	11.5541
Ptp.1232.1.S1_at	5.98025	5.92129	6.0017	5.90214	6.55993	6.42941	5.79505	6.34513
Ptp.1234.1.S1_s_at	8.93468	8.90719	10.0463	10.0136	8.6919	8.83347	9.03552	9.05738
Ptp.1235.1.A1_s_at	10.896	10.9795	10.6226	10.2649	11.1457	10.9635	10.2644	10.7786
Ptp.1235.2.A1_a_at	6.32299	6.2334	5.05547	5.22221	7.19406	7.01421	7.07558	6.92123
Ptp.1236.1.S1_at	8.2901	8.02517	8.96154	9.04239	7.79626	8.0192	8.0585	8.31091
Ptp.1236.2.S1_at	2.73403	2.76712	2.98893	2.86877	2.86684	2.83694	3.08519	3.13198
Ptp.1237.1.A1_s_at	9.71379	9.46522	8.64564	8.71443	9.40098	9.2831	8.22206	9.1999
Ptp.1238.1.S1_at	11.3795	11.343	12.6775	12.0736	11.4894	11.6777	12.6738	12.2936
Ptp.1239.1.S1_at	2.03448	2.11353	2.26646	2.28117	1.94835	2.22006	2.24211	2.16144
Ptp.1239.2.S1_at	7.51253	7.15895	10.6004	10.5288	7.74091	8.05432	7.99645	8.60522
Ptp.124.1.S1_at	10.6733	10.7857	7.56729	8.82097	10.5795	10.0758	8.4692	8.93601
Ptp.1240.1.S1_at	5.59928	5.35936	5.43926	5.90854	5.60031	5.58242	5.24425	5.691
Ptp.1241.1.S1_at	5.67576	5.49808	8.82881	10.9381	6.94793	6.98039	4.88063	4.2807
Ptp.1242.1.S1_at	7.313	6.89567	7.51588	7.69255	6.75718	6.9011	7.29564	6.98139
Ptp.1243.1.S1_at	3.65752	3.83692	3.31729	2.97835	3.52641	3.54192	3.23035	3.21294
Ptp.1244.1.S1_s_at	11.0327	10.971	11.1599	11.4123	10.9274	10.9991	10.6845	10.9725
Ptp.1245.1.S1_at	4.27572	4.32492	4.28278	4.19636	4.39108	4.70609	4.41567	4.61696
Ptp.1246.1.A1_at	5.14624	5.60654	6.22458	5.38987	4.84496	4.6471	5.33335	4.8814
Ptp.1247.1.S1_s_at	6.25822	6.28619	6.61156	9.63739	7.24681	6.91958	7.44755	7.5213
Ptp.125.1.A1_x_at	11.0155	10.9898	9.67128	10.0201	11.1708	10.7832	9.91785	9.87201
Ptp.1250.1.S1_at	8.27666	8.25523	8.7992	9.20149	8.18598	8.25136	7.49626	8.25726
Ptp.1251.1.A1_s_at	8.32202	8.1778	8.51703	8.43544	8.34678	8.33895	8.56897	8.48977
Ptp.1252.1.S1_s_at	9.31618	8.9679	10.1787	10.4211	8.21007	8.18217	9.17608	9.01971
Ptp.1253.1.S1_at	3.11027	2.95388	3.14355	3.15461	2.87828	2.89023	2.81894	3.09307
Ptp.1254.1.S1_x_at	10.0257	10.6848	12.9118	11.2386	11.0389	11.2608	13.2865	12.4374
Ptp.1255.1.S1_at	2.46063	2.14709	2.45333	2.07678	2.3114	2.57198	2.72254	2.65244
Ptp.1257.1.S1_at	4.47001	4.27829	4.55532	5.04085	6.81967	6.55828	5.41841	6.53273
Ptp.1258.1.S1_s_at	8.95575	8.79514	9.12082	9.37657	8.10261	8.98635	9.38588	9.19905
Ptp.1259.1.S1_s_at	7.72813	7.42907	6.83359	7.30145	8.09357	7.53706	6.70083	7.68309
Ptp.1259.2.A1_at	3.07996	3.23306	2.96548	3.24957	3.25207	2.82588	3.42238	3.05855
Ptp.126.1.S1_s_at	9.07283	9.43301	8.6228	7.7435	8.79275	8.60173	8.50515	8.2827
Ptp.1260.1.A1_at	9.64648	9.62204	10.1684	10.5484	9.00838	9.17532	9.47316	9.70634
Ptp.1260.1.A1_s_at	9.71781	9.77399	10.5595	10.7096	9.4237	9.58795	10.1875	10.2271
Ptp.1261.1.S1_s_at	6.24761	5.82795	5.77477	5.97488	6.05401	6.28182	6.30155	6.42109
Ptp.1262.1.S1_s_at	10.8251	10.9226	10.6497	11.2887	10.9954	10.7859	10.419	11.0425
Ptp.1263.1.S1_at	8.2392	8.35663	7.68071	7.98627	8.44541	8.35963	7.96616	8.19463
Ptp.1264.1.S1_s_at	6.24701	6.96721	10.1713	11.2051	6.42191	6.65757	9.57091	6.83034
Ptp.1265.2.A1_s_at	6.64066	6.59228	7.17896	7.78065	6.86217	6.53875	7.37371	6.77145
Ptp.1266.1.S1_a_at	8.19993	8.10718	8.20548	8.36011	7.93889	8.02841	8.32178	8.50452
Ptp.1267.1.S1_x_at	8.83661	8.55375	9.52394	10.264	8.35822	8.24166	8.38166	8.37771
Ptp.1268.1.S1_at	7.45614	7.29793	8.55917	8.53893	7.52531	7.75373	7.75198	7.81361
Ptp.1268.1.S1_s_at	7.43933	7.48172	8.61632	8.66923	7.58181	7.72092	7.79098	7.82478
Ptp.1269.1.S1_at	3.08042	3.01286	3.02895	3.04899	3.08042	3.18778	3.19147	3.34335
Ptp.127.1.S1_s_at	8.85229	8.56849	9.68772	6.93627	7.83681	7.69813	9.5504	8.47018
Ptp.1270.1.S1_at	6.40925	6.58507	6.47564	5.83665	6.46513	6.09523	6.42372	6.31143
Ptp.1271.2.S1_a_at	10.6333	10.58	9.91403	9.79985	10.5821	10.4251	9.5994	10.0784
Ptp.1271.3.S1_a_at	9.88899	9.99034	9.29974	9.43539	9.84122	9.64289	9.39398	9.30067
Ptp.1272.1.S1_at	8.65714	7.30754	8.04287	9.10724	8.18164	7.05513	7.71468	7.20162
Ptp.1273.1.S1_at	3.0339	2.60126	5.66507	4.84092	3.24602	2.82667	5.40695	6.82866
Ptp.1274.1.S1_s_at	6.60494	6.49089	4.80629	3.53914	5.96148	5.8137	4.31824	5.48557
Ptp.1275.1.S1_at	2.31516	2.32762	2.49362	3.04037	2.46849	2.25441	2.72258	2.42293
Ptp.1275.1.S1_x_at	2.62808	2.65297	2.43452	2.96634	2.75189	2.70943	2.57006	2.54387
Ptp.1275.2.S1_s_at	11.6779	11.5965	11.5234	11.919	11.8418	11.8294	11.5896	11.5547
Ptp.1277.1.S1_at	11.531	11.4573	10.9284	10.7537	11.4182	11.2459	10.7084	11.0655
Ptp.1277.1.S1_x_at	11.5245	11.4644	10.9153	10.637	11.4166	11.2157	11.1063	11.1098
Ptp.1278.1.A1_at	4.65885	4.70175	4.50638	4.77683	4.26794	4.74234	4.59244	4.54109
Ptp.1279.1.S1_at	6.77138	6.78654	6.81477	6.43833	6.74045	6.8278	6.49087	6.73847
Ptp.128.1.S1_at	8.4355	8.62412	9.74477	8.04815	7.33685	7.91562	9.61547	8.48995
Ptp.1280.1.S1_at	9.13749	9.45558	8.27785	5.9261	9.16395	8.73249	9.08871	9.44623
Ptp.1280.1.S1_s_at	9.05361	9.22667	8.14181	6.10088	9.10027	8.59071	8.64048	9.20423
Ptp.1281.1.A1_at	9.26083	9.0788	8.37605	8.35321	9.05784	8.99374	8.91473	9.07666
Ptp.1282.1.S1_at	2.45494	2.39748	2.45408	2.2725	2.52888	2.5275	2.62581	2.59581
Ptp.1283.1.S1_at	6.79082	6.78512	6.81092	6.51528	6.91968	7.05372	7.81532	7.07519
Ptp.1284.1.A1_at	3.99872	3.90434	3.44772	3.45803	3.53513	3.91597	3.23133	3.88943
Ptp.1286.1.A1_at	8.3732	8.42376	8.65693	8.41595	8.20013	8.30372	8.30105	8.40932
Ptp.1286.2.A1_at	2.93257	2.70915	2.78833	2.78275	2.8318	2.64899	3.03299	3.01998
Ptp.1286.3.S1_s_at	3.14175	2.89693	3.28093	3.75491	3.02438	3.094	3.26536	3.57681
Ptp.1287.1.S1_at	9.84725	9.42243	9.66996	9.61309	9.3029	9.29025	9.25074	9.19608
Ptp.1287.2.S1_s_at	10.3815	10.3206	10.9469	11.0271	10.2295	10.1984	10.5531	10.0863
Ptp.1288.1.S1_at	8.28626	8.49885	7.71158	7.59928	8.36177	8.26835	8.16616	8.30603
Ptp.1288.2.S1_at	4.74551	4.77647	4.26245	4.26245	4.42733	4.61408	4.45037	4.43807
Ptp.1289.1.S1_at	7.57909	7.8046	7.485	6.35708	7.75971	7.7945	7.66203	8.17788
Ptp.129.1.S1_at	3.31321	3.23419	3.10703	2.4663	3.31729	3.34983	3.22605	3.33779
Ptp.1290.1.A1_at	7.53564	7.74904	8.24525	7.57924	7.07733	7.21979	7.85497	7.74636
Ptp.1291.1.S1_at	2.46922	2.44982	2.39447	2.16581	2.302	2.28754	2.57063	2.32214
Ptp.1292.1.S1_at	3.3104	3.18178	5.94578	6.32418	3.81384	2.97542	3.61057	3.99214
Ptp.1293.1.S1_s_at	4.26951	4.30175	3.79053	3.89931	3.96949	4.3408	3.13571	3.75725
Ptp.1294.1.A1_at	9.26463	9.31591	7.14783	6.90675	8.70986	8.98121	7.54464	8.10197
Ptp.1295.1.S1_at	2.90518	2.7703	2.92363	2.83632	3.13528	2.82516	4.07611	2.99348
Ptp.1296.1.S1_at	8.0947	8.39004	7.63472	7.29013	8.16596	8.56031	8.06322	8.24129
Ptp.1297.1.S1_at	8.41122	8.25195	8.7557	8.87797	7.96964	8.26471	8.50642	8.22072
Ptp.1297.2.S1_a_at	7.06162	7.16912	7.80541	7.96836	6.93553	7.14056	7.46844	7.34347
Ptp.1298.1.S1_at	3.12705	3.05747	3.02342	3.13749	3.20747	3.05515	2.93343	3.17747
Ptp.1299.1.S1_at	5.72835	5.69736	4.83667	4.57911	6.03696	5.82469	5.72294	5.31332
Ptp.13.1.S1_at	8.25769	8.29851	7.86568	8.16037	8.98938	8.75732	8.31024	8.53442
Ptp.1300.1.S1_at	5.30918	5.4566	5.3414	4.24761	4.64263	4.78629	5.75522	4.89631
Ptp.1302.1.S1_at	9.46635	9.32427	9.45646	9.25591	8.83215	8.76964	8.97475	8.34141
Ptp.1303.1.S1_at	6.64958	6.81854	5.04886	3.95662	6.60323	6.61193	6.80598	7.29771
Ptp.1305.1.S1_s_at	7.43491	7.39059	7.29208	8.42536	7.65533	7.61775	7.57742	7.94861
Ptp.1306.1.A1_at	8.56023	8.65789	8.89877	8.90079	8.00057	7.32632	6.56716	7.18594
Ptp.1307.1.S1_at	8.26441	8.25873	7.90262	7.66189	8.57971	8.25795	7.29267	7.97218
Ptp.1308.1.S1_at	6.04179	6.08076	6.99155	6.7327	6.0069	5.75345	5.37737	5.77561
Ptp.1309.1.A1_at	8.1157	8.03393	8.18266	8.59842	7.67573	7.90219	8.27017	8.2023
Ptp.131.1.S1_at	2.21269	2.22853	2.33967	2.322	2.18119	2.1951	2.4139	2.43286
Ptp.1310.1.A1_at	8.30833	8.36629	8.40824	8.15977	8.1175	8.14771	7.8266	8.43023
Ptp.1311.1.S1_at	6.59614	6.56444	6.53991	6.8368	6.15213	6.30167	6.19144	6.10388
Ptp.1311.1.S1_s_at	8.36373	8.3005	8.75667	8.96684	7.92084	7.5673	7.59493	7.46934
Ptp.1312.1.S1_at	5.89596	6.30915	6.68148	6.1109	5.57001	5.2118	5.97399	5.5854
Ptp.1312.1.S1_s_at	8.54693	9.03232	9.38984	8.79841	8.21062	8.01152	9.4953	8.39046
Ptp.1313.1.S1_at	7.76746	7.82918	7.34694	7.41027	7.93683	7.87644	7.32697	7.85358
Ptp.1314.1.S1_s_at	8.04698	8.03563	6.30874	5.43009	7.99278	8.01498	7.24385	7.98284
Ptp.1315.1.S1_at	9.54763	9.66267	9.31841	9.43616	9.66327	9.64702	9.08712	9.54763
Ptp.1316.1.A1_at	6.23688	6.17611	6.23688	6.20158	6.11744	6.55675	6.60794	6.47034
Ptp.1316.1.A1_s_at	8.00769	7.83719	7.63634	8.12827	7.97354	8.28258	7.74121	7.89486
Ptp.1317.1.S1_s_at	7.42785	7.5323	7.20108	7.67224	7.1659	6.7459	6.60584	6.51765
Ptp.1318.1.S1_at	8.45203	8.55576	8.33336	7.17943	7.81522	7.6511	7.72822	7.15241
Ptp.1318.2.S1_s_at	7.03636	7.1994	7.08944	5.9968	6.78411	6.07492	6.60955	6.1603
Ptp.1319.1.A1_at	6.9446	6.95371	7.60618	7.40195	6.51875	7.12523	6.46615	6.63285
Ptp.1319.2.A1_at	4.05291	4.23399	3.98521	3.82651	3.93426	4.04499	4.26557	4.0658
Ptp.132.1.S1_at	4.98209	5.16939	4.91385	5.48923	4.98068	4.89984	4.40532	5.05832
Ptp.1321.1.A1_s_at	9.89256	9.84533	9.61174	9.62561	9.6271	9.56197	9.56819	9.42678
Ptp.1322.1.S1_at	8.92019	8.67755	8.50521	8.62683	8.65455	8.55752	8.77258	8.60667
Ptp.1323.1.S1_at	8.52204	8.50264	8.04738	8.52642	8.56909	8.10397	7.48894	8.04918
Ptp.1325.1.S1_s_at	7.51278	7.45134	8.08001	8.48769	7.71884	7.56649	7.21639	7.71704
Ptp.1326.1.S1_s_at	7.62428	7.88421	8.32728	8.25272	7.68806	7.82876	7.92391	8.20489
Ptp.1328.1.S1_at	7.02407	6.89189	7.0385	7.13358	7.12485	6.9503	6.8768	7.27834
Ptp.1329.1.S1_s_at	8.83774	9.10611	7.42552	6.41237	8.78439	8.77058	8.07696	8.52081
Ptp.133.1.A1_at	9.03108	9.50849	9.02208	9.05833	9.49472	9.34028	8.91844	9.17165
Ptp.133.1.A1_s_at	10.8703	11.0504	10.8292	10.913	11.2906	10.9138	10.6222	10.8019
Ptp.1330.1.S1_at	7.66978	7.80638	7.36453	8.20003	7.47258	7.72787	8.41939	8.25136
Ptp.1331.1.A1_at	7.26567	7.40273	7.69976	8.13401	7.868	8.17138	7.72833	7.97928
Ptp.1333.1.S1_at	5.81016	6.15493	5.42147	5.22495	7.52783	7.01835	6.47163	6.69823
Ptp.1334.1.S1_at	2.67787	2.20441	2.49186	2.67427	2.68789	2.74835	2.27783	2.70605
Ptp.1335.1.S1_at	2.7423	2.52813	2.68689	2.70225	2.72601	2.68758	2.70962	2.79624
Ptp.1336.1.S1_at	2.1187	1.93318	2.26738	2.03883	2.02567	2.21202	2.07834	2.14053
Ptp.1336.1.S1_s_at	4.58732	3.87265	4.12729	4.29046	3.90168	4.29046	4.27266	3.80948
Ptp.1338.1.A1_at	8.05908	7.72943	8.04229	8.5126	7.53477	7.85125	7.51307	8.17089
Ptp.1339.1.S1_s_at	7.85674	7.87236	7.88099	6.84985	7.34929	7.4382	7.45451	7.28637
Ptp.134.2.S1_a_at	7.67729	7.5725	6.76348	7.33573	7.15323	6.88316	6.74111	7.24355
Ptp.1340.1.A1_at	4.49904	4.22143	4.49613	4.24048	4.17285	4.40423	5.04124	4.53601
Ptp.1341.2.A1_at	2.66091	3.18404	3.07077	3.35515	3.11338	3.23531	3.1927	3.35284
Ptp.1342.1.A1_at	8.13831	7.96923	7.90372	7.84332	8.40414	8.59766	8.45778	8.90162
Ptp.1343.1.S1_at	7.23322	7.33413	6.9461	7.1326	7.17686	7.31475	7.37779	7.34356
Ptp.1344.1.A1_s_at	2.59115	2.51767	2.32859	2.22628	2.92879	2.40518	2.38575	2.52805
Ptp.1346.1.A1_at	9.02762	8.89276	8.73757	9.16106	8.73651	8.83323	7.79746	8.67193
Ptp.1348.1.S1_a_at	2.26712	2.20329	2.35421	2.36427	2.5337	2.18923	2.52514	2.39953
Ptp.1348.1.S1_s_at	4.71448	4.70356	5.10849	5.1912	4.70761	4.70861	4.83825	4.89019
Ptp.1348.2.S1_at	2.77468	3.35791	3.29364	3.43451	3.1879	3.2091	3.03632	3.44158
Ptp.1349.1.A1_at	6.35597	6.27182	6.24523	6.39033	5.87853	6.26342	6.32713	7.10085
Ptp.1350.1.S1_at	8.98734	9.02265	6.08158	5.38248	8.51752	7.95894	6.3876	8.18043
Ptp.1351.1.S1_a_at	8.85694	8.72917	9.44539	9.44874	8.41807	8.61302	8.39231	8.48194
Ptp.1351.1.S1_at	9.19634	9.02009	9.39062	9.36216	8.95913	8.97412	8.42134	9.00133
Ptp.1351.2.S1_at	8.14378	8.04556	9.27263	9.50033	7.55528	7.46587	8.11739	7.68347
Ptp.1352.1.S1_at	2.6005	2.59923	3.13856	4.04568	2.89536	2.9407	3.04954	3.06561
Ptp.1353.1.A1_at	2.39529	2.58584	3.39408	2.9079	2.02643	2.48436	2.97892	2.51208
Ptp.1354.1.A1_at	2.02531	2.01209	1.88231	2.19648	2.05282	2.44363	1.97979	2.27263
Ptp.1355.1.S1_at	8.62052	8.78096	8.29335	8.69121	9.11774	8.80726	7.7132	8.69992
Ptp.1356.1.S1_s_at	11.4759	11.7776	10.6049	10.237	11.883	11.734	10.84	11.287
Ptp.1358.1.S1_at	4.32215	4.45775	4.38983	4.43076	4.49104	4.73551	4.28288	4.46432
Ptp.1358.2.A1_at	6.13644	6.15635	6.42595	6.28802	6.50762	6.45539	6.45662	6.29721
Ptp.1359.1.A1_at	8.32277	8.83002	7.10064	7.23941	9.00742	8.85739	7.77805	8.13942
Ptp.1359.2.S1_at	5.36798	5.99587	4.80858	5.06531	5.70134	5.24261	5.24012	4.74801
Ptp.136.1.S1_at	10.7283	10.4828	11.2767	12.1391	10.1968	10.6472	11.099	10.931
Ptp.1360.1.S1_s_at	12.015	12.0567	9.43119	10.0913	12.5926	12.4447	11.345	12.0668
Ptp.1361.1.S1_at	6.37729	6.40052	5.69345	6.13268	5.62202	5.80174	5.70384	5.56504
Ptp.1361.2.A1_at	3.86524	3.44674	3.31729	3.55479	3.31861	3.74464	3.19132	3.54476
Ptp.1361.3.S1_a_at	5.42911	5.27621	4.08133	4.76467	4.12288	3.72066	4.13735	3.51422
Ptp.1361.3.S1_s_at	8.84464	8.72226	7.92172	8.21303	8.00892	7.86413	8.08392	7.54565
Ptp.1362.1.S1_at	2.17171	2.45273	2.38731	2.29853	2.37383	2.48677	2.22148	2.7295
Ptp.1364.1.S1_a_at	11.4866	11.7625	10.6531	10.5744	11.8035	11.5408	10.0906	11.2238
Ptp.1365.1.S1_at	11.3985	11.1695	11.7659	11.729	11.1161	10.9875	10.9798	11.3168
Ptp.1366.1.A1_s_at	11.9515	11.8627	11.7231	12.1215	10.9542	11.0794	10.4717	11.1933
Ptp.1366.2.S1_s_at	6.4026	6.177	6.50204	6.82431	5.40934	4.98015	5.78274	4.92422
Ptp.1366.3.S1_at	2.38833	2.7021	2.58248	2.57873	2.58049	2.52186	2.754	2.43809
Ptp.1367.1.A1_at	4.89388	4.88038	4.7458	5.09701	4.67763	4.64744	4.40326	4.58726
Ptp.1367.1.A1_s_at	9.75234	9.82047	9.31987	9.45166	9.4547	9.62091	9.45989	9.66837
Ptp.1368.1.A1_a_at	9.63357	9.78643	8.54293	8.10788	10.2899	10.0814	9.66939	9.75473
Ptp.1369.1.A1_at	4.53765	4.61904	4.77244	4.69678	4.57061	4.34536	4.01349	4.27956
Ptp.137.1.S1_s_at	2.10562	2.5603	2.40862	2.64674	2.42905	2.80899	2.50028	2.49514
Ptp.1370.1.S1_at	10.6551	10.8658	8.38468	8.70391	10.5945	10.7576	10.2215	10.3152
Ptp.1370.1.S1_s_at	11.655	11.8306	9.03888	9.39441	11.3565	11.1645	10.6902	10.6869
Ptp.1371.1.S1_at	6.57944	6.88284	6.29563	6.4499	6.33552	5.95934	5.57177	5.64538
Ptp.1372.1.A1_at	3.53408	3.84163	2.94032	2.5698	3.4585	3.788	2.88355	3.15398
Ptp.1373.1.S1_s_at	9.91603	10.0688	9.61512	9.63499	9.88011	9.74373	9.36968	9.60126
Ptp.1374.1.A1_at	1.99063	2.3038	2.01412	2.34074	2.02728	2.15452	2.33459	2.24491
Ptp.1376.1.S1_at	11.8079	11.8006	12.346	12.5365	11.6694	11.75	11.8046	11.8124
Ptp.1377.1.S1_at	9.73165	10.0528	9.83854	9.51826	9.87501	9.57265	8.79153	9.66963
Ptp.1377.1.S1_x_at	10.5994	10.7869	10.5658	10.3606	10.7257	10.4168	10.0423	10.8454
Ptp.1379.1.S1_a_at	11.9535	12.2999	10.9982	10.9066	12.4055	12.3659	11.5007	12.0599
Ptp.1379.1.S1_at	10.6583	11.0263	9.62887	9.5215	11.178	11.1163	10.0473	10.846
Ptp.1379.2.S1_s_at	12.205	12.5878	11.3261	11.4007	12.634	12.4926	11.9543	12.0908
Ptp.138.1.S1_s_at	9.76809	9.57483	7.96156	6.76375	9.15798	9.18581	8.62945	8.0899
Ptp.1380.1.S1_at	7.64762	8.09722	6.50167	6.35841	8.12036	8.15756	7.19979	8.11201
Ptp.1381.1.S1_s_at	8.55247	8.8949	8.22271	8.41469	8.8712	8.75638	8.10554	8.91968
Ptp.1382.1.A1_at	9.22575	8.95404	9.97867	10.4505	8.63952	8.65223	8.03501	8.67196
Ptp.1383.1.A1_s_at	8.65633	8.96029	8.1444	9.64428	9.33668	9.4057	8.37354	9.05642
Ptp.1383.2.A1_at	2.56985	2.59785	2.72512	2.67724	2.58484	2.58803	2.64374	2.91632
Ptp.1384.1.S1_at	7.41506	7.12455	6.85913	7.0162	7.05732	7.1225	6.87253	7.19438
Ptp.1385.1.S1_s_at	9.94403	10.7219	11.1215	10.7957	10.6835	10.7155	10.6464	10.5396
Ptp.1385.2.S1_at	3.91781	3.82345	4.05291	3.57836	3.54264	3.79053	4.28803	3.6843
Ptp.1386.1.A1_at	7.22039	7.32864	7.68929	7.56775	7.44506	7.3686	7.29445	7.10273
Ptp.1387.1.S1_s_at	10.7773	10.9399	10.9476	10.5798	10.65	10.9461	10.8412	10.6541
Ptp.1389.1.A1_at	3.2401	3.13975	3.0915	3.31322	3.59466	3.29312	3.26011	3.41843
Ptp.139.1.S1_at	5.94722	5.54386	6.87533	7.96698	5.36316	5.98254	5.13777	6.91601
Ptp.1390.1.S1_at	2.09538	2.46083	2.24829	2.2611	2.2246	2.29209	2.20458	2.11385
Ptp.1390.1.S1_s_at	8.42496	8.35129	8.73278	8.84234	8.33582	8.57687	8.69995	8.43356
Ptp.1391.1.S1_s_at	11.0967	11.0144	10.6126	8.65675	10.6669	10.7338	10.9685	11.053
Ptp.1391.2.A1_at	4.31095	4.44844	4.35942	4.44037	4.10125	4.05312	4.97127	4.17872
Ptp.1392.1.S1_s_at	10.5019	10.6399	9.77247	9.72934	10.7873	10.6394	9.5799	10.2018
Ptp.1393.1.S1_at	7.3896	7.38772	7.0645	7.16376	7.59007	7.72044	7.53445	7.65981
Ptp.1393.2.S1_s_at	4.05291	4.14138	4.05588	3.9914	3.8594	4.12264	3.39564	3.88227
Ptp.1394.1.A1_at	7.0541	7.08961	6.28944	6.47907	7.60222	7.69931	6.35307	7.27741
Ptp.1395.1.A1_at	2.7301	2.62075	2.7301	2.78275	2.7999	2.83122	2.95681	2.58158
Ptp.1397.1.S1_at	11.2892	11.5645	11.2789	12.3371	12.3175	12.3554	12.2329	12.5268
Ptp.1397.1.S1_s_at	11.0141	11.2722	11.0167	11.9993	11.9362	11.9451	11.7034	12.1023
Ptp.1398.1.S1_at	9.67356	9.54838	9.57955	9.64775	9.4527	9.35042	9.46559	9.16896
Ptp.1398.1.S1_s_at	11.1794	11.2248	10.7314	10.4615	11.0147	10.8495	10.9733	10.704
Ptp.140.1.S1_at	6.03284	5.93588	5.65488	5.22229	6.57995	6.8278	6.58446	6.49755
Ptp.1400.1.S1_s_at	11.7595	11.9475	11.9087	10.7609	14.3162	14.2179	13.6955	14.1482
Ptp.1401.1.S1_s_at	8.9926	9.11389	9.08651	9.15413	8.66453	8.9955	8.82256	9.14148
Ptp.1402.1.S1_s_at	7.40159	7.37538	6.9675	6.78388	8.36674	8.08525	8.05732	7.72192
Ptp.1403.1.A1_a_at	8.26065	8.38841	8.19154	8.1636	8.52513	8.58422	7.77923	8.21019
Ptp.1404.1.S1_at	10.264	10.0743	9.53135	9.38672	9.75189	9.87219	9.7062	9.86634
Ptp.1405.1.S1_at	7.75721	7.9028	6.30754	6.40235	8.08704	7.92087	7.2347	7.56365
Ptp.1407.1.S1_at	9.48779	9.1635	9.45935	9.83856	9.38022	9.2992	10.0486	9.54642
Ptp.1408.1.S1_s_at	10.0869	10.1209	10.4029	10.6308	10.0925	10.2657	10.0128	10.3626
Ptp.1408.2.S1_at	6.96389	6.93417	7.39337	7.65161	6.58577	6.48097	6.51453	6.54066
Ptp.1409.1.S1_at	8.72039	9.34562	9.16955	9.3274	9.0581	8.62537	7.66183	7.97655
Ptp.1409.2.S1_at	4.91141	5.86295	5.6394	5.67229	5.44631	4.42024	4.48364	3.99492
Ptp.141.1.S1_at	3.88003	3.57385	4.77908	4.36435	3.87479	3.93835	4.10284	3.6965
Ptp.141.1.S1_x_at	4.06732	3.90025	4.8011	4.85741	4.29716	4.13813	4.14627	4.20501
Ptp.1411.1.S1_at	12.3037	12.5226	11.7311	11.5938	11.916	11.7852	11.1662	11.3749
Ptp.1411.1.S1_x_at	11.8672	11.9396	11.2127	11.1013	11.429	11.3695	10.7712	10.9294
Ptp.1412.1.A1_at	2.92054	2.94507	2.71401	3.23567	3.47728	3.2888	3.23567	2.85983
Ptp.1413.1.A1_at	8.60282	8.57879	8.75396	8.25254	8.54675	8.63172	8.67244	8.85078
Ptp.1414.1.S1_at	12.0232	12.236	11.1259	11.1527	12.2698	12.0814	11.6266	11.722
Ptp.1415.1.S1_at	10.5542	10.5653	9.79382	9.31681	10.4232	10.2627	10.0074	10.1313
Ptp.1416.1.A1_s_at	11.3708	11.3488	10.9738	11.1016	10.7783	10.4677	10.058	10.4701
Ptp.1417.1.S1_at	11.7357	11.9702	10.9281	10.7856	11.9803	11.8218	10.6552	11.357
Ptp.1417.1.S1_x_at	11.7589	11.9409	10.9624	10.7135	12.0102	11.8304	11.079	11.6123
Ptp.1419.2.S1_s_at	11.9715	11.965	10.7848	9.14058	11.5553	11.6381	10.9378	11.1715
Ptp.142.1.S1_at	5.91635	5.55748	6.15247	6.23164	5.82892	5.60231	5.20743	5.48398
Ptp.1420.1.S1_at	7.24564	7.28135	8.52235	9.32143	7.30582	8.01956	8.93781	8.84773
Ptp.1421.1.S1_at	8.47867	8.95234	7.08193	6.65759	8.78578	8.31205	7.42411	8.1056
Ptp.1422.1.S1_s_at	5.97678	6.00241	4.99049	5.14972	5.70556	5.12283	5.70854	5.42903
Ptp.1422.2.S1_at	2.07363	2.30386	2.30386	2.14903	2.14846	2.58823	2.48199	2.63017
Ptp.1422.2.S1_s_at	2.32026	2.24088	2.65522	2.16264	2.70163	2.45499	2.15202	2.37576
Ptp.1423.1.A1_at	10.8621	11.0627	10.6236	10.8783	11.2353	10.9845	10.7688	11.0983
Ptp.1424.1.S1_s_at	11.9353	12.2509	10.7332	11.1494	12.1841	11.8091	11.0892	11.3494
Ptp.1425.2.S1_s_at	12.3649	12.3622	12.7868	11.8237	12.3265	12.4471	12.982	12.5079
Ptp.1426.1.S1_at	5.05398	5.28222	5.92543	5.67058	5.19949	5.54023	5.58791	5.35624
Ptp.1429.1.S1_s_at	11.3933	11.6162	10.5099	10.6084	11.78	11.3786	10.5102	11.0979
Ptp.1431.1.S1_at	11.5096	11.7784	10.9556	11.1809	11.8961	11.7248	10.9663	11.4985
Ptp.1432.1.S1_at	2.40085	2.67841	2.79756	2.54989	2.7212	2.40264	3.07009	2.8623
Ptp.1433.1.S1_at	9.32551	9.26953	8.08298	8.02617	9.4181	8.43736	7.4207	7.78496
Ptp.1433.1.S1_s_at	11.5909	11.3845	10.5317	10.4967	11.5793	10.9389	10.1628	10.6671
Ptp.1435.1.S1_at	9.7755	9.83124	9.29451	9.02874	9.86112	9.74728	9.22572	9.28
Ptp.1435.1.S1_x_at	10.1763	10.2174	9.79953	9.36787	10.3738	10.2549	9.4959	9.91491
Ptp.1436.1.S1_at	4.46726	4.47683	4.83629	5.94704	4.65018	3.88376	4.68562	5.04643
Ptp.1436.1.S1_x_at	4.6206	4.16972	5.03263	6.49564	4.63124	3.89772	4.63853	5.17398
Ptp.1437.1.S1_s_at	8.47376	8.35732	7.20112	6.49877	7.73453	7.91607	6.51336	7.31967
Ptp.1437.2.S1_at	4.7049	4.75049	4.2541	4.54182	4.79276	5.28319	4.67025	4.72986
Ptp.1438.1.S1_at	2.13994	2.32762	2.3664	2.36017	2.31004	2.42463	2.67383	2.43572
Ptp.1439.1.S1_x_at	10.8644	10.8874	10.254	10.1798	10.7689	10.8555	10.6441	10.6223
Ptp.144.1.S1_at	5.28943	5.54607	5.04509	3.34084	5.02358	5.31315	5.00397	4.95437
Ptp.144.1.S1_x_at	7.01972	7.13049	6.6882	4.94858	6.79607	7.2444	7.06826	6.68993
Ptp.1440.1.A1_s_at	7.79343	7.81104	9.12558	8.87375	7.07835	7.34862	8.55344	8.27235
Ptp.1441.1.S1_at	9.05942	9.16254	8.21373	8.32237	8.84227	8.79442	8.00267	8.33999
Ptp.1442.1.S1_x_at	4.54287	4.60334	4.80716	6.22233	5.50059	5.9994	6.06206	6.66751
Ptp.1443.1.S1_at	4.98209	5.16484	6.10174	6.27097	4.63292	5.66102	5.1639	5.51457
Ptp.1444.1.A1_at	2.48981	2.42353	2.49465	2.59822	2.307	2.35501	2.88223	2.1549
Ptp.1445.1.S1_at	3.37692	2.92343	3.12191	3.19293	2.85074	3.28867	3.28609	3.85454
Ptp.1446.1.S1_at	3.57379	3.21515	3.77687	3.46418	3.38754	3.26965	3.30483	3.31729
Ptp.1447.1.S1_at	9.87918	9.9168	9.96457	8.43395	10.1468	10.2852	10.5515	10.288
Ptp.1448.1.S1_x_at	12.6181	12.4227	13.2272	13.5739	12.4136	13.0552	13.3055	13.2631
Ptp.1448.2.S1_x_at	10.2781	10.0361	12.1082	12.6831	10.5439	11.1485	11.5457	11.8362
Ptp.1449.1.S1_s_at	2.48598	2.25614	2.12257	2.61712	2.40185	2.30911	2.86115	2.69778
Ptp.145.1.S1_at	7.08856	6.90461	6.70664	7.2392	6.98351	7.19005	7.05542	7.20675
Ptp.1450.1.S1_at	3.67868	3.5292	3.83373	3.93645	3.95499	3.88877	4.00688	4.10049
Ptp.1451.1.S1_at	7.3697	7.45073	7.86255	6.91855	7.93427	8.11062	7.9504	8.35122
Ptp.1452.1.S1_at	4.83289	5.05659	5.1095	5.12299	5.40668	5.301	5.56524	5.42778
Ptp.1453.1.A1_s_at	9.70386	9.74576	9.82173	10.1378	10.128	9.63069	9.64479	9.39355
Ptp.1454.1.S1_at	3.71044	3.60652	3.65265	3.3975	4.31172	4.35602	3.70448	3.84761
Ptp.1459.1.A1_at	3.82211	3.78705	3.71659	3.65042	3.74774	4.59878	4.27359	4.52392
Ptp.1459.1.A1_s_at	8.61018	8.6741	9.48383	9.40055	8.41544	8.53785	9.05758	9.22177
Ptp.146.1.S1_at	7.21766	7.62575	4.71502	2.96721	5.19179	5.18653	5.31456	3.57435
Ptp.1460.1.S1_a_at	3.90536	3.641	10.5733	11.2054	4.59317	4.18321	6.8495	4.21956
Ptp.1460.1.S1_at	4.14361	4.34549	10.5793	11.368	4.73594	4.74993	8.74688	5.56932
Ptp.1461.1.S1_at	4.12002	4.08197	4.31948	4.48454	4.46399	4.21632	3.62889	4.21747
Ptp.1462.1.S1_s_at	11.2441	11.2771	10.1638	10.0994	11.0099	10.6308	10.1751	9.98776
Ptp.1462.3.S1_s_at	9.02901	9.25573	9.17498	9.38538	9.06048	8.92388	9.17498	9.1624
Ptp.1463.1.S1_at	5.0103	4.68764	5.31968	5.75184	5.36643	5.05429	5.04611	5.06573
Ptp.1463.2.S1_s_at	3.00523	2.75058	2.86451	2.71945	2.59847	2.79391	2.68531	3.11728
Ptp.1463.3.A1_s_at	9.09124	8.4748	10.0593	10.3608	9.66496	9.01457	9.60636	9.10437
Ptp.1464.2.S1_at	12.0088	12.2003	11.0699	11.2101	12.5569	12.338	11.1672	11.8788
Ptp.1464.2.S1_x_at	11.8805	12.0453	10.9666	11.1982	11.9461	12.0631	10.8755	11.7331
Ptp.1465.5.S1_x_at	14.1559	14.2104	14.3824	14.1634	14.0568	14.0916	14.1456	14.1614
Ptp.1466.1.S1_at	6.4747	6.39648	6.21684	7.44719	6.34947	6.61661	6.47984	6.53339
Ptp.1467.1.S1_x_at	4.65285	4.77575	3.3424	3.84705	3.35593	3.5598	3.61463	3.59255
Ptp.1468.1.S1_s_at	5.17788	5.2491	5.39184	6.09328	5.07941	4.64325	4.9009	4.56312
Ptp.1469.1.S1_at	2.27816	2.05584	2.11358	1.99189	2.07834	2.1995	2.09535	2.22259
Ptp.147.1.S1_at	7.36418	7.44025	7.178	7.12861	7.31661	6.92935	7.10252	7.0051
Ptp.1470.1.S1_at	6.94872	6.91582	5.78921	5.66898	7.10906	7.45923	7.1414	7.9011
Ptp.1471.2.S1_at	2.3957	2.26153	2.2068	2.20478	2.01072	2.41529	1.94835	1.98523
Ptp.1472.1.S1_at	7.29247	7.10497	7.36809	7.53738	7.16463	7.44135	7.15229	7.40675
Ptp.1474.1.S1_at	7.25484	7.37215	7.21891	7.44203	7.0985	7.30238	6.80481	7.14094
Ptp.1475.1.S1_at	10.328	10.4887	9.78756	9.94527	10.2105	10.2142	9.47253	9.84231
Ptp.1476.1.S1_s_at	5.4883	5.20968	5.49672	5.51378	6.51855	5.75166	5.8458	5.67094
Ptp.1476.2.S1_at	2.16793	2.32762	2.4031	2.74089	2.04985	2.37822	2.58009	2.36872
Ptp.1477.1.S1_x_at	12.8883	12.7966	12.9369	13.2019	12.8456	12.5323	12.2589	12.6961
Ptp.1477.2.S1_at	3.53547	3.50825	3.59844	3.26928	3.49134	3.88848	3.62236	3.73761
Ptp.1478.1.S1_x_at	2.25196	2.05531	2.27578	2.34026	2.20235	2.33179	2.42723	2.40232
Ptp.1479.1.S1_at	1.96305	1.90022	2.08622	2.15666	2.14585	1.81488	2.00875	1.9914
Ptp.148.1.S1_at	9.18667	9.15212	9.14777	9.65136	8.7109	9.00456	9.16575	8.92371
Ptp.1481.1.S1_at	5.28674	5.4599	5.73781	5.49232	5.08411	5.30349	5.4403	5.20759
Ptp.1482.1.S1_s_at	11.6267	11.622	11.5333	11.6328	11.3213	11.4046	11.6089	11.4543
Ptp.1483.1.S1_at	8.44908	8.36966	7.78294	7.78095	8.30419	8.59913	8.08931	8.75555
Ptp.1483.2.A1_at	2.51695	2.06603	2.57758	2.32762	2.32829	2.71947	2.00498	2.65241
Ptp.1484.1.S1_at	3.7474	3.69449	3.65849	3.59728	3.54524	3.52227	3.83061	3.83888
Ptp.1485.1.S1_at	2.62829	2.13106	3.08014	2.77143	2.53298	2.4314	2.63598	2.67787
Ptp.1486.1.S1_s_at	3.90458	3.88996	4.53236	3.78934	4.56506	3.70979	4.22923	4.296
Ptp.1487.1.A1_s_at	6.93163	7.00085	9.36247	8.02037	6.61956	6.93812	8.58037	7.45093
Ptp.1487.2.S1_at	2.99509	2.63692	4.46439	3.33451	2.86739	2.54754	2.95427	2.99006
Ptp.1488.1.S1_a_at	8.89146	8.86128	9.06433	8.56746	9.02749	9.06171	8.68696	9.04106
Ptp.1489.2.S1_s_at	12.3558	12.3423	12.7446	12.5813	11.0628	11.1433	12.6193	11.6208
Ptp.149.1.S1_a_at	8.78785	8.69165	8.39777	8.07998	8.30948	8.32724	8.24421	8.19332
Ptp.1490.1.S1_at	8.19299	7.88235	7.98433	7.40704	7.17387	6.81315	7.87702	7.27732
Ptp.1490.1.S1_s_at	10.2982	10.0003	10.1343	9.48556	9.24994	9.06561	10.2909	9.1741
Ptp.1491.1.S1_s_at	8.78027	8.82214	9.11236	9.6252	8.33176	8.36437	8.29146	8.31914
Ptp.1492.1.S1_s_at	13.1467	13.0397	13.0571	13.2594	12.9503	13.2633	12.9977	13.3956
Ptp.1492.1.S1_x_at	12.9484	12.8531	12.8754	13.0806	12.6418	12.8526	12.8138	12.9618
Ptp.1492.2.S1_x_at	13.0801	13.1005	13.014	13.2276	12.8793	13.0838	12.9735	13.0901
Ptp.1494.1.S1_s_at	1.97256	1.89509	2.0152	2.10364	2.06228	2.10364	1.9723	2.22606
Ptp.1495.1.S1_at	5.80859	5.86842	5.35235	4.9181	5.26591	5.52987	5.74737	5.81258
Ptp.1496.1.S1_s_at	10.0007	9.70539	8.52045	9.16361	9.23643	9.44654	8.5053	9.06017
Ptp.1497.1.S1_s_at	10.5909	10.7798	10.8127	10.191	10.8026	10.5631	10.2605	10.2075
Ptp.1497.2.S1_x_at	12.7726	12.7869	12.6611	12.6561	12.6425	12.6141	12.5162	12.2367
Ptp.1498.1.A1_at	9.85323	9.69331	9.8707	10.4588	9.47618	9.77478	9.68764	10.1074
Ptp.15.1.S1_at	8.03809	7.82471	7.46801	6.62492	7.3321	7.49767	7.5288	7.20757
Ptp.150.1.A1_at	11.0007	10.8765	10.6833	10.7032	10.8486	11.079	10.7708	11.2508
Ptp.1500.1.A1_at	8.44801	7.83956	7.30215	6.30117	8.13514	8.43348	7.98995	8.76514
Ptp.1501.1.A1_at	2.63777	2.69009	2.73817	2.4528	2.60257	2.31215	2.94507	2.90149
Ptp.1501.1.A1_s_at	6.01638	5.98808	6.47219	6.54494	6.74934	6.45983	5.98012	6.27431
Ptp.1502.1.S1_a_at	11.3002	11.3462	11.5725	11.5997	11.2703	11.2384	11.3789	11.3976
Ptp.1502.3.S1_a_at	9.31847	9.3882	9.60705	9.64172	8.9538	8.70825	9.34501	8.48431
Ptp.1503.2.S1_at	1.78764	1.71139	2.00914	1.82594	1.94835	2.00875	2.22099	2.08668
Ptp.1504.1.A1_a_at	8.15403	8.16343	7.86303	8.11898	8.27774	7.96188	7.22208	7.2429
Ptp.1504.2.S1_at	6.311	6.11188	5.87358	6.69567	7.31699	7.64292	6.87284	7.65696
Ptp.1504.2.S1_s_at	9.01535	8.91948	8.64358	9.1663	9.08933	8.96497	8.56883	9.02477
Ptp.1505.1.S1_a_at	7.65372	7.71424	7.8659	8.38431	7.51325	7.83642	7.95992	7.82951
Ptp.1507.1.S1_s_at	11.3071	11.3164	11.1736	10.9181	11.0431	11.1171	10.6392	11.0005
Ptp.1508.1.A1_s_at	6.3296	6.39615	5.28443	4.73017	5.71549	5.87141	5.05952	6.03203
Ptp.1509.1.S1_at	8.38662	8.37968	8.01493	8.42767	8.15454	8.10239	7.76465	8.37764
Ptp.151.1.S1_at	5.79533	5.53859	4.64308	4.51486	5.57284	5.75021	5.47395	5.66791
Ptp.1510.1.S1_s_at	8.85827	8.98283	5.07219	8.96741	8.00278	8.62213	10.0991	10.1665
Ptp.1511.1.S1_at	2.66087	2.79809	2.66617	2.86273	2.94389	3.0232	2.94389	2.65123
Ptp.1511.1.S1_s_at	9.10342	8.97927	8.68128	9.1436	8.7991	8.76757	9.42874	9.21463
Ptp.1512.1.S1_s_at	13.1275	13.1156	11.8708	12.2639	11.6736	11.5616	10.8184	10.2804
Ptp.1513.2.A1_a_at	6.72736	6.66104	6.58672	6.76142	6.51349	6.50046	6.5297	6.8054
Ptp.1514.1.A1_at	2.05793	2.28411	1.8865	2.11395	2.04931	2.42298	2.26483	2.04931
Ptp.1515.1.S1_a_at	10.8023	11.1142	10.0524	10.1052	11.3299	11.0307	9.97444	10.6553
Ptp.1515.1.S1_x_at	11.2471	11.6304	10.4308	10.4579	11.4261	11.2508	10.0221	10.9082
Ptp.1515.3.S1_at	8.10966	8.09063	7.49589	7.71174	7.67413	7.17138	5.50176	6.70333
Ptp.1516.1.S1_at	2.11541	2.12832	2.11765	2.12594	1.94448	2.054	2.28696	2.02794
Ptp.1516.2.S1_a_at	4.18172	4.32568	6.98124	6.52269	4.05291	3.71384	3.74174	3.455
Ptp.1516.3.S1_s_at	4.74132	4.70714	7.52889	6.90652	4.23148	4.71044	4.74429	4.44955
Ptp.1517.1.S1_at	3.44243	2.97208	3.51694	3.18238	3.37183	4.25142	3.9577	3.99191
Ptp.1517.1.S1_x_at	4.20998	3.85153	4.71487	4.57303	4.49849	5.81445	4.92404	5.96041
Ptp.1517.2.S1_at	4.66341	4.49032	3.66424	3.89949	5.01104	6.31354	5.14938	5.05429
Ptp.1518.1.A1_a_at	5.69301	5.65206	4.47384	4.37807	5.68437	6.00328	5.33445	5.80616
Ptp.1518.2.S1_a_at	5.81173	5.73492	4.88834	4.90488	5.96345	5.96517	4.94283	5.92479
Ptp.1519.1.S1_at	4.13152	4.31176	4.44989	4.84015	4.32717	4.20451	4.05094	3.9841
Ptp.1519.1.S1_s_at	7.4444	7.41638	7.64887	7.92965	7.56473	7.48033	7.78314	7.47508
Ptp.1519.3.A1_at	3.09821	3.02397	3.61896	3.53455	3.14556	3.12061	3.21544	3.43086
Ptp.152.1.S1_at	5.27657	5.27915	4.84822	4.28953	4.45347	4.50584	4.6384	4.67814
Ptp.153.1.S1_at	8.63915	8.75559	7.10194	6.74355	8.98164	8.87295	7.96063	8.37166
Ptp.1530.1.S1_at	10.664	10.4489	11.6746	11.8461	10.9731	11.1275	10.5909	11.7626
Ptp.1530.1.S1_s_at	9.28621	9.14459	10.3153	10.4438	9.5096	9.75637	9.30621	10.2186
Ptp.1530.1.S1_x_at	10.6425	10.3596	11.6018	11.7974	11.026	11.1689	10.5999	11.612
Ptp.1530.2.S1_at	9.72873	9.53886	10.2721	10.5939	10.194	9.91935	9.44285	10.111
Ptp.1530.3.S1_x_at	11.0827	10.7724	11.2039	11.5643	11.3259	11.2419	10.5039	11.0601
Ptp.154.1.S1_at	4.69426	5.189	4.6134	4.09822	4.79453	4.56379	4.26595	4.71222
Ptp.154.2.S1_at	2.651	2.98065	2.53065	2.73007	2.71225	2.74228	2.89543	2.85756
Ptp.1540.1.S1_a_at	9.95397	10.0249	10.2004	10.306	10.0537	9.74866	9.87639	10.1532
Ptp.1540.1.S1_s_at	11.4488	11.5575	11.6168	11.8747	11.4481	11.1104	10.9371	11.3714
Ptp.1540.3.S1_s_at	9.75858	9.94465	10.0945	10.3138	9.9038	9.50896	9.41788	9.69717
Ptp.1541.1.S1_at	2.56985	2.28161	2.21688	2.35937	1.94835	2.21923	2.03288	2.26754
Ptp.1541.2.S1_at	2.85453	2.68518	2.83217	2.53337	2.62235	2.88651	2.61289	2.55676
Ptp.1542.1.S1_at	10.5981	10.6112	11.5834	12.6454	11.7795	11.5999	11.5494	11.613
Ptp.1542.1.S1_s_at	10.6509	10.6182	11.9954	12.8342	11.8359	11.6234	11.531	11.6917
Ptp.1543.1.S1_at	9.82469	9.81257	10.2439	10.3375	9.46062	9.5631	9.67833	9.53077
Ptp.1543.2.S1_s_at	12.0034	11.8811	11.6411	11.6194	11.7909	11.7547	12.3639	11.8842
Ptp.1544.1.S1_x_at	11.9987	12.2351	10.7517	10.828	12.5453	12.138	11.2654	11.6328
Ptp.1544.2.S1_at	9.69813	10.1895	8.25695	8.06502	11.3047	10.5454	9.35956	9.59651
Ptp.1545.1.S1_at	4.88298	4.71596	5.19943	5.42896	4.70731	4.77605	5.22858	4.85748
Ptp.1546.1.S1_at	8.64787	8.57165	8.32959	8.3713	8.48916	8.46174	8.03924	8.34133
Ptp.1547.1.S1_s_at	10.4704	10.4788	10.5879	10.2277	9.62885	10.099	10.0187	10.4463
Ptp.1548.1.S1_at	9.27648	9.24026	9.22991	9.47614	9.24358	9.15834	8.87512	8.97902
Ptp.1549.1.S1_at	9.4463	9.62885	7.97154	7.49164	9.9154	9.60361	10.2626	9.75631
Ptp.155.1.S1_at	10.5335	10.4053	10.2619	10.3142	10.6171	10.5489	9.95724	10.8613
Ptp.1550.1.S1_at	11.22	11.2285	11.1393	10.4876	10.88	10.7965	11.1267	10.8615
Ptp.1550.1.S1_x_at	11.13	11.1579	11.1886	10.6924	10.4523	10.377	10.7409	10.3733
Ptp.1551.1.S1_at	10.8327	10.8452	10.6185	10.5363	10.9722	10.9612	10.7309	10.6479
Ptp.1551.1.S1_x_at	11.8654	11.9002	11.599	11.5178	11.9696	11.7477	11.5315	11.6891
Ptp.1551.2.S1_at	5.08661	4.9626	4.90437	4.39019	4.85937	4.98559	4.74928	4.78322
Ptp.1551.3.A1_at	3.29945	2.86391	2.91913	2.84012	3.12398	2.86429	2.59321	2.75941
Ptp.1552.1.S1_s_at	2.40818	2.4772	2.26306	2.19103	2.43677	2.30379	2.6727	2.36611
Ptp.1552.1.S1_x_at	2.17736	1.99915	2.31579	2.41708	2.15245	2.40518	2.3701	2.25937
Ptp.1553.1.S1_a_at	4.53731	4.46327	7.08104	7.44228	6.83255	7.12352	6.52954	8.36174
Ptp.1553.1.S1_at	6.64134	6.44823	6.80474	6.67515	6.65944	7.16877	7.21134	8.10903
Ptp.1553.2.S1_at	2.92396	2.42723	3.53893	3.94387	3.70689	3.90762	3.93331	4.92184
Ptp.1554.1.S1_at	1.87903	1.8562	1.94106	1.86139	1.91406	1.95905	2.51695	2.05586
Ptp.1555.1.S1_a_at	11.1046	11.326	9.98459	10.2543	11.6658	11.3456	10.8318	10.8002
Ptp.1555.1.S1_at	10.9114	11.1586	9.8805	10.2151	11.569	11.3489	9.96103	10.6243
Ptp.1555.1.S1_x_at	11.7052	11.8853	10.6319	10.9306	12.2902	11.9362	10.9194	11.4313
Ptp.1555.2.A1_at	8.39042	8.74351	6.82829	6.41769	9.14246	8.81422	7.94139	8.35093
Ptp.1556.1.A1_at	9.83425	9.66422	8.98031	9.14962	8.33855	8.20089	8.57488	8.14125
Ptp.1557.1.S1_at	9.57654	9.49332	9.29547	8.99463	9.47187	9.50403	9.41657	9.39769
Ptp.1557.2.S1_s_at	9.03915	8.88652	9.33481	9.24318	8.95107	9.10368	9.33042	9.12769
Ptp.1558.1.S1_at	10.7165	10.9364	9.76556	9.66216	10.9422	10.7731	9.69213	10.1559
Ptp.1559.1.S1_s_at	2.80025	2.67383	2.48261	2.55363	2.98921	2.9342	2.67604	2.90008
Ptp.1560.1.S1_at	10.6101	10.6995	11.0567	10.6918	10.8275	11.0297	11.4919	11.4415
Ptp.1561.1.S1_at	3.42751	3.60714	3.75381	3.3042	3.53937	3.79053	3.39776	3.31677
Ptp.1562.2.S1_a_at	8.94467	9.00355	8.14102	7.65872	8.72257	8.20661	9.03941	8.51637
Ptp.1563.2.S1_s_at	10.8146	10.2846	11.1886	12.0248	10.6609	10.9154	10.3657	10.6359
Ptp.1564.1.S1_at	2.12342	1.99486	2.05127	2.06385	2.14011	2.2295	2.13938	1.9249
Ptp.1566.1.S1_at	3.58426	3.70401	2.97997	2.95658	3.86272	3.76048	3.09341	2.99006
Ptp.1568.1.S1_s_at	6.04654	5.99253	9.40162	9.1811	6.49143	6.87093	8.18288	9.12509
Ptp.1569.1.S1_at	2.87838	2.95394	3.16541	3.2235	3.34716	2.94154	3.28005	3.1425
Ptp.157.1.S1_s_at	10.4192	10.8039	9.91307	9.88322	10.6676	10.1999	10.1516	9.78407
Ptp.157.2.S1_at	5.26689	5.76578	4.76892	4.55898	6.29554	6.06186	5.75318	5.8596
Ptp.1570.1.S1_at	2.72634	2.73865	2.76836	3.35971	2.51428	2.4205	2.54557	2.32762
Ptp.1572.1.A1_at	9.51481	9.22538	9.63249	9.12561	8.70796	9.25488	9.27522	9.27889
Ptp.1573.1.S1_at	9.70409	10.219	7.02939	6.76348	10.3867	10.0351	9.3081	9.50336
Ptp.1574.1.A1_at	2.42756	2.47332	2.54729	2.72004	2.29504	2.40807	2.77279	3.65023
Ptp.1576.1.A1_s_at	2.34343	2.47346	2.57948	2.32762	2.71854	2.65241	2.53449	2.64956
Ptp.1577.1.S1_at	8.53312	8.75313	9.19908	9.19859	7.97718	8.04212	7.90799	7.94434
Ptp.1578.1.S1_at	3.07928	2.36836	2.90433	2.64941	2.86877	2.77431	2.07834	3.10142
Ptp.1579.1.S1_at	3.30624	3.17495	3.5255	3.38127	3.24022	3.48798	3.222	3.26392
Ptp.158.1.S1_at	8.84143	8.71558	8.02908	7.82152	9.26705	9.08628	9.11759	8.76243
Ptp.1580.1.S1_x_at	11.7562	11.7845	11.535	11.767	11.7229	11.7771	11.2075	11.605
Ptp.1582.1.A1_at	9.16141	9.4777	7.64041	7.21132	9.63453	9.61181	9.88177	10.5494
Ptp.1583.2.S1_x_at	12.2805	12.2226	12.5559	12.7472	12.1107	12.2375	12.1006	12.3341
Ptp.1584.1.S1_x_at	14.213	14.1995	14.1649	13.9002	14.0266	14.1206	13.9916	14.0399
Ptp.1584.2.S1_s_at	13.138	13.1359	13.3005	11.7709	13.1784	13.2645	13.2497	13.267
Ptp.1584.3.S1_x_at	14.0536	14.0312	14.0131	13.5708	13.969	13.9381	13.4659	13.8749
Ptp.1584.4.S1_x_at	14.2055	14.2058	14.1915	13.8496	14.1553	14.1812	13.7861	14.1463
Ptp.1585.1.S1_at	7.14566	7.22245	6.52383	6.52364	7.2494	7.15389	7.07533	7.01365
Ptp.1586.1.S1_at	5.50195	5.8438	3.41117	4.01281	4.32992	4.26939	3.82521	4.47391
Ptp.1586.2.S1_a_at	2.47924	2.73146	2.36296	2.54923	2.38504	2.53609	2.17611	2.92907
Ptp.1586.2.S1_at	2.55672	2.56839	2.60941	2.63232	2.46366	2.33626	2.66334	2.46879
Ptp.1587.1.S1_s_at	12.3889	12.652	11.5445	11.4889	12.7697	12.599	12.2427	12.2025
Ptp.1588.1.S1_s_at	11.8522	11.7122	9.91239	10.4938	11.7372	11.3184	11.1017	10.8495
Ptp.1589.1.S1_x_at	9.56231	9.66316	8.50926	8.39615	10.1813	9.66088	8.69311	9.1112
Ptp.1589.2.S1_x_at	12.1117	12.2598	11.022	11.0312	12.3692	12.2655	11.2659	11.6621
Ptp.159.1.S1_at	5.42542	5.16763	5.07584	5.99701	5.68092	5.24668	4.43201	5.21803
Ptp.1590.1.S1_a_at	11.3742	11.2924	10.8247	11.0634	11.6853	11.6945	10.4781	11.5452
Ptp.1591.1.S1_at	9.58979	9.71106	8.81248	8.71498	9.7065	9.89676	9.25261	9.42992
Ptp.1591.1.S1_s_at	11.1398	11.1827	10.2697	10.1032	11.1585	11.1826	10.7098	10.9413
Ptp.1592.1.A1_at	7.02666	6.97653	7.03694	6.24974	6.52688	7.17502	7.62718	7.31122
Ptp.1593.1.A1_at	7.16164	7.03093	7.57681	8.37057	7.09757	7.51193	7.38468	7.59547
Ptp.1593.1.A1_s_at	7.97723	7.94423	8.50027	9.34911	8.34695	8.21699	8.3186	8.51223
Ptp.1595.1.A1_at	5.17938	5.27673	5.54593	5.07498	4.82449	4.39922	5.13638	4.30486
Ptp.1596.1.A1_at	9.78795	9.75129	10.8865	10.1177	9.73802	9.96493	10.8739	10.9287
Ptp.1597.1.A1_at	7.91572	8.07958	7.6286	7.84494	7.67501	7.91014	7.90445	8.00599
Ptp.1599.1.A1_at	5.7809	5.44092	6.15846	6.45283	7.93642	7.86551	7.88365	8.19463
Ptp.16.1.S1_at	9.21163	9.17178	8.99338	9.39742	9.32534	8.92566	8.13294	8.66681
Ptp.16.1.S1_s_at	10.233	10.2344	10.2071	10.3894	10.1026	10.0926	9.74326	9.70104
Ptp.16.2.S1_at	2.98109	2.81118	3.02438	2.93681	3.09283	3.48043	2.91096	3.21544
Ptp.160.1.S1_x_at	9.16908	9.30933	8.95216	8.70923	8.81807	9.1179	8.40134	8.45932
Ptp.1600.1.A1_s_at	8.81139	8.6702	8.52319	8.88958	8.82021	9.14682	8.552	9.02644
Ptp.1601.1.A1_at	3.81457	4.07691	6.99771	7.25456	4.581	4.39173	5.92149	5.61657
Ptp.1602.1.S1_at	10.9854	10.6488	5.75949	4.6029	10.9112	10.5354	8.69043	8.32517
Ptp.1603.1.A1_at	6.02264	6.45489	5.39507	5.62943	6.58632	6.34382	5.92713	6.31695
Ptp.1604.1.A1_at	2.54999	2.44238	2.59102	2.4663	2.33242	2.54207	2.87797	2.78712
Ptp.1605.1.A1_at	5.79211	5.71878	5.83853	5.5133	5.71878	6.20589	6.12658	6.10966
Ptp.1606.1.A1_at	7.89555	8.00242	7.14103	7.47568	8.32102	8.06681	7.80632	8.02576
Ptp.1608.1.A1_at	7.20345	7.29461	7.08091	7.19485	7.43607	7.43269	6.8889	7.52459
Ptp.1609.1.A1_s_at	6.97819	7.06772	6.85101	6.89988	6.86706	6.71045	6.80004	7.03129
Ptp.161.1.S1_at	8.12439	8.29655	9.97255	8.6334	7.5765	7.45009	9.51854	7.98179
Ptp.1610.1.A1_a_at	9.0335	8.8294	9.57273	9.03634	9.63889	9.83717	9.78412	9.80163
Ptp.1611.1.A1_at	4.52898	3.79827	4.24229	4.3787	4.47184	4.08682	4.00424	4.56707
Ptp.1612.1.A1_at	5.63765	5.68337	5.76704	6.12993	5.44666	5.67788	5.86436	5.5034
Ptp.1614.1.A1_at	8.70108	8.77906	7.52549	6.68023	8.85087	8.8047	8.60316	8.98557
Ptp.1615.1.A1_at	2.46362	2.78562	2.25196	2.4663	2.54467	2.56125	2.63944	2.65241
Ptp.1616.1.A1_s_at	11.4582	11.7913	9.17152	5.48777	11.8678	11.5686	11.0953	11.4149
Ptp.1617.1.A1_at	3.03159	2.87015	2.76582	2.81288	3.05791	3.29567	2.92792	3.66657
Ptp.1618.1.A1_at	11.3699	11.3659	8.09855	7.48756	11.4602	11.1721	9.34035	9.50275
Ptp.1619.1.S1_at	10.2004	10.1359	10.3392	10.2821	9.75949	9.83485	10.4425	10.6938
Ptp.162.1.A1_at	7.69236	7.5649	9.04999	10.2164	6.69213	7.21093	8.17934	7.69013
Ptp.1620.1.A1_at	2.5274	2.54524	2.78923	2.77681	2.58899	2.78107	3.31729	2.92439
Ptp.1621.2.A1_at	8.92139	7.75803	9.35995	7.70027	7.22856	9.03232	8.83539	9.05114
Ptp.1621.3.S1_s_at	8.59016	8.79358	8.64198	8.48452	8.34107	8.53206	9.00787	8.3202
Ptp.1622.1.A1_s_at	7.01604	7.3917	4.18762	4.50107	7.01131	7.09488	6.44972	6.9939
Ptp.1623.1.S1_at	5.10921	5.18901	7.7132	6.69833	4.67744	4.87193	5.58685	4.43644
Ptp.1623.2.A1_at	5.35341	5.40996	6.06161	5.73399	5.50322	5.36336	5.57336	5.45033
Ptp.1625.1.A1_at	6.00379	6.02349	5.61737	6.10114	5.71818	6.08944	5.74479	6.36845
Ptp.1627.1.A1_s_at	9.97688	10.1913	8.76217	8.71265	9.54952	9.50359	9.53962	9.16421
Ptp.1629.1.A1_s_at	9.25923	9.13656	10.4931	10.5605	8.59742	8.34816	9.21663	8.63497
Ptp.163.1.S1_at	4.73197	4.88107	4.98209	5.42142	4.73281	4.77554	4.48041	4.54055
Ptp.1631.1.S1_at	10.6465	10.5199	10.2801	10.8	10.1282	10.0411	9.7986	10.2343
Ptp.1631.2.A1_at	4.35102	4.07925	3.87005	4.24184	3.17465	3.55992	2.73624	3.44158
Ptp.1632.1.A1_at	2.87661	2.75686	2.94664	3.33575	2.60105	3.03334	2.94726	3.11835
Ptp.1633.1.A1_at	2.19331	2.00494	2.06093	1.89507	2.12311	2.12399	1.91196	2.21886
Ptp.1634.1.A1_at	9.2371	9.11727	6.27935	6.04037	9.05459	9.50319	8.86284	9.11303
Ptp.1635.1.S1_at	2.39997	2.28691	2.19849	2.44838	2.22642	2.11357	2.19221	2.12896
Ptp.1635.1.S1_s_at	7.80952	8.17583	8.19124	8.34455	8.05333	7.60407	7.82006	6.78333
Ptp.1637.1.A1_at	4.48549	4.45435	4.70109	4.35692	4.82807	4.94925	4.9415	5.65597
Ptp.1639.1.A1_at	9.08241	9.32637	10.4588	10.3802	9.30042	9.95482	10.6787	10.7465
Ptp.164.1.S1_at	3.27124	2.9714	3.44159	3.03631	3.3419	3.48601	3.57442	3.18441
Ptp.1640.1.S1_at	9.52455	9.43952	9.60875	9.79378	9.81234	9.89022	9.56905	9.74393
Ptp.1640.2.S1_s_at	10.3345	10.3064	10.3497	10.5924	10.763	10.2367	9.99791	9.81605
Ptp.1641.1.A1_at	7.64658	7.63651	7.23324	7.44828	7.73473	7.84668	7.796	7.84185
Ptp.1642.1.S1_s_at	9.14111	9.10036	8.66132	9.28511	9.24963	9.21259	8.59256	9.08463
Ptp.1643.1.S1_s_at	9.98028	10.1078	9.54824	8.14769	9.46602	9.529	9.90544	9.42907
Ptp.1644.1.A1_at	2.19549	2.2547	2.52569	2.50243	2.75578	2.65836	2.90371	2.68854
Ptp.1645.1.A1_at	4.33067	4.57262	3.53129	4.12033	3.88721	3.79053	3.54201	3.87995
Ptp.1646.1.S1_a_at	3.45566	4.03502	4.10297	4.36303	4.70564	4.69423	3.93299	2.88757
Ptp.1646.3.A1_at	2.51695	2.29593	2.5275	2.39048	2.49227	2.72544	2.45282	2.77688
Ptp.1647.1.S1_at	10.65	10.702	9.76822	9.28585	10.3459	10.3865	9.81054	10.0807
Ptp.1649.1.A1_at	2.51579	2.19825	2.58622	2.83789	2.50005	2.3899	2.59981	2.50909
Ptp.1650.1.A1_at	6.54366	6.37816	6.28965	6.12912	6.31719	6.23427	5.14214	6.43608
Ptp.1651.1.A1_at	8.11465	8.0279	7.33252	7.1994	8.30309	8.11537	7.52801	7.88049
Ptp.1652.1.A1_at	8.43245	8.14875	6.45496	6.83919	8.27068	8.53334	7.45573	7.89998
Ptp.1652.2.S1_s_at	7.5964	7.74633	5.8542	5.97667	7.81054	7.78936	7.05447	7.12901
Ptp.1653.1.A1_at	7.99052	8.10586	7.57441	7.51388	8.02987	7.85005	7.52144	7.94647
Ptp.1655.1.A1_s_at	6.5622	6.42634	6.65671	6.66522	6.24325	6.25572	6.30675	6.65857
Ptp.1655.3.A1_at	3.29897	3.20762	3.24312	3.3206	2.89137	2.91496	2.89137	3.2189
Ptp.1657.1.A1_at	3.40386	3.31902	3.33794	3.31986	3.40563	3.33307	3.94454	3.53741
Ptp.1658.1.A1_at	2.42771	2.42723	2.42771	2.47604	2.4108	2.6184	2.46355	2.43697
Ptp.1659.1.S1_at	6.1405	6.51756	4.09736	5.00469	6.66171	6.57779	5.4411	6.03061
Ptp.1659.2.A1_at	3.80419	4.05995	4.11043	3.96809	4.13345	4.19355	3.9127	3.94334
Ptp.166.1.S1_s_at	7.8883	7.38325	6.35052	6.30042	7.48462	6.59397	6.93706	6.98417
Ptp.1660.1.A1_at	9.494	9.52851	9.311	9.1704	9.29546	9.51719	9.30928	9.51529
Ptp.1661.1.S1_at	6.99122	7.01356	7.59152	7.9584	6.70223	7.20134	7.63246	7.34714
Ptp.1662.1.A1_at	8.69506	8.69908	8.46662	8.01086	8.32839	8.4048	8.7761	8.64559
Ptp.1663.1.A1_s_at	7.34127	8.06239	7.33208	7.61707	7.96958	7.91671	7.26711	7.87804
Ptp.1664.1.A1_at	4.7619	4.818	5.12218	5.01186	5.06797	4.49558	5.261	5.00245
Ptp.1665.1.S1_s_at	7.92317	7.71492	6.46432	5.61627	7.61451	7.46637	7.03643	6.68372
Ptp.1665.2.S1_a_at	3.01745	2.9347	2.69391	2.49331	2.7703	3.15072	3.01745	2.30809
Ptp.1666.1.A1_at	3.6853	3.20413	3.21025	3.37572	3.15151	3.06389	2.97272	3.15157
Ptp.1667.1.A1_at	7.21406	7.1676	6.74292	6.77088	7.3046	7.08187	6.4561	7.48519
Ptp.1668.1.A1_at	2.27042	2.44997	2.20637	2.27626	2.49828	2.63118	2.13394	2.24341
Ptp.1669.1.S1_at	8.15625	8.09571	8.22487	8.30028	7.78261	7.61887	7.49428	7.88446
Ptp.1670.1.S1_at	9.70655	9.61026	9.2372	8.31477	9.78898	9.60733	9.92533	9.96034
Ptp.1670.1.S1_s_at	10.157	10.1841	9.88148	8.97074	10.0626	10.1717	10.2654	10.3899
Ptp.1671.1.A1_at	2.17828	2.1263	2.2922	2.39811	2.11231	2.09839	2.1374	2.22166
Ptp.1672.1.A1_a_at	7.00057	6.84206	6.71824	6.82006	6.65425	6.62518	6.55922	6.50316
Ptp.1672.1.A1_at	9.13537	9.11452	8.96653	9.03753	8.97034	8.9946	9.04314	8.88368
Ptp.1672.2.A1_at	3.4738	3.35065	3.19729	3.19738	3.29173	3.23542	3.32466	3.39698
Ptp.1673.1.A1_at	7.15307	7.15824	6.56026	6.68854	7.00775	7.30241	7.014	7.4244
Ptp.1674.1.A1_s_at	4.6121	4.53311	5.71992	5.12828	4.53548	4.52803	5.59912	5.52524
Ptp.1674.2.A1_at	2.08259	2.0973	2.60941	2.45767	2.32258	2.31854	2.68138	2.67541
Ptp.1675.1.A1_at	7.03782	7.2734	6.91012	6.67757	6.97174	6.84812	6.39142	7.11199
Ptp.1676.1.A1_at	4.92281	4.81893	5.11794	4.72753	4.8934	4.85392	4.48728	4.68977
Ptp.1677.1.A1_at	6.33917	6.71902	6.79261	7.11136	6.78341	6.61597	6.46794	6.72963
Ptp.1678.1.S1_at	3.81752	4.00115	5.59207	6.35545	3.36142	3.60882	4.06456	3.85829
Ptp.168.1.A1_at	2.71202	2.48555	3.07034	2.91632	2.91262	2.40518	2.94507	3.05652
Ptp.1680.1.A1_at	5.83111	5.76521	5.38694	5.59811	6.09827	6.40131	6.11579	6.3814
Ptp.1681.1.A1_at	8.53532	8.59645	8.20861	8.1961	8.66913	8.61845	8.29439	8.53349
Ptp.1682.1.A1_s_at	7.96817	8.40725	8.45865	6.20126	8.43305	8.26496	8.91473	8.43296
Ptp.1683.1.S1_a_at	8.96823	8.98239	8.9338	8.91334	8.86206	8.7714	8.02431	8.7178
Ptp.1685.1.A1_at	3.32222	3.58031	3.34181	3.05371	3.44859	3.52212	3.11567	3.1519
Ptp.1686.1.A1_at	8.86243	8.9379	7.86358	7.27852	9.16424	9.17977	8.78083	9.05044
Ptp.1687.1.A1_at	9.14396	9.08665	9.399	9.24386	9.35186	9.28184	9.29362	9.54255
Ptp.1688.2.A1_at	6.61731	5.88623	6.05065	6.04521	5.98993	6.95141	6.33749	6.84454
Ptp.1689.1.A1_at	3.08042	2.96116	3.13336	2.91619	2.99628	3.03872	3.24898	3.31729
Ptp.169.1.S1_at	2.83306	2.70114	2.85349	3.01796	2.71038	2.78098	3.05907	2.8977
Ptp.1690.1.A1_at	6.74398	6.75314	7.13036	5.46435	6.44108	6.97847	7.6242	8.32628
Ptp.1691.1.S1_at	5.78567	5.69506	6.04002	5.98068	5.35798	5.38423	5.42476	5.61024
Ptp.1692.1.A1_s_at	6.64708	6.83729	5.79372	5.89197	7.19989	6.82919	6.19469	6.91266
Ptp.1693.1.S1_at	3.09273	2.9874	3.12838	2.79872	2.84659	3.00896	2.37563	2.52373
Ptp.1694.1.S1_at	4.92112	4.75932	4.97326	4.7605	5.04838	4.70566	4.48789	4.61698
Ptp.1694.1.S1_s_at	8.36305	8.25804	8.7146	9.02579	8.14969	8.02938	7.83897	8.12578
Ptp.1694.2.S1_at	2.70984	2.64385	2.81989	2.98422	2.59878	2.82704	2.72219	2.89794
Ptp.1695.1.A1_at	5.4462	5.45512	5.26097	5.48379	5.85666	5.90753	6.01308	5.97953
Ptp.1696.1.A1_at	6.19431	6.23725	6.51026	6.52721	6.32717	6.42366	6.32543	6.63036
Ptp.1697.1.S1_at	4.74387	4.79424	4.80597	4.37674	4.79612	4.941	4.78553	4.70576
Ptp.1698.1.A1_at	2.8496	2.82412	2.83074	2.92757	2.72452	3.03407	2.82412	3.00807
Ptp.1699.1.A1_at	2.54371	2.39172	2.46429	2.38944	2.50737	2.20306	2.73604	2.3892
Ptp.17.1.S1_at	8.21465	8.24316	9.01286	8.60214	7.80905	8.14045	8.59673	8.52604
Ptp.170.1.S1_s_at	8.44562	8.14961	9.81764	10.2763	8.31202	8.4392	8.24839	8.23392
Ptp.1700.1.A1_at	2.36241	2.66374	2.60498	2.45196	2.55821	2.75699	3.18316	2.76858
Ptp.1701.1.S1_at	5.67521	5.54837	5.93411	5.13076	5.91124	5.4462	5.1218	4.31371
Ptp.1701.1.S1_s_at	7.30221	7.04	7.40109	6.51741	7.69243	7.16977	6.31481	5.85122
Ptp.1702.1.A1_at	4.77398	4.41315	5.32213	4.23626	4.02511	4.01946	4.39852	4.3425
Ptp.1702.1.A1_s_at	8.07736	7.96757	8.64232	7.46157	8.06099	8.06675	8.13297	7.81822
Ptp.1703.1.S1_at	2.24371	2.25807	2.21686	2.43474	2.31992	2.39353	2.40833	2.38404
Ptp.1704.1.A1_at	3.07719	3.23945	3.69628	3.69174	3.14916	3.17306	3.26549	3.10223
Ptp.1705.1.A1_at	2.43213	2.45404	2.35886	2.14174	2.31808	2.30757	2.43517	2.4506
Ptp.1706.1.A1_a_at	6.09126	6.8593	5.42326	5.41105	7.28136	6.84516	6.44716	6.46815
Ptp.1708.1.A1_at	5.96708	6.18282	6.76475	6.34911	4.99882	5.05506	6.21294	5.88929
Ptp.1709.1.A1_at	4.05291	3.8713	4.15228	4.11155	3.60258	4.17826	3.93751	3.92474
Ptp.171.1.A1_at	6.8278	6.82143	9.92562	6.07654	7.16336	7.44278	9.76746	8.08076
Ptp.1710.1.A1_at	6.65455	6.28734	6.01862	6.21775	6.45064	6.21852	5.82915	6.036
Ptp.1711.1.A1_a_at	9.37314	9.41179	9.08802	9.1145	9.50466	9.35998	9.30918	9.43016
Ptp.1712.1.A1_at	4.67381	4.90332	4.52697	5.28762	4.43346	4.46598	4.31804	4.59384
Ptp.1713.1.A1_at	5.19087	5.02881	4.43203	3.84466	5.05016	5.55959	5.27082	5.30903
Ptp.1714.1.A1_a_at	6.63477	6.61179	7.37154	7.65747	6.54819	6.8705	7.20828	7.05117
Ptp.1714.1.A1_at	3.25858	3.20666	3.74086	4.02944	3.52139	3.72742	4.21428	3.37084
Ptp.1715.1.A1_at	3.98942	3.914	4.4421	4.87112	4.09421	3.87213	4.54036	4.14329
Ptp.1716.1.A1_at	8.50648	8.36658	8.20511	8.22034	8.46408	8.42477	7.77296	8.09803
Ptp.1717.1.A1_at	5.25436	4.99732	2.78156	3.82981	5.33697	5.59866	4.01113	5.18694
Ptp.1719.1.S1_at	3.83891	4.06798	3.32699	3.35403	3.99466	3.97035	3.64796	3.68012
Ptp.172.1.S1_at	11.4179	11.7908	10.5267	10.5754	11.9976	12.1745	11.4711	12.1371
Ptp.172.1.S1_s_at	9.15993	9.64464	8.23656	8.59639	9.90309	9.67851	8.58792	8.92922
Ptp.1720.1.A1_at	8.21722	8.14572	7.82479	8.3302	8.0901	8.07447	7.70539	7.74903
Ptp.1721.1.S1_at	9.16727	10.2295	9.99519	10.6358	10.3209	10.8644	10.2093	10.1363
Ptp.1721.1.S1_s_at	9.80715	10.7543	10.4964	10.7861	10.5036	11.2646	10.4304	10.713
Ptp.1723.1.A1_at	3.23099	3.07033	3.04163	3.23099	3.16571	3.40436	3.98032	3.23099
Ptp.1723.1.A1_s_at	9.12708	8.76909	8.77004	9.14451	8.66657	9.01852	8.90491	9.42745
Ptp.1724.1.A1_s_at	6.53818	6.11186	7.80095	8.66577	6.43051	6.52385	6.76198	6.82403
Ptp.1725.1.A1_at	4.98956	5.22838	5.29819	5.47706	5.79453	5.89505	6.00215	5.90997
Ptp.1726.1.S1_a_at	5.02918	5.15869	5.81904	5.1519	4.76625	5.41065	5.61253	5.27076
Ptp.1727.1.A1_s_at	8.48808	8.65002	7.65328	7.0492	8.43808	8.35409	8.33274	8.28566
Ptp.1728.1.S1_at	2.56286	2.30455	2.32762	2.50232	2.47553	2.6127	2.53838	2.43697
Ptp.1728.1.S1_x_at	4.10843	3.92376	4.00987	4.04719	4.23935	4.24761	4.20013	4.3118
Ptp.1729.1.A1_at	9.26624	9.24035	9.41245	9.80265	9.03859	9.14858	9.04578	9.58149
Ptp.173.1.A1_at	2.81584	2.90395	4.01564	3.54241	3.00767	2.96678	3.33034	3.01254
Ptp.1730.1.A1_at	2.37495	2.62506	2.48203	2.47601	2.62109	2.36399	2.3987	2.51127
Ptp.1731.1.A1_at	3.19935	3.22981	3.18237	3.28828	3.17519	3.22554	3.06142	3.42748
Ptp.1733.1.A1_at	8.39544	9.3581	8.00164	7.41499	8.63413	7.77096	9.0894	7.92775
Ptp.1734.2.A1_s_at	9.07638	9.06534	8.51806	8.43357	10.4463	10.3222	9.54371	9.957
Ptp.1735.1.S1_at	6.13229	6.13177	6.68083	6.94558	6.19509	6.07759	6.79479	6.00476
Ptp.1735.2.A1_at	2.54173	2.59397	2.7449	3.10745	2.63233	2.43041	2.4389	2.72075
Ptp.1737.2.A1_a_at	2.19851	2.12474	2.48684	2.37936	1.61646	1.97376	2.06239	2.01793
Ptp.1738.1.S1_s_at	8.24273	8.12006	11.6779	11.7943	8.08667	7.96704	8.76031	8.40849
Ptp.1739.1.A1_at	6.50357	7.00068	6.2631	5.11827	6.82541	7.00079	7.35982	7.21729
Ptp.174.1.S1_s_at	6.25453	6.7441	5.92224	5.5985	6.78125	6.24163	7.28854	6.50326
Ptp.1741.1.A1_at	3.44956	3.10353	3.58233	3.01821	3.12006	3.32141	2.94507	3.24435
Ptp.1742.1.A1_at	6.5007	6.20948	6.97891	7.42553	6.51734	6.67739	6.23342	6.54513
Ptp.1743.1.A1_a_at	10.2559	10.599	9.95454	9.97303	10.9068	10.5193	10.0502	10.1418
Ptp.1744.1.S1_at	3.94422	3.79053	3.58498	3.24803	3.64055	3.60356	3.23141	3.44158
Ptp.1745.1.S1_at	2.86877	2.9899	3.59971	3.20399	3.13179	3.07147	3.39672	3.2129
Ptp.1746.1.A1_at	8.50254	8.87608	8.46086	8.27716	8.98353	9.15542	8.54475	9.31786
Ptp.1747.1.A1_at	3.61546	3.4406	3.99743	4.2278	3.6413	4.22547	4.55798	4.2238
Ptp.1748.1.A1_at	2.53742	3.01786	2.45287	2.9732	2.78557	2.77853	2.67735	2.71222
Ptp.1749.1.A1_at	5.16792	5.07807	4.9878	5.36807	4.72547	4.83481	4.35534	4.81212
Ptp.175.1.S1_at	2.83098	3.32589	3.02123	3.72749	3.32117	3.13424	4.21595	3.90507
Ptp.1750.1.S1_at	3.2162	3.43765	2.33206	2.09707	3.04143	2.98701	2.68005	2.32255
Ptp.1751.1.S1_at	3.94929	3.84962	3.88889	3.35448	3.91531	3.61554	3.43732	4.19576
Ptp.1751.2.A1_at	2.88326	3.04839	2.41597	2.4471	2.63255	2.93707	2.59044	2.81629
Ptp.1751.2.A1_s_at	5.47048	5.63222	4.17243	3.98345	5.18912	5.26578	4.93893	5.4158
Ptp.1752.2.A1_s_at	9.65343	9.04594	9.11966	9.17922	8.48633	8.16163	7.3639	7.40434
Ptp.1753.1.A1_s_at	6.73985	6.60351	7.11692	7.1681	7.80154	7.66178	7.69553	8.12575
Ptp.1754.1.A1_s_at	8.07944	8.12314	5.23619	4.71268	7.6755	7.80923	5.86341	6.86394
Ptp.1755.1.S1_at	2.68738	2.78189	2.75355	2.72873	2.63937	3.12238	2.75355	2.78731
Ptp.1756.1.A1_at	2.20968	2.33605	2.27132	1.96775	2.36198	2.14855	2.28144	2.05152
Ptp.1757.1.A1_at	4.90137	5.00216	3.12066	2.96638	4.62085	4.83362	4.20743	4.65312
Ptp.1758.1.A1_at	9.62402	9.66487	9.47714	9.43106	9.41629	9.54077	9.10617	9.38521
Ptp.1759.1.A1_at	7.64366	7.49394	7.55258	7.71158	7.22663	7.28172	7.4326	8.00985
Ptp.176.2.S1_a_at	9.69773	10.0167	8.35614	8.22749	10.1557	9.38479	8.14286	8.80456
Ptp.1761.1.A1_at	1.99396	2.05511	2.0194	2.02854	1.99396	2.02022	1.82762	1.98551
Ptp.1762.1.A1_at	3.91144	3.75854	6.7377	6.46174	3.35834	3.91597	4.65536	3.50446
Ptp.1763.1.A1_at	2.3642	2.40173	2.29851	3.51025	2.51228	2.45788	2.3609	2.22111
Ptp.1764.1.A1_at	4.04908	4.06334	2.1873	3.28166	3.6271	3.72067	3.33422	3.45601
Ptp.1765.1.A1_at	7.65403	7.86365	7.6075	6.9717	8.10888	7.99262	8.13303	8.40128
Ptp.1767.1.A1_s_at	8.43295	8.55788	7.7549	7.04609	8.27092	8.2124	8.20578	8.74028
Ptp.1768.1.A1_at	2.72634	2.60349	2.5275	2.79462	2.79773	2.8613	2.94815	2.86877
Ptp.1769.1.S1_at	6.91457	7.16011	5.95381	5.7202	7.80154	7.74173	7.71601	7.8734
Ptp.177.1.S1_at	2.06547	2.16119	2.21604	2.03952	2.2433	2.06295	2.23123	2.29733
Ptp.1770.1.A1_at	7.83979	7.8187	5.06531	4.70631	7.81697	7.46045	7.05682	7.61218
Ptp.1771.1.A1_s_at	10.5811	10.399	9.99376	9.67796	10.1518	10.1933	9.91722	10.132
Ptp.1772.1.A1_at	2.93118	2.80877	3.20239	3.08051	3.00299	3.19922	3.09074	3.4198
Ptp.1773.1.A1_at	9.04253	9.22749	7.57583	6.46424	8.90634	8.66551	8.269	8.53973
Ptp.1774.1.A1_at	2.65703	2.53894	3.04088	2.64366	2.61757	2.72651	2.95507	2.70358
Ptp.1775.1.S1_at	4.09533	4.14901	4.81579	3.7077	4.17004	4.43567	4.3346	4.20411
Ptp.1777.1.S1_at	7.84555	7.80918	7.50923	7.27406	7.59345	7.57346	7.50504	7.73498
Ptp.1779.1.S1_at	10.2764	10.2833	7.29208	7.19858	10.3184	9.35639	9.24629	9.60764
Ptp.178.1.S1_at	3.10413	3.17979	2.76163	3.16156	2.39902	3.08065	3.60755	2.91038
Ptp.1780.1.S1_at	7.57277	7.73531	9.7406	8.73652	7.35131	7.16277	7.12308	7.04923
Ptp.1783.1.A1_at	2.51695	3.01469	2.94507	2.91907	2.89186	2.84396	2.96207	3.03404
Ptp.1784.1.A1_at	2.00875	2.01806	2.0068	1.98968	2.00499	1.95832	2.1644	1.95042
Ptp.1786.1.A1_at	7.42612	7.0725	7.19575	7.91756	6.93295	6.94525	6.71284	6.62171
Ptp.1787.1.S1_s_at	13.1582	13.2755	12.9043	11.3133	13.0859	13.2051	13.0652	13.2899
Ptp.1788.1.A1_at	6.74929	6.70657	4.90135	4.93854	6.12544	6.27904	6.47224	6.97729
Ptp.1789.1.A1_at	2.50418	2.32762	2.9529	2.45386	2.87626	2.5275	2.51695	2.25302
Ptp.179.1.A1_at	8.71646	8.21722	7.8376	7.8195	8.16545	8.05544	7.37046	8.23409
Ptp.179.2.S1_s_at	7.7478	7.76897	7.4081	7.40149	7.53215	7.36013	8.09861	7.77351
Ptp.1790.1.S1_at	6.71008	6.4993	4.75044	4.23195	6.5722	6.40748	6.35908	6.33045
Ptp.1791.1.A1_at	7.98813	7.86789	7.53605	6.96375	7.72519	7.46079	7.78118	7.7451
Ptp.1792.1.A1_at	7.52119	7.47586	4.84512	3.90787	7.93427	7.87559	6.5561	7.0455
Ptp.1793.1.S1_at	6.4989	6.59206	4.302	3.91667	6.21261	5.43188	5.4332	5.27904
Ptp.1794.1.S1_at	6.53555	6.45255	6.05896	6.39777	6.32361	6.12653	5.20389	5.8195
Ptp.1794.2.A1_at	3.06922	3.01986	3.498	3.46954	3.24594	3.31084	4.06246	3.36427
Ptp.1795.1.A1_at	9.29193	9.55723	7.22265	6.63465	9.62255	9.32216	8.5382	8.85493
Ptp.1796.1.A1_at	2.47116	2.20403	2.28004	2.40833	2.43554	2.24722	2.95866	2.47116
Ptp.1797.2.A1_s_at	7.68496	7.84516	9.4094	8.64929	8.19698	8.02776	8.49234	8.70316
Ptp.1798.1.A1_at	1.91478	1.92121	1.95506	2.09811	2.07834	2.10436	2.35714	2.23614
Ptp.1799.1.A1_at	2.7094	2.82057	2.96896	2.7362	3.23991	3.16366	3.71029	3.10223
Ptp.180.1.S1_s_at	10.2324	10.506	8.2511	8.39017	9.8089	9.48449	8.38435	9.00124
Ptp.1800.1.A1_at	7.71077	7.83844	7.33011	7.8414	7.56108	7.57869	7.33234	7.3488
Ptp.1801.1.A1_at	2.61064	2.66969	3.1718	3.30692	2.60068	2.57963	2.71003	2.88913
Ptp.1802.1.A1_s_at	8.06088	8.01036	8.65581	7.91061	6.89537	6.99637	7.82602	7.96755
Ptp.1803.1.A1_at	6.695	6.61397	5.58023	5.73731	7.05162	7.09225	6.50887	7.00382
Ptp.1804.1.A1_at	2.52065	2.51695	2.64879	2.77592	2.47538	2.379	3.11279	2.38664
Ptp.1805.1.A1_s_at	7.15455	7.48407	4.62967	4.23674	7.57484	7.27936	5.22614	6.25648
Ptp.1806.1.S1_s_at	11.1406	10.6875	8.33332	6.76033	10.7764	11.0472	10.0467	10.9028
Ptp.1807.1.S1_at	9.63264	9.49702	9.57059	9.95711	9.57111	9.55418	9.37215	9.57679
Ptp.1808.1.A1_at	2.26916	2.39237	2.14165	2.41011	2.36659	2.5108	3.07397	2.3437
Ptp.1809.1.A1_at	7.28611	6.8743	6.93214	6.78059	2.90649	2.84104	2.44565	2.75988
Ptp.181.1.S1_at	5.01321	5.34974	5.61571	5.79715	5.64642	5.76755	5.32886	5.36794
Ptp.1810.1.A1_at	6.71216	6.67665	6.24374	6.23587	6.70353	6.69137	6.90659	6.87795
Ptp.1812.2.A1_a_at	5.95937	5.90663	5.24268	6.19744	5.94695	6.04958	5.25641	6.23791
Ptp.1813.1.A1_at	2.39788	2.47863	2.45778	2.50203	2.45382	2.4704	2.51695	2.40844
Ptp.1815.1.S1_at	2.16852	2.49498	2.34902	2.27746	2.67218	2.21672	2.99045	3.12293
Ptp.1816.1.A1_at	7.33973	6.99588	6.75976	7.33393	7.01515	7.36999	7.36104	7.88872
Ptp.1817.1.A1_at	4.41082	4.92596	4.28753	4.34153	4.61021	4.62427	4.45796	4.64305
Ptp.1818.1.A1_at	6.54642	6.40786	5.81509	6.08867	6.15174	6.28989	6.43393	6.87663
Ptp.1819.1.S1_at	9.55603	9.22018	9.64071	9.88905	8.7245	9.17794	8.91382	9.33696
Ptp.182.1.S1_at	3.43483	3.6501	4.5768	3.54621	3.90066	3.73068	3.99787	3.13807
Ptp.1820.1.A1_a_at	7.81281	7.83157	4.92997	2.6469	6.88313	6.40927	5.3519	6.09002
Ptp.1821.1.A1_at	2.61264	2.38974	2.39007	2.42404	2.35665	2.37191	2.39396	2.4331
Ptp.1822.1.A1_at	8.03021	7.74425	6.16511	6.11589	7.9673	8.0463	7.81012	8.49816
Ptp.1823.1.A1_at	3.82379	4.05199	3.80422	3.67831	3.76948	3.65882	3.57946	3.77164
Ptp.1824.1.A1_at	7.40572	7.07326	7.10145	7.27266	7.00742	7.0853	7.36658	7.28696
Ptp.1825.1.A1_s_at	7.68264	7.81857	7.68025	7.62373	7.99431	7.90865	8.15827	8.1941
Ptp.1826.1.S1_at	8.82295	8.9373	8.40316	8.42089	8.66229	8.45518	8.57497	8.38777
Ptp.1828.1.A1_at	8.16413	8.28051	7.83675	7.63615	8.45505	8.18596	8.10708	8.36296
Ptp.1829.1.S1_s_at	8.4598	8.27468	8.77061	7.91574	7.81049	7.73569	7.94871	6.78634
Ptp.183.1.S1_at	2.05086	2.07278	2.2284	2.28624	1.93305	2.12537	2.09203	2.0949
Ptp.1830.1.A1_at	3.60614	3.51904	3.79348	3.58253	3.09219	3.00864	3.32295	3.30286
Ptp.1831.1.A1_at	2.82756	3.12427	2.65511	2.96022	2.86701	3.68895	2.90434	3.06613
Ptp.1832.1.A1_at	9.5824	9.33597	9.62359	9.21357	9.0358	9.25567	9.57579	9.62246
Ptp.1833.1.A1_at	7.55592	7.60354	7.1381	6.87786	7.34275	7.07368	7.52491	7.28963
Ptp.1834.1.A1_at	6.9581	7.06177	7.40065	7.42016	7.13932	6.96552	6.53926	7.05875
Ptp.1834.1.A1_s_at	8.47337	8.40685	8.64783	8.61	8.45165	8.50172	8.83244	8.72876
Ptp.1834.2.A1_at	3.89782	3.69679	3.54722	3.61928	3.6658	3.41666	3.92432	4.00537
Ptp.1835.1.A1_at	3.78244	3.66017	3.89075	3.61242	4.01841	4.07886	4.0275	4.48968
Ptp.1835.1.A1_s_at	5.48647	5.59858	5.41759	5.47152	5.75514	5.54324	4.68547	5.46568
Ptp.1836.1.A1_at	2.97758	3.38602	3.5427	3.09976	3.77026	3.50912	3.27181	3.76023
Ptp.1837.1.A1_s_at	8.31236	8.41879	8.73539	8.81094	8.34662	8.17405	8.47492	8.35246
Ptp.1837.2.S1_at	6.21912	6.27181	6.78028	6.89185	6.11792	5.63296	6.56599	5.44805
Ptp.1838.2.A1_a_at	7.49881	6.7989	7.2169	8.20244	7.29369	7.51778	6.99371	8.11578
Ptp.1839.1.A1_s_at	8.04946	8.02723	7.77674	7.60682	8.13099	7.98546	7.73284	8.02098
Ptp.184.1.A1_at	7.43023	7.70614	6.56374	5.09701	6.02388	6.44344	7.11311	5.52131
Ptp.1840.1.A1_at	1.94835	2.00009	2.05057	2.23947	2.02027	2.30911	2.11186	2.25085
Ptp.1841.1.A1_at	2.2781	2.33677	2.22685	2.22749	2.25112	2.24715	2.4186	2.24341
Ptp.1842.1.A1_at	11.4044	10.9858	11.4771	11.3897	10.895	10.9317	10.554	10.9963
Ptp.1843.1.A1_at	2.38892	2.37357	2.55927	2.37371	2.41683	2.46159	2.12957	2.40047
Ptp.1843.2.S1_at	2.01237	2.35068	2.53655	2.25877	2.23105	2.39827	2.67782	2.46571
Ptp.1844.1.A1_at	6.95679	6.89601	7.10519	7.5275	6.82032	6.80568	6.89567	7.09497
Ptp.1845.1.A1_at	10.3064	10.4658	9.78239	9.99418	10.7103	10.5454	9.5182	10.4234
Ptp.1845.1.A1_s_at	9.42148	9.52874	9.18301	9.22029	9.53825	9.75827	9.47256	9.69353
Ptp.1846.1.S1_at	2.48849	2.45306	2.32669	2.24112	2.5895	2.54564	2.52729	2.75518
Ptp.1846.1.S1_s_at	2.65027	2.51695	4.89116	4.29306	2.27966	2.56322	2.75827	2.43126
Ptp.1847.1.A1_at	4.57088	4.75029	4.56298	4.62902	5.07867	4.78284	4.68058	4.73756
Ptp.1847.1.A1_s_at	11.1981	11.2848	11.0419	11.251	11.2693	11.4014	11.3063	11.4039
Ptp.1848.2.A1_a_at	7.83059	7.73632	7.80358	7.90372	7.0101	7.00058	6.84155	7.10083
Ptp.1848.3.S1_at	2.95379	3.08759	3.02831	2.74948	2.74861	2.80249	2.90128	2.82656
Ptp.1849.1.A1_at	3.36571	3.2389	3.34005	3.52237	3.14076	3.73517	3.27309	3.41435
Ptp.185.1.A1_at	2.09113	1.80107	2.03877	1.98164	1.97855	2.04992	1.9262	2.11455
Ptp.185.1.A1_s_at	6.36702	6.2629	6.33044	6.62225	6.29041	6.452	5.79778	6.43279
Ptp.1850.1.A1_at	8.32623	8.33917	9.06957	9.58369	7.98853	8.13297	7.90954	8.25464
Ptp.1851.1.S1_s_at	13.2016	13.4301	12.1569	12.4058	13.2638	12.9532	12.6062	12.6007
Ptp.1851.1.S1_x_at	12.5591	12.8128	11.6187	11.7007	12.7877	12.3965	11.5279	12.0419
Ptp.1852.1.A1_at	2.32045	2.33001	2.28132	2.53785	2.55821	2.5275	2.68032	2.17647
Ptp.1853.1.A1_at	2.6825	2.75324	2.99206	3.05467	3.28268	3.06726	3.04046	3.53278
Ptp.1854.1.S1_s_at	8.38384	8.27682	8.04833	7.08359	8.01957	8.04786	7.73242	8.03166
Ptp.1854.2.S1_at	2.3592	2.43243	2.47302	2.49486	2.36859	2.07883	2.31539	2.20939
Ptp.1854.2.S1_s_at	8.40099	8.42908	8.00055	7.18337	8.26705	7.98284	8.31686	7.9348
Ptp.1855.1.S1_at	2.26622	2.14966	2.7569	2.65471	2.45436	2.29332	2.29565	2.54722
Ptp.1856.1.A1_at	8.07955	7.93607	8.13365	8.16494	7.99604	7.83529	7.59672	7.88532
Ptp.1857.1.S1_at	7.49162	7.26378	7.16612	7.60721	7.3575	7.66782	7.6733	7.66576
Ptp.1858.1.S1_at	6.52008	6.50841	7.19391	7.01512	6.33622	6.05097	6.10643	6.27772
Ptp.1859.1.A1_at	3.18526	3.21732	3.1347	3.04508	3.38675	3.37739	3.07893	3.3365
Ptp.186.1.A1_at	9.12861	9.17406	8.37929	8.27669	9.13498	9.09918	8.53959	8.96345
Ptp.186.1.A1_s_at	8.6746	8.74146	7.24292	5.97425	7.85139	8.10322	7.49596	8.04176
Ptp.1860.1.A1_at	8.9006	8.58022	4.76069	5.32098	7.98721	7.42941	6.33516	6.59637
Ptp.1861.1.S1_x_at	12.2254	12.3939	11.7547	11.5791	12.2549	12.0532	12.3992	11.9281
Ptp.1861.4.A1_s_at	11.0932	11.0227	11.0423	11.2241	10.9566	10.7602	10.2988	10.8229
Ptp.1861.5.A1_at	11.4794	11.4418	10.8719	11.1251	11.5537	11.5052	10.5002	11.2101
Ptp.1862.1.A1_at	3.75778	3.61871	3.4359	3.21123	3.42456	3.86918	3.91512	4.01385
Ptp.1863.1.S1_s_at	11.072	11.6112	9.55191	9.63252	11.8143	11.1794	9.65772	10.3258
Ptp.1863.2.S1_at	2.63462	3.07883	2.80442	2.92712	3.08652	3.10246	2.49622	3.15491
Ptp.1864.1.A1_a_at	2.40695	2.33381	2.62537	2.74273	2.56901	2.35558	2.36322	2.23786
Ptp.1865.1.A1_at	8.12657	8.25652	8.35014	8.26161	8.31603	7.80789	7.23378	7.2275
Ptp.1866.1.A1_at	2.2787	2.31871	2.24786	2.59045	2.43188	2.43854	2.71489	2.92581
Ptp.1867.1.A1_at	3.91364	3.49772	3.98029	3.99427	3.79053	4.24197	3.92527	3.82752
Ptp.1868.1.A1_s_at	10.221	10.3938	9.3727	9.41285	9.84172	9.6456	9.66335	9.34342
Ptp.1869.2.S1_s_at	11.205	11.5381	11.625	12.4432	11.551	11.4226	11.6499	11.1006
Ptp.187.1.A1_at	7.0845	7.1279	6.87024	6.96922	6.96403	6.98704	6.49942	6.70019
Ptp.1870.1.A1_at	5.34485	5.61062	5.40168	5.94416	5.51143	5.73601	6.09909	5.73641
Ptp.1872.1.S1_at	3.49917	3.60338	4.99954	3.70878	3.5874	3.6681	3.70826	3.43194
Ptp.1873.1.S1_at	3.52522	3.63274	3.51917	3.57787	3.57787	3.69138	2.88218	3.49648
Ptp.1874.1.S1_at	4.0023	4.1954	4.56604	4.73838	4.11243	4.1174	4.45796	4.19227
Ptp.1875.2.S1_at	3.03571	3.05411	2.66294	2.6126	3.1151	2.80312	2.62698	2.85877
Ptp.1876.2.S1_a_at	9.77968	10.1193	9.70943	9.68587	9.92016	9.69996	9.75302	9.33353
Ptp.1877.1.A1_s_at	8.74871	8.7493	8.83096	9.00951	8.78419	8.85743	8.62784	8.95105
Ptp.1878.2.A1_a_at	8.32799	8.52617	7.27904	7.3252	8.58815	8.51589	8.13357	8.19191
Ptp.1879.1.S1_s_at	10.5445	10.5099	10.5753	11.1231	10.609	10.3555	10.5561	10.4596
Ptp.188.1.A1_at	8.47272	8.39997	8.5265	8.89692	8.40829	8.49881	8.6409	8.58484
Ptp.1880.1.A1_at	7.86063	8.01818	8.05239	8.60069	7.71459	7.47666	7.74297	7.62087
Ptp.1881.2.S1_s_at	7.67479	8.17978	7.66888	7.83394	8.2362	7.79378	7.3826	7.31854
Ptp.1885.1.S1_at	2.28462	2.21535	2.02957	2.38359	2.36569	2.5328	2.29358	2.22009
Ptp.1886.1.S1_at	9.83642	9.7704	9.67892	7.07287	9.21804	9.53902	9.42096	9.80871
Ptp.1887.1.S1_at	9.81687	9.74459	7.92966	7.56154	10.0782	9.63951	8.46746	9.23199
Ptp.1888.1.S1_s_at	12.0767	12.031	12.3066	11.4135	11.9248	12.2106	12.5053	12.2835
Ptp.189.1.A1_at	4.16227	4.31001	4.8839	3.8893	4.32459	4.22405	4.82516	4.22432
Ptp.1890.1.S1_at	11.4191	11.5289	10.6115	10.4585	11.3159	11.1344	10.5924	10.7585
Ptp.1892.1.S1_x_at	6.4314	6.36921	6.02405	6.00726	6.3189	6.21673	6.05801	5.97401
Ptp.1895.1.S1_at	9.56485	9.7133	10.2692	9.60423	9.84057	9.51926	8.59423	8.27542
Ptp.1897.1.S1_a_at	11.1673	11.1199	11.3977	10.7783	10.8323	10.7094	11.2055	10.9436
Ptp.1898.1.S1_at	13.5697	13.5547	13.8296	13.4896	13.5444	13.691	13.9313	13.8136
Ptp.19.1.S1_at	11.935	12.1383	11.2227	11.2957	12.3453	12.1927	11.4342	11.8986
Ptp.19.1.S1_x_at	12.6149	12.7537	11.7464	11.8294	13.0116	12.9583	12.0103	12.549
Ptp.190.1.A1_at	4.40728	4.91236	4.29314	3.99935	4.42938	4.34149	4.40126	4.75223
Ptp.1902.1.S1_at	7.71813	7.61775	7.71947	7.89197	7.60832	7.3273	6.7478	7.65466
Ptp.1903.1.S1_x_at	12.9078	13.0611	12.8051	12.9651	12.9091	12.9164	12.5687	12.9605
Ptp.1903.2.S1_x_at	12.2583	12.2428	10.7818	9.2532	11.9446	11.9246	11.7729	12.0233
Ptp.1904.1.A1_at	6.8592	6.60586	3.60198	2.66477	6.90834	6.12718	4.97133	5.43458
Ptp.1905.1.A1_at	5.47755	5.89489	2.20248	2.23598	5.7261	5.94302	4.10444	3.89726
Ptp.1906.1.A1_s_at	7.08828	7.18511	5.5263	5.34637	6.39221	6.71656	5.81796	6.71656
Ptp.1907.1.A1_at	4.86282	4.88714	4.98237	5.77796	4.92405	5.32998	5.10016	5.40993
Ptp.1908.1.A1_at	4.43589	4.46866	4.32135	4.48361	4.43589	4.61596	4.96376	4.39307
Ptp.1909.1.A1_at	9.36076	9.48775	8.80694	8.96887	10.3444	10.1975	9.83331	9.87711
Ptp.191.1.A1_at	8.04064	7.59415	9.08841	9.49286	7.80949	8.43533	9.59331	9.09673
Ptp.1910.1.A1_at	2.36794	2.33653	2.3194	2.39795	2.36794	2.40518	2.34928	2.34211
Ptp.1911.1.A1_at	6.69746	6.4875	6.8173	6.33445	6.35041	6.45979	5.8008	6.39443
Ptp.1912.1.A1_s_at	8.56755	8.79383	8.65027	7.65227	8.19351	8.35303	9.05922	8.788
Ptp.1913.1.A1_at	6.84301	6.96752	7.82462	8.8553	6.42122	6.84799	6.91482	7.14365
Ptp.1914.1.A1_at	2.14509	2.03526	2.13216	2.10728	2.12716	2.02176	2.29259	2.03842
Ptp.1914.1.A1_s_at	8.16642	8.07467	8.3087	8.37057	8.54187	7.96909	8.2505	8.1169
Ptp.1914.2.A1_a_at	8.44351	8.40342	8.8683	8.77123	8.57689	8.46876	9.03335	8.64643
Ptp.1915.1.S1_at	2.65357	2.22335	2.38833	2.24814	2.60881	2.65241	2.22449	2.44458
Ptp.1916.1.A1_at	6.83804	6.97568	7.65621	7.80945	6.96057	6.99388	6.75543	6.67157
Ptp.1917.1.A1_s_at	5.528	5.60654	6.46717	7.02769	5.4889	5.35707	5.78818	5.47509
Ptp.1918.1.A1_at	4.99471	5.19977	5.96857	6.41726	5.15951	5.17012	5.77272	5.61263
Ptp.1919.1.A1_at	5.28105	5.60654	6.0121	5.63341	5.50386	5.57723	5.50386	5.71664
Ptp.1922.1.A1_at	8.26566	8.69417	7.19157	7.16467	7.69192	7.52603	6.72773	6.91705
Ptp.1923.1.A1_at	2.88287	2.70799	2.63172	2.37674	3.02065	2.96581	2.87352	2.65946
Ptp.1923.1.A1_s_at	7.9708	7.86074	7.52506	6.58236	7.15775	7.31677	7.30156	7.11246
Ptp.1924.1.A1_at	7.44524	7.48587	7.69963	9.53155	7.03961	7.34587	7.95364	8.01097
Ptp.1926.1.A1_x_at	7.70264	7.27872	7.80318	8.08068	7.35594	6.97313	6.61734	6.8513
Ptp.1927.1.A1_at	1.95223	2.32767	2.63668	1.95917	1.96206	2.23973	2.38222	2.08749
Ptp.1928.1.A1_at	9.15957	9.03507	9.10969	9.11573	8.91422	9.01966	8.29903	9.36708
Ptp.193.1.A1_at	2.34553	2.35063	2.26021	2.22495	2.38679	2.12377	2.50521	2.15621
Ptp.1930.1.S1_s_at	7.50022	7.49603	4.15083	3.21544	7.83035	7.75035	7.0425	7.36594
Ptp.1931.1.A1_at	7.01632	7.04702	5.69376	6.41093	6.92953	6.90528	5.79795	6.26924
Ptp.1932.1.A1_at	6.57729	6.78592	6.88367	7.03595	6.59965	7.00657	6.41805	6.69192
Ptp.1933.1.A1_at	5.2736	5.49963	4.80436	4.65451	5.28443	5.26358	5.0153	5.07056
Ptp.1935.1.A1_at	4.94754	5.39504	5.09794	5.20738	5.46671	5.26423	5.19939	5.21228
Ptp.1937.1.A1_at	2.53211	2.33801	2.51513	2.28867	2.55091	2.73902	3.50498	2.66389
Ptp.1937.1.A1_s_at	7.05088	7.09589	6.71202	6.54455	7.23308	7.12292	7.32109	7.23836
Ptp.1938.1.S1_at	3.06659	2.99352	3.6174	3.317	3.3825	3.32766	3.09922	3.54979
Ptp.1939.1.S1_at	5.36221	5.60868	7.49353	9.53402	7.36213	7.41351	8.68179	9.37564
Ptp.194.1.A1_s_at	7.62898	7.62989	7.1543	7.16423	7.99733	8.48754	7.44282	8.43908
Ptp.1940.2.A1_at	6.81986	6.0467	5.88655	5.69445	4.37677	4.07098	5.54351	3.94532
Ptp.1941.1.A1_at	7.37294	7.7172	7.25638	8.31968	7.27405	7.01042	7.47442	7.42604
Ptp.1941.1.A1_s_at	7.06664	7.09957	6.80082	7.91845	6.84234	6.58965	6.8795	6.97632
Ptp.1942.1.S1_at	3.59971	3.58498	3.64037	4.05353	3.36241	3.7767	4.25245	3.58498
Ptp.1942.1.S1_s_at	8.11091	7.99934	8.06728	8.09003	7.67333	8.11824	8.3999	8.44402
Ptp.1943.1.S1_at	7.30428	7.58856	7.28804	7.83059	7.14909	7.35236	7.02604	7.15429
Ptp.1944.1.S1_at	3.31881	3.11911	3.65446	4.29172	3.63364	4.29175	5.66102	3.72348
Ptp.1944.1.S1_s_at	3.95086	4.24761	4.44888	4.89425	4.79965	4.69457	5.28499	4.73835
Ptp.1945.1.S1_s_at	8.0807	8.29122	8.49775	8.87659	8.92009	8.73626	9.3038	9.07507
Ptp.195.1.S1_at	9.25531	9.10647	8.74441	8.47331	8.83091	9.0845	8.38188	8.75656
Ptp.1952.1.S1_at	7.90805	8.05959	6.1232	4.24761	7.97354	7.82876	8.28419	7.64186
Ptp.1952.2.S1_s_at	9.40555	9.70908	7.55965	6.25514	9.29629	9.12631	9.5278	9.17618
Ptp.1953.1.S1_at	9.22899	9.10289	7.59725	6.67123	9.41881	9.10222	8.2721	8.69418
Ptp.1954.1.S1_at	9.42604	9.55237	9.33353	9.28476	9.53547	9.30767	9.25224	9.08513
Ptp.1956.1.S1_at	10.4105	10.3326	10.2751	10.5892	10.1272	10.1331	9.95325	10.1879
Ptp.1956.1.S1_x_at	10.4	10.359	10.2759	10.618	10.1827	10.1402	10.105	10.2457
Ptp.1957.1.S1_at	10.6772	10.7719	10.2326	9.73618	11.0549	10.9883	10.4496	10.7535
Ptp.1958.1.S1_at	9.18259	9.42548	7.84942	5.94602	8.77565	8.62261	8.49874	9.13022
Ptp.1958.1.S1_s_at	8.52946	8.80541	7.29208	5.76004	8.0592	8.00936	8.12104	8.43463
Ptp.1959.1.S1_s_at	10.3304	10.214	9.21212	9.03556	9.7779	9.75486	9.46011	9.22232
Ptp.196.1.S1_at	6.99152	7.27578	6.25776	5.90994	6.61157	6.978	6.64403	7.27243
Ptp.1960.1.A1_s_at	8.99633	9.06298	8.24249	8.08884	9.50345	9.56603	9.30018	9.67222
Ptp.1961.1.A1_at	3.02381	2.76803	2.15464	2.95109	3.01287	3.28518	3.08482	2.98175
Ptp.1962.1.S1_at	5.17392	5.74748	4.81856	4.68646	6.13051	5.45381	5.3749	5.45275
Ptp.1962.1.S1_s_at	8.95048	9.13606	8.09941	8.34685	9.62104	9.3378	8.83695	8.98031
Ptp.1963.1.S1_at	8.93769	8.77184	7.67937	7.71553	8.55296	8.41097	8.12139	8.49485
Ptp.1965.1.S1_s_at	13.0183	13.2145	13.4536	11.5583	12.3357	12.6425	13.1878	12.8488
Ptp.1966.1.S1_at	4.24008	4.03138	3.70301	3.89087	4.07117	4.21568	3.03945	3.99104
Ptp.1967.1.S1_at	4.46984	4.34084	4.5881	4.74929	4.41886	3.99162	4.289	4.12716
Ptp.1968.1.S1_s_at	9.63322	9.47455	10.322	10.342	9.44371	9.27974	9.67092	9.33142
Ptp.1969.1.A1_at	8.49974	8.68917	7.84673	7.3002	8.5215	8.25631	7.88032	7.92465
Ptp.197.1.A1_at	3.02438	2.91967	2.90946	3.12689	2.99096	3.04543	3.01699	3.01964
Ptp.1970.1.S1_s_at	11.1058	10.9945	9.24549	7.68375	10.9007	11.1903	11.5996	12.4498
Ptp.1971.1.S1_s_at	10.2339	10.2686	9.55134	9.44175	10.0763	9.84455	9.15354	9.78442
Ptp.1972.1.A1_at	9.09585	8.94868	8.75688	8.68636	9.3636	8.83945	7.94309	8.38401
Ptp.1972.1.A1_s_at	11.0957	11.2041	10.8463	10.7531	11.2495	11.1555	11.0024	10.9733
Ptp.1973.1.S1_at	10.0459	10.027	9.91182	9.42161	9.94584	9.84413	9.9318	9.67857
Ptp.1974.1.S1_at	7.95886	7.81532	7.67092	7.56878	7.86714	7.98677	7.87297	7.73979
Ptp.1974.1.S1_s_at	8.50079	8.44668	8.03596	8.28463	8.60907	8.48395	8.16436	8.02216
Ptp.1975.1.S1_at	10.6192	10.6108	10.6346	10.6689	10.2652	10.4354	10.3023	10.4748
Ptp.1976.1.S1_s_at	6.68963	6.69468	6.03921	6.21417	6.74219	6.65529	6.1769	6.16497
Ptp.1977.1.S1_at	8.40051	8.8458	6.09565	6.01621	9.58782	9.03831	7.72399	8.29055
Ptp.1978.2.S1_s_at	10.4805	10.4438	9.85407	9.81152	10.3793	10.0278	10.0152	9.73775
Ptp.1979.1.S1_at	2.20392	2.29653	2.20273	2.34416	2.48766	2.68291	2.34299	2.63576
Ptp.198.1.A1_at	10.2001	10.218	9.73666	9.8378	10.4828	10.3775	9.55463	10.1466
Ptp.198.1.A1_s_at	10.5854	10.5754	10.0825	10.2161	10.8054	10.5992	10.0026	10.4701
Ptp.1980.1.S1_s_at	9.05871	8.96029	8.15468	7.92222	9.00973	9.206	9.03163	9.22972
Ptp.1981.1.S1_at	6.83916	6.77077	6.92598	6.90424	6.41754	6.64887	7.40812	6.64751
Ptp.1984.1.S1_x_at	9.65131	10.1616	8.45056	8.4637	10.1529	9.86201	8.83173	9.25776
Ptp.1985.2.A1_s_at	9.15397	8.97705	9.26244	9.43326	8.86664	8.77749	8.53951	8.59538
Ptp.1986.1.S1_a_at	12.8668	13.049	12.1234	12.129	13.0071	13.0091	12.3547	12.6585
Ptp.1987.1.A1_at	6.85568	7.06362	6.4145	6.82273	7.05399	6.97425	6.83674	6.71185
Ptp.1988.1.S1_at	2.99611	2.92657	3.0264	2.9469	3.15048	3.07861	2.82179	3.32049
Ptp.1989.1.S1_at	2.75107	2.93822	5.03697	3.66785	2.77014	2.97747	3.00582	2.63949
Ptp.199.1.A1_at	5.85209	6.11162	5.21764	5.36265	6.42225	6.30558	5.40933	5.77893
Ptp.1990.1.S1_a_at	4.50658	4.31974	4.19718	4.74492	4.53681	4.65232	4.40681	4.75517
Ptp.1990.1.S1_at	3.41664	3.6317	3.4547	3.41973	3.99492	3.6843	3.40582	3.26102
Ptp.1990.2.S1_at	4.83578	4.53575	4.53236	4.29047	4.76295	4.64284	4.83387	4.75517
Ptp.1991.1.S1_at	6.82933	6.68607	5.29704	4.9875	6.38729	6.8377	6.04198	6.93942
Ptp.1992.1.A1_at	4.82285	4.35951	4.3186	4.44981	4.8262	4.04499	4.56223	4.77349
Ptp.1993.1.S1_at	4.83712	4.8977	5.2037	5.27514	4.84669	4.6542	5.34828	4.82608
Ptp.1994.1.S1_at	11.3175	11.393	11.209	9.7981	11.0726	11.2324	11.2583	11.4152
Ptp.1995.1.S1_s_at	11.4259	10.781	11.2428	11.7286	10.4537	10.4504	10.2579	10.8011
Ptp.1996.1.S1_s_at	9.2191	9.18955	11.1596	11.2715	9.73475	9.58419	9.63965	9.19936
Ptp.1997.1.S1_x_at	11.9474	12.0704	10.7338	10.356	11.9393	12.0385	11.2081	11.9795
Ptp.1998.1.S1_at	10.2933	10.4082	10.3089	10.1535	10.5131	10.3244	10.0184	9.97985
Ptp.1999.2.S1_s_at	10.7389	10.9989	10.5647	10.2426	10.9235	10.7155	10.5833	10.6377
Ptp.2.1.S1_s_at	10.4715	10.6309	10.0234	9.98217	10.3249	10.2926	10.2024	10.4994
Ptp.20.1.A1_at	9.0899	9.1831	7.03855	6.50429	9.34662	8.61267	7.45949	8.21991
Ptp.2000.1.S1_at	9.67188	9.58449	9.43588	8.12043	9.10656	9.35163	10.0343	9.73858
Ptp.2001.1.S1_at	10.4446	10.3432	9.94884	9.53615	10.4375	10.4092	10.3258	10.1277
Ptp.2001.1.S1_s_at	8.55582	8.28986	7.84259	7.54089	8.90176	8.59025	8.26339	8.17243
Ptp.2002.1.S1_s_at	7.6782	7.80483	6.06012	4.50025	7.93695	7.77564	6.50462	7.5056
Ptp.2003.1.A1_x_at	11.0631	11.3042	10.0537	10.0926	11.6342	11.2843	10.2673	10.9231
Ptp.2004.1.A1_at	9.68301	9.99015	9.85099	9.83793	9.75314	9.57549	9.56574	9.16326
Ptp.2005.1.S1_at	10.4034	10.5352	9.90792	9.95984	10.7421	10.4247	9.58449	10.0426
Ptp.2006.1.S1_s_at	10.0503	9.96778	9.80002	9.86318	10.266	10.0681	9.53166	9.88375
Ptp.2007.1.S1_s_at	2.54885	2.50628	2.90727	3.13891	2.48761	2.56382	2.61844	2.41023
Ptp.2008.1.S1_at	10.4227	10.8616	9.24151	9.19766	11.1306	10.8508	10.2066	10.0652
Ptp.2009.1.S1_a_at	10.8796	10.7549	10.6381	10.871	10.4713	10.7391	10.1578	10.6161
Ptp.2009.2.S1_at	7.0901	6.8758	6.18	5.98099	6.83438	7.8444	6.94206	7.49465
Ptp.201.1.A1_at	2.31899	2.91298	1.95763	1.95646	2.39322	2.59276	2.5417	1.95569
Ptp.2010.1.S1_at	8.13873	8.63153	6.5757	6.11889	8.28451	8.14091	8.1638	8.16477
Ptp.2011.1.S1_at	8.76206	8.84872	7.27629	7.63161	8.14302	7.87425	7.18751	7.79163
Ptp.2012.1.S1_at	7.78736	8.13521	7.88056	7.81169	9.37467	8.88802	9.18001	9.32613
Ptp.2013.1.S1_at	4.53895	4.05952	3.81339	3.97889	4.24656	4.21632	3.66002	3.48024
Ptp.2014.1.S1_s_at	9.08763	9.1545	9.01065	9.33461	8.74935	8.99136	8.58101	8.82969
Ptp.2015.1.S1_at	4.23936	3.81921	4.02538	3.39822	3.91787	4.18429	3.15985	3.92241
Ptp.2016.1.S1_a_at	11.8405	12.0351	10.4839	10.4261	12.363	11.9733	10.7196	11.5413
Ptp.2017.1.A1_s_at	11.0633	11.4239	11.9618	11.9156	10.7916	10.4256	12.0338	11.3722
Ptp.2018.1.S1_a_at	11.8696	12.1141	11.1315	11.3727	12.1063	11.9221	11.3448	11.7171
Ptp.2018.2.A1_at	6.62715	6.47476	5.92722	5.71928	6.60594	7.33667	6.27108	6.92199
Ptp.2018.2.A1_s_at	5.2232	5.28443	4.10516	3.59503	5.0558	5.11794	3.75326	4.64257
Ptp.2019.1.A1_at	9.87903	9.91708	7.86638	6.9786	9.69833	9.44272	8.59377	9.49291
Ptp.202.1.A1_at	4.47368	4.60293	4.4661	4.86497	4.98232	5.26097	5.39335	5.08018
Ptp.2020.1.S1_s_at	5.28364	5.93609	6.66525	6.52899	4.53548	4.62427	6.04947	5.16512
Ptp.2021.1.S1_at	8.01934	8.21772	5.1616	5.34128	8.56245	8.56119	6.89291	8.10991
Ptp.2022.1.S1_s_at	9.7194	9.74058	9.29611	9.28588	9.69052	9.37417	9.32805	9.17666
Ptp.2023.1.S1_at	2.69489	2.7703	2.50545	2.61528	2.62431	3.02028	2.91415	3.32148
Ptp.2023.1.S1_s_at	1.97226	2.10011	2.73704	4.2056	2.31105	2.22174	2.18107	2.30536
Ptp.2026.1.S1_s_at	11.6154	11.6004	11.8195	12.1179	11.3746	11.5233	10.728	11.4161
Ptp.2027.1.A1_at	8.98536	8.8597	8.78226	8.31073	8.32779	8.79283	8.8855	8.84582
Ptp.2028.1.S1_at	7.86165	7.78301	7.36309	6.38158	6.97411	7.26985	7.46875	7.61856
Ptp.2029.1.A1_at	11.1299	10.9905	10.7322	10.911	10.7915	10.7994	10.4521	10.6255
Ptp.203.1.S1_s_at	8.50476	8.60114	7.95803	8.20033	8.44592	8.49419	8.36248	8.30674
Ptp.203.2.A1_at	3.6274	3.70215	3.71312	3.80035	3.89475	3.83762	3.8064	3.99498
Ptp.2030.1.S1_at	2.73566	2.43622	2.35656	2.5713	2.07875	2.4528	2.39345	2.43697
Ptp.2031.1.S1_at	8.23141	8.2655	8.53082	9.00876	8.47715	8.43605	8.31899	8.55168
Ptp.2032.1.A1_at	10.2775	10.3579	9.90225	9.62495	10.2486	10.1975	10.173	10.0652
Ptp.2033.1.A1_at	7.19694	7.01953	6.96791	7.10426	7.11494	7.2536	6.19542	7.15074
Ptp.2034.1.A1_at	8.22869	7.93853	8.78483	8.78665	7.63371	8.00606	8.20456	8.26944
Ptp.2035.1.S1_s_at	5.79498	5.84758	5.48898	6.23767	5.64757	5.84763	5.11794	5.62463
Ptp.2036.1.S1_at	3.72772	3.27517	3.47822	3.69042	3.35896	3.70743	3.79053	3.88935
Ptp.2036.1.S1_s_at	2.20952	2.36428	2.5046	2.4521	2.36055	2.43028	2.67424	2.4436
Ptp.2037.1.S1_x_at	11.9085	12.1152	11.3465	11.4626	12.2771	12.0694	11.6234	11.8211
Ptp.2038.1.S1_at	9.00515	9.064	8.25269	8.47803	9.3506	8.90987	8.28499	8.53735
Ptp.2039.1.S1_s_at	12.4239	12.18	12.2088	12.208	12.1499	11.9991	11.4421	11.7876
Ptp.2039.2.S1_x_at	10.2157	10.1126	10.3798	10.4918	9.63056	9.77041	9.66484	10.1114
Ptp.204.1.A1_at	10.7835	10.547	5.7326	4.51194	10.7398	9.91184	8.8052	9.07152
Ptp.2041.1.S1_at	7.33537	7.66545	7.70012	7.71814	7.32607	7.42909	7.73008	7.49513
Ptp.2042.1.S1_at	10.7485	10.6834	10.3832	10.5034	10.6594	10.5235	10.0381	10.5208
Ptp.2043.1.S1_at	5.06026	4.83943	5.11118	5.4994	5.11946	4.83943	4.77026	4.97098
Ptp.2044.2.S1_a_at	5.90984	5.60852	7.26383	7.93293	6.19423	6.10546	6.88533	6.41416
Ptp.2045.1.S1_at	7.1411	7.11818	7.28278	7.38382	7.13829	7.20411	7.14835	7.284
Ptp.2046.1.A1_at	9.15028	9.27773	8.6234	8.2483	9.00908	8.99348	8.5838	8.54016
Ptp.2047.2.A1_at	6.65656	6.67359	6.82523	7.15797	6.66286	6.74195	6.55556	6.75079
Ptp.2048.2.S1_at	7.29923	7.2118	5.04886	4.62999	6.61248	6.42372	6.38542	5.79674
Ptp.2048.3.A1_a_at	8.57213	8.51605	6.02994	5.36009	8.24644	8.28519	7.27733	7.65176
Ptp.2049.1.A1_at	8.62178	8.35827	9.12526	9.26587	8.25274	8.7432	8.88812	9.07382
Ptp.205.1.A1_at	8.07533	8.43048	8.34402	8.23609	9.09811	8.96559	8.81814	8.89475
Ptp.205.2.A1_at	4.02415	4.09867	4.04321	4.27245	4.04777	4.19785	4.89625	4.11203
Ptp.205.3.A1_s_at	9.72138	9.98788	9.34187	9.24177	10.4383	10.4097	10.7855	10.1583
Ptp.2050.1.A1_s_at	8.3139	8.60152	6.91897	6.92921	9.20335	8.87415	7.49569	8.37805
Ptp.2051.1.S1_at	9.83304	10.2007	9.35995	9.22374	10.4304	10.3108	9.7801	9.97901
Ptp.2052.1.S1_at	12.0176	11.7724	12.128	12.4579	11.6553	11.6579	11.6325	11.7433
Ptp.2052.1.S1_s_at	11.7311	11.5768	11.8936	12.2446	11.2559	11.3854	11.8191	11.5075
Ptp.2053.1.A1_at	8.83598	8.91683	7.37409	6.57379	8.81347	8.4723	8.00992	8.37518
Ptp.2054.1.S1_s_at	10.4943	10.4803	11.4513	11.4677	9.61844	9.85391	9.84831	9.64674
Ptp.2055.1.S1_at	7.17886	7.44865	6.92897	7.13526	7.25668	7.67697	7.89466	7.73389
Ptp.2056.1.S1_s_at	9.61947	9.47788	8.99256	8.87375	9.46841	9.52995	9.27789	9.73124
Ptp.2058.2.A1_a_at	6.06282	5.89744	6.00366	5.55166	5.74877	5.73314	5.09581	5.5577
Ptp.2059.1.S1_at	8.91599	8.70962	6.63339	6.24833	8.54811	8.10185	6.90351	8.01488
Ptp.206.1.A1_at	4.18509	4.04982	3.37469	3.30358	3.8505	3.97657	3.90568	4.07088
Ptp.2060.1.S1_at	3.5292	3.79997	3.60997	3.66693	3.898	3.82872	3.4672	3.72133
Ptp.2062.1.A1_at	8.11547	8.43188	7.70842	7.80475	8.53019	8.41942	8.23229	8.4103
Ptp.2063.1.A1_s_at	7.72518	7.8982	8.02014	8.07841	7.58182	7.54871	7.88172	7.85471
Ptp.2063.2.A1_at	2.87065	2.71269	2.50474	2.15933	2.68387	2.83195	2.62892	2.81354
Ptp.2064.1.S1_at	3.66311	2.84922	2.1857	2.19809	3.30837	4.10812	2.63124	2.44221
Ptp.2065.1.A1_at	5.24324	5.54607	9.01586	6.85226	4.32105	3.70982	5.37422	4.91641
Ptp.2066.1.S1_s_at	8.63572	8.66235	8.42248	8.44958	8.45464	8.45174	7.66603	8.35291
Ptp.2067.1.S1_at	7.27923	7.32679	5.17592	4.91312	7.43857	7.11356	6.29735	6.64152
Ptp.2069.1.S1_at	8.50831	8.74474	7.51618	7.48001	7.68036	7.864	7.30696	8.01384
Ptp.207.1.A1_at	3.12718	3.02893	3.11279	2.90089	3.02893	3.40767	3.11279	3.01648
Ptp.2070.1.S1_s_at	7.67135	7.66964	9.50257	8.34689	7.78432	7.78069	8.36466	8.08045
Ptp.2070.2.S1_at	2.6099	2.28236	3.45476	3.02348	2.91246	3.22061	3.51476	3.04383
Ptp.2071.1.S1_at	9.62139	9.92792	8.45184	8.5694	10.2431	10.0049	8.93242	9.54672
Ptp.2072.1.S1_at	9.98784	9.78386	9.79156	9.82351	9.51086	9.61398	8.92176	9.47264
Ptp.2072.2.S1_s_at	10.8395	10.8133	10.9208	11.0157	10.6602	10.564	10.7342	10.3212
Ptp.2074.1.S1_at	9.9386	9.89958	9.89913	9.90549	9.7848	9.87159	10.1432	10.3016
Ptp.2075.1.S1_at	9.62867	9.57532	10.3501	9.58982	9.62933	9.90526	10.3586	9.95707
Ptp.2076.1.S1_at	4.02639	4.07542	4.10903	4.17854	3.80496	3.76893	3.66169	3.78915
Ptp.2077.1.S1_s_at	11.9895	11.9601	11.6091	11.8119	11.737	11.7493	10.9404	11.3748
Ptp.2078.2.S1_s_at	10.3291	10.4741	9.87205	10.0586	10.2049	10.2173	10.0158	9.77874
Ptp.2079.1.A1_at	8.59737	8.83129	9.86568	9.70762	8.36195	8.24765	9.18607	8.75684
Ptp.2080.1.S1_at	6.65976	6.7439	6.43465	6.4998	6.56784	6.44835	6.64104	6.4998
Ptp.2081.1.A1_s_at	10.0663	10.1488	12.2082	12.9412	10.6502	10.8078	11.0751	11.0517
Ptp.2082.1.S1_at	8.30988	8.30816	8.78223	9.38627	8.2542	8.38853	9.13667	8.53054
Ptp.2083.1.A1_at	7.97547	7.87392	8.4235	8.6751	8.16061	7.78547	7.24314	7.63912
Ptp.2084.1.S1_s_at	10.1902	10.3895	9.8684	7.92888	10.0697	10.1496	9.41647	9.92096
Ptp.2085.2.S1_s_at	9.19371	9.11893	8.7196	8.5863	9.09675	9.11629	9.54281	9.04483
Ptp.2085.3.S1_at	3.30037	3.45569	3.42112	3.81815	3.74608	3.54309	3.55165	3.6843
Ptp.2087.1.S1_s_at	10.4277	10.7919	8.7856	8.76064	11.2259	10.1614	8.77504	9.42035
Ptp.2088.1.S1_at	9.0354	9.17605	8.54022	9.59691	8.83539	8.94051	8.91545	8.99256
Ptp.2089.1.S1_x_at	12.5218	12.6435	11.7221	11.5248	12.6337	12.5496	11.8398	12.1974
Ptp.209.1.S1_at	4.69156	4.59659	4.94319	4.95851	4.49617	4.62351	4.21732	4.4905
Ptp.209.1.S1_s_at	6.69865	6.85123	6.89737	7.10826	6.65776	7.01599	6.61453	7.1968
Ptp.2091.1.S1_at	10.0552	10.2181	9.38031	9.81976	10.3385	10.1158	9.15698	9.96661
Ptp.2092.1.S1_at	2.78275	2.83777	2.75036	2.58263	2.54207	2.65457	3.26675	2.66991
Ptp.2093.1.S1_at	7.89575	7.87586	7.77513	7.94405	7.8577	8.08057	7.93163	7.91391
Ptp.2094.3.S1_a_at	7.6763	7.5706	7.94146	8.27017	7.71399	7.67272	7.63655	7.97842
Ptp.2095.1.S1_at	10.7843	10.8258	10.8241	10.8715	11.0005	10.7093	10.792	10.7369
Ptp.2095.2.S1_at	2.88251	2.81341	2.78871	2.89136	3.24852	3.20589	3.03652	2.88478
Ptp.2097.1.S1_s_at	11.5007	11.7317	10.1666	10.86	11.2705	11.044	10.1473	10.5951
Ptp.2097.2.S1_at	4.54493	4.85951	4.35657	4.78091	4.60335	4.88922	4.20302	4.70208
Ptp.2098.2.S1_at	4.77595	5.06339	5.20097	5.97708	6.07357	6.19778	6.33331	6.5523
Ptp.2099.1.S1_at	2.12737	2.21786	2.25676	2.06651	2.08787	1.96915	2.40627	2.39331
Ptp.2099.1.S1_s_at	5.63196	5.52705	8.00745	7.45876	4.82522	5.02522	5.75723	5.08236
Ptp.21.1.S1_s_at	11.0304	11.3201	9.57371	9.42097	11.422	10.8917	9.16345	10.0372
Ptp.2100.1.S1_at	3.21199	3.90213	3.87378	3.99386	4.17316	3.8703	4.31824	4.0601
Ptp.2100.1.S1_s_at	6.8231	6.84864	7.18	7.61884	6.9154	6.83923	6.34427	7.04335
Ptp.2101.1.S1_at	12.6113	12.7273	11.8183	11.8447	12.9687	12.7639	12.1608	12.38
Ptp.2101.1.S1_x_at	12.8688	13.0262	12.1406	12.2457	13.2419	13.0092	12.4313	12.6235
Ptp.2102.1.S1_s_at	12.3183	12.1782	12.6032	11.2996	11.6623	11.6559	11.968	11.8353
Ptp.2104.1.A1_s_at	7.5879	7.54679	7.63266	7.61348	7.00165	7.26698	6.88703	7.2495
Ptp.2105.1.S1_at	4.14423	4.41729	4.55536	5.34888	4.09061	4.11156	4.47319	4.40644
Ptp.2105.1.S1_s_at	7.80421	7.9066	8.21964	8.94702	7.55703	7.38799	8.36665	8.28632
Ptp.2106.1.A1_s_at	9.81841	10.0078	9.69039	9.49529	10.2569	9.92648	9.64626	9.60873
Ptp.2107.1.S1_at	11.9877	12.1844	11.5388	11.7347	12.2356	12.0311	11.8513	11.8158
Ptp.2107.1.S1_x_at	11.2285	11.398	10.7309	10.8134	11.5699	11.2395	10.9968	11.0637
Ptp.2108.1.S1_at	9.69099	9.97122	9.31925	9.02415	9.32954	9.3584	8.99538	9.0851
Ptp.2109.1.A1_at	10.6869	10.9971	9.49174	9.49477	11.2764	10.7751	9.96809	10.0769
Ptp.211.1.A1_at	10.2568	10.3804	9.68597	8.99034	9.75955	10.1478	10.4355	10.4758
Ptp.2110.2.A1_at	4.42442	4.32681	5.02215	5.04496	4.55488	4.51153	3.57909	4.56784
Ptp.2112.1.S1_at	9.18326	9.06963	8.75596	8.6942	8.57433	8.73721	8.71624	8.86046
Ptp.2113.1.S1_at	6.8951	6.91634	6.99046	7.50984	6.78125	6.93511	6.60694	7.09625
Ptp.2114.1.S1_at	2.34423	2.2359	2.31962	2.5263	2.36782	2.47285	2.481	2.2804
Ptp.2115.1.S1_at	9.00672	8.94764	8.59128	8.77993	9.03556	8.97337	8.40312	8.54854
Ptp.2116.1.A1_at	11.9833	12.042	6.435	4.87742	12.1715	12.1007	9.81514	10.2565
Ptp.2117.1.S1_s_at	11.8497	12.0683	11.1874	10.9323	12.3166	12.2122	11.4575	11.8706
Ptp.2118.1.S1_at	2.73544	2.81444	2.62462	2.84387	2.77785	2.56941	2.72279	2.71431
Ptp.2118.1.S1_s_at	10.0283	10.2254	9.88726	10.1585	10.147	10.1726	10.1329	10.256
Ptp.2118.2.A1_at	9.47056	9.64044	9.12943	9.36478	9.43319	9.51271	9.35403	9.69017
Ptp.2119.1.S1_at	9.94701	10.318	9.27825	9.23877	10.63	10.1571	9.42023	9.84158
Ptp.212.1.A1_a_at	8.35283	8.30961	8.52117	8.20142	8.93728	8.93974	9.53474	9.51396
Ptp.212.2.A1_at	4.33552	4.24394	4.14379	4.27017	4.29957	4.84699	5.00779	4.62191
Ptp.2120.1.S1_at	9.67368	9.90591	8.98605	9.15947	10.2862	9.93504	9.8302	9.92498
Ptp.2121.1.S1_x_at	12.3205	12.5617	11.5299	11.5491	12.6569	12.5329	11.9663	12.3679
Ptp.2121.2.S1_x_at	11.5696	11.7422	11.0174	11.1561	11.9451	11.6426	11.4194	11.375
Ptp.2122.2.S1_a_at	9.49431	9.37934	9.1721	9.27057	9.85589	9.59608	8.67851	9.3346
Ptp.2124.1.A1_s_at	5.53823	5.52481	3.59152	3.67703	5.00458	5.24063	4.83756	4.78088
Ptp.2126.1.S1_at	8.24348	8.2102	7.89071	7.69908	8.60825	7.51835	7.10855	7.05956
Ptp.2126.1.S1_x_at	8.71247	8.96909	8.47696	8.25014	9.11491	7.96335	7.66844	7.86222
Ptp.2127.1.S1_at	8.24007	8.38167	10.1689	10.9064	8.28328	8.16127	8.16455	8.11486
Ptp.2129.1.S1_at	8.61104	8.47169	7.54273	7.56239	8.35779	8.21922	8.00425	8.3137
Ptp.213.1.S1_a_at	8.86552	8.7683	9.10225	9.07437	8.65153	8.71037	8.77801	8.62715
Ptp.213.1.S1_at	6.46129	6.56949	6.83842	6.65819	6.4267	6.4774	6.56676	6.18426
Ptp.213.1.S1_s_at	6.24099	6.24975	6.62029	6.55353	5.90354	5.81221	6.4605	5.96754
Ptp.213.2.A1_at	9.09169	8.9373	9.02714	8.9847	8.87256	8.96296	8.92549	8.77452
Ptp.2130.1.S1_s_at	11.9068	11.7708	12.9809	13.5035	11.7823	12.0444	13.036	12.7172
Ptp.2131.1.S1_s_at	10.3196	10.3774	10.0395	10.2574	10.0645	10.3959	9.8945	10.1961
Ptp.2132.2.A1_a_at	11.2154	11.3208	10.8869	10.6127	11.2289	10.9438	10.7293	10.4263
Ptp.2133.1.S1_s_at	12.4119	12.0321	13.0051	11.7466	12.2822	12.5164	13.0191	12.6417
Ptp.2134.1.A1_at	6.27906	6.3563	6.13794	6.45178	6.3521	6.39899	5.75025	6.3849
Ptp.2134.2.S1_at	5.93228	6.2408	5.78181	6.32734	5.83468	5.95571	5.54365	5.78569
Ptp.2135.1.A1_at	8.10748	8.1388	7.97887	7.70754	8.02147	8.08546	8.6835	8.44584
Ptp.2136.1.S1_at	2.92138	3.43523	5.41545	3.02426	3.32312	3.54525	7.11782	5.95349
Ptp.2137.1.S1_at	9.09576	9.17812	6.92599	7.17647	8.88275	8.66125	8.55953	7.71803
Ptp.2138.1.S1_at	12.4424	12.3786	12.3747	12.3209	12.5163	12.4034	11.636	12.5201
Ptp.2138.1.S1_s_at	11.1732	11.0819	11.2148	11.0957	11.0024	10.8687	9.69951	11.0312
Ptp.2139.1.S1_a_at	10.0701	10.7098	9.57041	9.05573	11.0585	10.5695	9.78455	9.97657
Ptp.214.1.A1_s_at	8.09135	8.00444	7.34493	7.46025	8.17535	8.19008	7.19595	8.31668
Ptp.2140.1.A1_at	3.2763	3.3959	3.08077	2.91485	2.83326	2.91495	2.88128	2.75827
Ptp.2141.1.A1_s_at	7.53379	7.65102	6.52381	6.57402	8.22051	7.9601	6.78905	7.32586
Ptp.2142.1.S1_s_at	11.77	11.8268	10.9184	11.0382	12.0085	11.6243	10.6201	11.2876
Ptp.2144.1.A1_at	7.75053	7.7299	6.09717	5.04047	7.76679	7.99034	7.37046	7.79658
Ptp.2145.1.A1_at	8.68638	9.25532	7.63948	7.44267	9.75908	9.7938	9.70677	9.62377
Ptp.2146.1.S1_at	8.79258	8.86958	8.44208	8.11537	9.53825	9.42098	8.74307	8.95302
Ptp.2147.2.S1_at	3.29186	3.64121	3.91567	3.6166	3.5288	3.60471	4.2685	3.87994
Ptp.2147.2.S1_s_at	9.85782	9.8845	10.1409	10.011	10.1196	9.97438	9.92347	10.0296
Ptp.2147.3.S1_at	9.81259	9.71544	9.29397	8.85408	9.92978	9.98561	9.48378	9.73251
Ptp.2148.1.S1_at	13.4287	13.3877	13.4421	12.8552	13.2842	13.397	13.4459	13.4322
Ptp.2148.1.S1_s_at	13.4316	13.3623	13.5324	12.6974	13.4164	13.2398	13.6554	13.2342
Ptp.2149.1.S1_at	2.42809	2.42531	2.38833	2.22447	2.06673	2.19537	1.92167	2.42259
Ptp.215.1.A1_at	7.47653	7.81357	6.25453	6.20324	8.23892	7.93401	6.54582	7.67929
Ptp.2150.1.S1_at	8.39275	8.56623	7.90798	5.77468	9.46884	9.58788	9.40696	9.25067
Ptp.2151.1.S1_s_at	12.1145	12.1997	11.1736	11.1801	11.9246	12.1754	11.3704	11.7532
Ptp.2152.1.S1_s_at	7.46256	7.43463	7.84611	7.93299	7.65705	7.27464	7.23996	7.24015
Ptp.2153.1.S1_at	9.82644	9.78983	8.94585	9.00518	9.84155	9.89953	9.80547	10.3494
Ptp.2154.1.A1_at	2.99802	2.71033	4.21837	4.44981	3.68981	3.68981	3.91882	3.79053
Ptp.2155.1.S1_at	2.07567	2.35013	2.81792	4.04979	2.49905	2.34777	2.49905	2.29927
Ptp.2155.1.S1_s_at	5.98239	5.76066	12.9957	13.7501	9.50509	9.79964	12.2222	11.0088
Ptp.2156.1.S1_s_at	12.5494	12.6657	11.9038	12.0904	12.6153	12.7937	12.1254	12.3867
Ptp.2157.2.S1_at	2.2826	2.44532	2.34726	2.84943	12.8211	12.8369	12.7402	13.0899
Ptp.2158.1.S1_at	12.037	12.0646	11.5154	11.6237	11.82	11.6289	11.4453	11.3956
Ptp.2159.1.S1_at	13.3147	13.2493	13.3253	12.8617	13.077	13.3166	13.4025	13.3516
Ptp.2159.1.S1_s_at	13.1692	13.111	13.3769	12.3957	12.9394	13.1323	13.4609	13.1648
Ptp.216.1.A1_at	9.63058	9.87504	7.06707	5.0936	10.5129	10.2214	9.4904	9.76302
Ptp.2160.1.A1_at	9.62151	9.72873	9.45733	9.45989	9.27755	9.39207	9.08263	9.241
Ptp.2161.1.S1_at	3.02438	2.85151	3.59463	3.54192	5.85679	5.74124	5.20942	5.95066
Ptp.2161.1.S1_s_at	10.5997	10.7877	10.7975	10.6895	10.416	10.2153	10.2214	10.4871
Ptp.2162.1.S1_at	8.91278	9.20725	7.80411	8.04659	9.19775	9.08917	8.38398	8.34391
Ptp.2162.1.S1_s_at	7.93567	8.28969	6.96152	7.09465	8.47334	8.00014	7.68505	7.46752
Ptp.2162.2.S1_s_at	7.54186	7.92563	6.46717	6.71761	7.83056	7.4157	7.59987	6.76364
Ptp.2163.1.S1_at	10.3404	9.53811	12.2192	12.8023	10.722	11.2715	12.1143	12.1023
Ptp.2163.1.S1_x_at	10.8774	10.0967	12.4068	12.7977	11.2131	11.6989	12.5787	12.5171
Ptp.2164.1.S1_s_at	7.47388	6.15364	9.72619	10.5585	7.72641	7.24278	6.56539	8.17049
Ptp.2165.1.S1_at	8.05337	8.01664	11.2533	7.13401	10.575	10.893	12.5982	10.3477
Ptp.2166.1.S1_s_at	9.521	9.66586	9.48149	9.7332	10.0147	9.54262	9.28132	9.15245
Ptp.2168.1.S1_at	9.14539	9.12228	9.41466	9.46479	9.81875	9.73787	9.60636	9.40436
Ptp.2169.1.S1_a_at	12.8908	12.9683	12.1249	9.63157	13.1457	13.1739	13.0167	13.0131
Ptp.2169.1.S1_s_at	10.778	11.0004	9.70268	7.45933	11.9355	11.9598	11.7945	11.6693
Ptp.2169.2.S1_s_at	12.4786	12.482	12.1357	10.4035	12.7462	12.6723	12.6682	12.5279
Ptp.2169.3.S1_at	2.59595	2.91582	3.21778	3.0286	2.98555	2.8065	2.83851	3.03987
Ptp.2170.1.A1_at	12.5083	12.3098	8.53473	8.78261	12.0385	12.1859	11.4796	11.9219
Ptp.2171.1.S1_a_at	8.66475	8.61904	9.31873	10.0689	8.64238	8.8185	9.41079	9.31446
Ptp.2172.1.S1_at	11.4922	11.6787	12.0558	10.9725	11.6659	11.2257	12.4813	11.7084
Ptp.2172.2.S1_a_at	5.72747	5.89724	6.86148	4.99438	5.82128	5.41333	7.37294	5.64951
Ptp.2172.2.S1_s_at	10.3305	10.442	11.2108	9.53986	10.603	10.3555	11.3472	10.8269
Ptp.2173.2.S1_a_at	11.2429	11.1565	11.1385	9.96905	11.0234	11.1125	11.4872	11.159
Ptp.2175.1.S1_at	3.37387	3.58104	3.52319	3.62199	3.50999	3.72307	3.70689	3.6685
Ptp.2176.1.S1_at	6.98891	5.83965	9.38083	9.65077	5.88971	7.51888	9.10507	9.18339
Ptp.2177.1.S1_at	11.7276	11.6279	12.9493	12.2343	11.8633	12.1857	13.1622	12.7258
Ptp.2177.1.S1_x_at	11.6453	11.5281	12.8488	12.1614	11.7332	12.0913	12.8523	12.6182
Ptp.2178.1.S1_at	11.5364	11.6609	10.9273	10.843	11.7154	11.5345	10.8088	11.1715
Ptp.2178.1.S1_x_at	10.4939	10.5848	9.81737	10.1123	10.8312	10.4991	9.59774	10.1463
Ptp.2179.3.A1_at	6.13034	5.51047	6.0349	5.60646	5.47084	5.60646	5.52905	5.79304
Ptp.218.1.A1_at	7.29832	7.37553	7.33472	7.51302	7.01306	7.23578	7.35819	7.43746
Ptp.2180.1.S1_at	5.64109	5.73644	4.8348	5.6061	5.64595	5.32425	5.38362	5.93764
Ptp.2182.1.S1_at	6.31327	6.20047	6.66491	6.73112	5.86971	6.05518	6.61852	6.4138
Ptp.2183.1.S1_s_at	9.33779	9.6602	9.00124	8.86857	9.53519	9.39046	9.11743	8.71216
Ptp.2184.1.S1_at	7.1379	7.21732	8.99577	8.7267	6.73073	7.26495	8.61093	7.99394
Ptp.2184.2.S1_s_at	7.83583	7.94787	9.63594	9.54709	7.6942	8.00227	9.12739	8.8301
Ptp.2185.1.S1_s_at	11.963	11.9569	11.2216	11.0324	12.0108	11.8826	10.6689	10.7844
Ptp.2186.1.S1_a_at	9.88087	10.1994	9.30035	8.66547	9.72125	9.72792	10.2657	9.82804
Ptp.2186.2.S1_at	3.79971	3.79927	3.66673	3.18257	3.34402	3.76676	4.03049	4.40057
Ptp.2186.3.S1_at	3.33342	3.3536	3.47756	3.62191	3.42625	3.53956	3.87007	4.48399
Ptp.2187.2.A1_at	2.62265	2.52575	2.46792	2.50872	2.69518	2.46136	2.24124	2.44651
Ptp.2188.1.S1_a_at	8.66879	8.44703	8.50292	9.33196	8.38145	8.28581	8.62268	8.84339
Ptp.2188.1.S1_s_at	7.33751	6.99611	7.04617	7.9728	7.26059	7.05709	6.62354	7.33669
Ptp.2189.1.A1_s_at	9.97411	10.0298	9.37369	9.2877	9.65219	9.65579	9.41227	9.77562
Ptp.2189.2.S1_at	3.38144	3.03466	3.38802	3.33017	3.71472	3.81335	3.62795	3.7773
Ptp.219.1.A1_at	7.10769	7.23446	6.37523	6.28687	6.49143	6.54196	6.99517	6.14049
Ptp.219.2.S1_at	4.39108	4.29847	4.89715	4.68058	4.70366	4.42409	4.24647	4.29847
Ptp.219.2.S1_s_at	6.06587	5.73337	5.47401	5.22142	5.21332	5.14494	6.42372	5.10801
Ptp.2190.1.S1_at	6.07901	6.25499	5.33401	5.22877	6.57862	6.74175	6.12467	7.06292
Ptp.2191.1.S1_at	6.76658	6.8088	6.88452	7.3725	6.43269	6.62776	6.48839	6.50434
Ptp.2192.1.S1_at	4.8529	4.85493	4.95488	4.73308	4.79816	4.55043	4.63585	4.66527
Ptp.2193.1.A1_s_at	6.86205	6.54137	7.34684	8.02849	7.98355	7.76273	5.36346	5.19392
Ptp.2194.1.S1_at	4.56275	4.69782	6.13419	5.65591	4.64736	4.60532	4.19586	4.34688
Ptp.2195.1.S1_at	7.3603	7.23189	6.23508	6.60243	7.50175	7.2536	6.80219	7.18066
Ptp.2196.1.S1_at	3.61563	3.47832	3.69814	3.6141	3.80327	4.06896	3.91054	3.51049
Ptp.2197.1.A1_at	8.14628	7.96881	8.29871	8.77932	7.89284	7.65058	7.78513	8.0665
Ptp.2198.1.A1_at	9.0476	8.76579	8.78285	8.92061	8.96705	8.76567	8.65261	8.8717
Ptp.2199.2.A1_a_at	7.72518	7.82025	7.73024	7.34895	8.26849	7.99605	7.52014	8.07202
Ptp.2199.3.S1_at	6.26669	5.83845	5.59461	5.67398	7.05029	7.13394	6.75129	7.34298
Ptp.22.1.S1_s_at	9.93329	10.0631	8.52002	8.13855	9.57933	9.40298	9.01493	9.13243
Ptp.22.2.S1_s_at	9.32823	9.4307	7.98748	7.63371	8.70856	8.60399	8.00974	8.02657
Ptp.220.1.A1_at	6.419	6.36569	5.41778	5.4311	6.38529	5.68138	6.03573	5.74469
Ptp.2200.1.A1_at	8.40233	8.63972	8.15137	8.28463	8.6912	8.62789	8.16037	8.75126
Ptp.2200.1.A1_s_at	9.68883	9.93289	9.69477	9.477	10.3292	10.3163	10.401	10.4973
Ptp.2201.1.S1_at	8.85423	8.50914	8.72555	8.70702	8.36741	8.74825	8.4098	8.48362
Ptp.2202.1.A1_at	8.16863	7.86427	8.81885	9.46325	7.41686	7.88319	8.44195	8.42341
Ptp.2203.1.S1_at	9.95806	9.66729	9.63091	9.37679	9.29215	9.43405	9.58275	9.59084
Ptp.2204.1.S1_at	7.91363	7.59907	7.78936	8.63385	7.59381	7.32169	7.80553	7.8729
Ptp.2206.2.A1_a_at	6.49029	6.67499	6.95752	7.71234	6.12542	6.34904	6.75639	7.5056
Ptp.2207.1.S1_at	8.51865	8.71934	7.77297	7.68132	9.40872	8.93692	8.26243	8.52497
Ptp.2208.1.S1_at	2.02543	2.23077	2.4874	2.32762	2.31263	2.43256	2.4874	2.56181
Ptp.2208.1.S1_s_at	7.29208	7.2177	7.84834	8.22052	7.29494	7.28108	7.68889	7.85848
Ptp.2209.1.S1_at	8.02266	8.32118	5.8195	4.195	11.537	11.4963	10.5531	10.9822
Ptp.221.1.S1_s_at	7.81175	8.2115	6.3929	6.61062	8.31618	7.97668	7.4572	7.35538
Ptp.221.2.A1_s_at	8.41291	8.57928	7.04996	7.26093	8.50023	8.39472	7.75723	7.90973
Ptp.2210.1.A1_s_at	7.83467	7.51116	8.21939	8.80928	7.65822	7.52629	7.82532	7.65558
Ptp.2211.1.S1_at	7.60661	7.44897	5.37356	5.97556	7.41552	7.17831	5.41273	6.46521
Ptp.2212.1.A1_at	8.16163	7.93325	8.42275	8.27572	7.71148	6.98239	7.4482	7.23066
Ptp.2213.1.S1_at	9.17932	9.07743	9.78353	10.1701	9.34543	9.37612	9.25651	9.41127
Ptp.2215.1.S1_s_at	9.09386	9.46816	8.92585	8.96236	9.59859	9.30824	8.65274	8.9061
Ptp.2215.2.A1_at	2.30818	2.51961	2.37136	2.81447	2.45319	2.68175	2.07399	2.68268
Ptp.2216.1.S1_at	2.86589	2.79417	2.78617	2.76898	2.62109	2.6512	2.81478	3.4179
Ptp.2217.1.S1_at	4.34339	4.28359	4.1844	4.37674	4.24761	4.0314	4.24531	4.57736
Ptp.2218.1.S1_s_at	10.9384	10.9784	10.4302	10.3878	10.9072	10.8317	10.5319	10.4137
Ptp.2219.1.S1_at	11.3639	11.201	11.9606	10.7738	11.3124	11.2932	12.097	11.5815
Ptp.2219.2.S1_a_at	12.1565	12.1417	12.8201	11.623	11.9101	11.9804	13.322	12.2972
Ptp.2219.3.A1_at	3.09258	2.95216	2.82693	3.06614	2.78528	3.16969	3.82028	3.06614
Ptp.222.2.A1_x_at	10.7629	10.3302	11.3526	10.7656	11.719	11.5419	11.9358	12.2343
Ptp.2221.1.A1_at	9.12409	9.05933	7.32643	7.36317	8.6867	8.8375	7.90706	8.5969
Ptp.2223.1.S1_at	7.79377	7.89775	8.83275	8.89134	7.51704	7.46001	8.41847	7.75721
Ptp.2225.2.S1_at	9.51672	9.20465	10.087	9.89073	9.44592	9.6443	10.5018	9.99121
Ptp.2226.1.S1_at	3.19449	2.99523	5.76748	4.43813	3.25618	3.35728	3.11322	3.24094
Ptp.2227.1.A1_at	7.22012	7.32971	9.34012	8.56623	8.21237	8.56943	9.27803	9.54008
Ptp.2229.1.S1_at	8.1587	8.07238	8.65551	9.01749	8.14664	8.14309	7.81985	7.85238
Ptp.2230.1.S1_at	7.71406	7.73516	10.2605	11.088	8.31051	9.34363	9.88721	10.4025
Ptp.2231.1.S1_at	2.30747	2.58133	2.31599	2.5275	2.34602	2.33297	2.07897	2.56763
Ptp.2232.1.S1_at	7.04787	6.97445	4.88809	5.41696	7.49662	6.69939	6.41152	6.68545
Ptp.2233.1.S1_at	3.87845	3.74241	4.8876	5.26767	3.8158	3.0545	3.46786	3.54135
Ptp.2234.1.S1_s_at	7.70587	7.7993	9.23823	7.81411	7.67224	7.71424	10.0341	8.82447
Ptp.2235.2.A1_a_at	5.28649	3.6585	5.09963	6.25978	3.1532	3.47182	3.79613	3.42182
Ptp.2236.1.A1_s_at	7.79051	7.73509	6.9621	7.30493	7.63486	7.51534	7.19647	7.12846
Ptp.2237.1.S1_at	2.55629	2.61089	3.01412	2.883	2.38955	2.90967	2.88319	2.74842
Ptp.2238.1.S1_at	9.85483	9.78696	9.79092	9.14841	9.5441	9.91472	9.9524	10.3174
Ptp.2238.1.S1_s_at	9.60694	9.4642	9.56015	8.87922	9.40029	9.82845	9.70641	10.2858
Ptp.2239.1.S1_at	6.71921	6.66335	7.01389	7.4385	6.05306	6.59485	6.04428	6.84403
Ptp.2239.1.S1_s_at	8.1242	7.82591	8.13893	8.2545	8.2293	8.27738	8.54343	8.26288
Ptp.224.1.A1_at	6.95183	6.86686	7.39832	7.00554	7.00789	6.98954	7.47089	6.62932
Ptp.2240.1.S1_at	9.18041	9.01355	8.4918	8.55063	9.23196	8.94795	8.21548	8.75952
Ptp.2241.1.S1_at	6.95679	6.47972	7.38449	8.22105	5.89178	6.6744	7.01292	8.06913
Ptp.2242.1.S1_a_at	10.8651	11.0742	10.1625	9.27106	11.5453	11.545	11.5451	11.4926
Ptp.2243.1.S1_at	10.5586	10.5223	10.7105	10.8804	10.4043	10.2273	10.1856	10.4875
Ptp.2244.1.A1_s_at	10.1355	9.91325	8.87778	8.91338	10.3996	10.4574	10.1232	10.7544
Ptp.2245.1.S1_at	2.0666	2.08693	2.05189	1.95592	2.05919	2.11958	2.10494	2.11878
Ptp.2245.2.A1_at	9.58625	9.67953	9.08311	9.04767	9.6331	9.70148	9.13079	9.52449
Ptp.2246.1.A1_at	10.8617	11.0506	10.893	10.5009	10.7616	10.8743	11.3197	11.2455
Ptp.2247.1.S1_at	3.59158	3.96505	4.51676	5.73123	3.53117	3.78252	3.88647	4.45796
Ptp.2248.1.S1_at	10.4723	10.2157	10.242	12.3758	10.3779	10.9526	11.1142	10.5106
Ptp.2249.1.A1_at	4.63462	4.4344	8.99404	6.55762	4.41516	4.5706	6.36587	4.12718
Ptp.225.1.A1_at	3.8866	4.01831	4.09244	4.04957	3.81567	3.92661	4.02017	4.3268
Ptp.2250.1.S1_at	2.5139	2.61868	2.59752	2.45328	2.57145	2.7104	2.42723	2.65241
Ptp.2251.1.S1_at	4.14742	4.36995	4.42527	4.83884	4.3132	4.80786	4.71974	4.60583
Ptp.2252.1.A1_at	8.64833	9.37564	8.41714	8.1655	9.21033	8.95905	8.48677	9.0649
Ptp.2253.1.S1_at	5.23679	4.87303	4.81255	5.4021	4.15528	4.5077	4.33042	4.42887
Ptp.2254.1.S1_s_at	10.9077	11.312	10.0718	10.2547	10.8527	10.7218	10.0662	9.82286
Ptp.2255.1.S1_at	8.37709	8.32575	7.88186	7.62964	8.24186	8.36391	8.26859	8.1342
Ptp.2256.1.S1_s_at	9.95392	9.80716	11.1477	12.2363	9.70046	9.98905	10.8471	10.8104
Ptp.2257.1.S1_x_at	13.7344	13.7603	13.6899	13.5145	13.2935	13.3888	13.3277	13.466
Ptp.2257.3.S1_x_at	13.6731	13.6931	13.6713	13.5081	13.2462	13.3269	13.3661	13.4088
Ptp.2258.1.S1_at	6.61934	6.78006	7.88195	6.98901	7.31759	7.78426	8.65081	8.31302
Ptp.2258.2.S1_at	3.02438	2.835	3.28293	3.54518	2.44688	2.86431	2.67383	2.78309
Ptp.2259.1.S1_at	8.13719	7.84731	8.11852	8.39131	8.14131	8.03409	8.28058	8.49343
Ptp.226.1.S1_at	10.0353	10.1963	8.67492	9.03153	10.4782	10.2818	9.12599	9.553
Ptp.2260.1.S1_at	8.91967	8.65069	8.6674	8.83652	8.27451	8.5564	8.64511	8.72155
Ptp.2260.2.A1_at	2.18247	2.20604	2.25405	2.35826	1.95175	2.19739	2.20427	2.04826
Ptp.2261.1.S1_at	5.59572	5.38996	5.89223	5.9587	5.51208	5.70918	5.92999	5.83205
Ptp.2262.1.S1_x_at	7.84611	7.69442	8.23774	8.48681	7.39594	7.5196	7.10539	7.48796
Ptp.2263.1.S1_s_at	12.31	12.3022	12.5518	12.6998	12.1481	12.0905	12.1853	12.1334
Ptp.2264.1.S1_at	3.45769	3.44932	4.09449	3.77606	3.31898	3.44113	3.38023	3.61133
Ptp.2265.1.S1_at	2.08019	2.08386	2.20772	2.20772	2.19602	2.48971	2.1367	2.24685
Ptp.2266.1.A1_s_at	11.4785	11.4765	10.7025	9.96337	11.3953	11.6887	11.4282	11.5455
Ptp.2267.1.A1_at	11.7437	11.8713	11.7148	11.1275	12.0489	11.9423	11.8081	11.9403
Ptp.2268.1.S1_s_at	5.33983	5.36698	5.18994	6.90703	5.14777	5.27009	5.90442	4.9181
Ptp.2269.1.S1_s_at	10.1157	10.0128	10.9851	10.9221	8.64421	9.02054	9.35375	9.05303
Ptp.227.1.A1_at	8.60573	8.2572	8.37219	8.60075	8.05886	8.25737	7.86426	8.36225
Ptp.2270.1.A1_at	7.09736	7.05715	7.1096	7.84308	7.15242	7.52804	6.57668	7.39181
Ptp.2271.1.S1_s_at	8.32799	8.22267	8.44105	8.96387	7.73864	7.87073	8.27658	8.24517
Ptp.2272.1.A1_at	6.64883	6.77815	7.05108	7.22467	6.74005	6.7894	6.5231	7.32259
Ptp.2273.1.S1_at	7.89716	7.58024	10.1428	11.1684	7.76963	7.68076	8.37759	8.22298
Ptp.2274.1.S1_s_at	6.06935	6.19175	9.43431	11.3371	6.495	6.66585	9.52221	8.43283
Ptp.2275.2.S1_s_at	9.59669	9.3188	9.57258	10.0501	9.27122	9.20871	8.96074	9.23947
Ptp.2275.3.S1_at	2.138	2.01785	2.17331	2.07212	2.21446	2.11311	1.80169	2.14386
Ptp.2277.1.S1_at	7.15817	6.96764	8.17414	8.41582	6.83788	7.24788	7.19243	7.5321
Ptp.2278.1.A1_at	5.49306	5.98376	6.62164	7.40215	5.9218	6.01182	6.48304	6.18274
Ptp.2279.1.A1_at	5.63972	5.73086	5.5205	5.50028	5.88401	6.19389	5.80084	6.01054
Ptp.228.1.A1_at	8.08222	8.00418	8.12528	8.46186	7.76415	8.19463	8.02099	8.12294
Ptp.228.2.A1_s_at	5.49102	5.22988	5.55407	5.27229	5.61351	5.74412	5.61733	5.76478
Ptp.2280.1.A1_s_at	8.75233	8.35751	9.18908	10.0047	8.86305	8.95224	9.49226	9.55312
Ptp.2281.1.S1_s_at	7.97904	8.02128	8.51827	8.19586	7.78258	7.42324	6.84337	7.64792
Ptp.2282.1.S1_a_at	8.70151	8.53829	10.1319	10.9041	8.43868	8.80416	8.83635	9.43682
Ptp.2282.3.A1_at	3.06317	3.4838	3.38465	3.65382	3.40631	3.4908	3.40722	3.63469
Ptp.2283.1.S1_at	7.76453	7.81644	8.14635	8.33925	7.5954	7.93668	7.86184	8.04698
Ptp.2284.1.S1_at	2.90046	3.39107	2.5275	2.53908	3.06945	2.89023	2.27993	2.67323
Ptp.2285.1.S1_at	6.47967	6.33735	6.42716	5.95463	6.40875	6.52362	5.88486	6.19002
Ptp.2286.1.S1_at	10.1561	10.2598	8.90685	9.62383	10.4338	10.4791	9.16981	9.23213
Ptp.2288.1.A1_at	10.2111	10.0674	10.1556	10.3871	9.89967	9.41392	9.78772	9.42238
Ptp.2289.1.S1_at	7.79772	8.12777	7.73889	7.57087	7.82524	7.71409	7.54581	7.66894
Ptp.229.1.A1_at	8.51165	8.60178	9.06442	9.27005	8.28534	8.33248	8.71717	8.39618
Ptp.229.1.A1_s_at	9.24425	9.12514	9.42515	9.74637	9.16375	8.98078	8.71801	9.05427
Ptp.2290.1.S1_at	13.1343	13.206	12.9958	13.0838	13.103	13.2677	12.9792	13.1952
Ptp.2290.1.S1_s_at	12.0898	12.3845	11.4941	11.5212	12.366	12.1566	11.7189	11.9613
Ptp.2290.1.S1_x_at	12.3476	12.4437	12.1201	12.2154	12.4458	12.4087	12.0043	12.3958
Ptp.2291.1.S1_a_at	13.1107	13.2689	12.4576	12.4499	13.4031	13.3346	12.5809	13.0919
Ptp.2291.2.S1_at	4.97975	4.81275	4.8001	5.05241	5.26283	5.42925	5.48024	5.31646
Ptp.2291.3.S1_at	7.11496	7.38555	6.48572	6.0484	7.96105	7.5507	6.89001	7.02365
Ptp.2292.1.A1_at	9.07719	8.82334	8.12528	8.21479	8.51412	8.82184	8.84703	9.07318
Ptp.2292.1.A1_s_at	10.3313	10.4236	9.47781	9.45338	10.1778	10.2281	9.58148	10.1171
Ptp.2294.1.S1_at	6.86038	6.74235	7.01234	7.00056	6.2016	6.68894	6.47981	6.98709
Ptp.2295.1.A1_at	10.7088	10.5604	11.2144	10.7663	10.2754	10.6681	11.0303	11.0613
Ptp.2296.1.A1_a_at	9.29753	9.22569	9.64441	9.70931	9.4093	9.66955	9.46889	10.1028
Ptp.2296.1.A1_at	4.26491	4.22424	4.2936	4.49718	4.14776	4.05616	3.87639	4.54803
Ptp.2297.1.A1_at	7.4864	7.70916	7.84487	7.84318	7.53215	6.73734	6.76805	7.04768
Ptp.2298.1.A1_at	9.68965	9.64927	9.97544	10.3585	9.61957	9.74836	9.38315	9.83671
Ptp.2299.1.S1_at	6.89032	6.86972	7.12813	7.34372	6.66926	6.5859	6.86297	6.58548
Ptp.23.1.S1_at	8.86526	8.79299	7.89173	7.69665	8.77836	8.58103	7.95818	8.12509
Ptp.23.2.S1_a_at	9.23979	9.39513	8.91127	8.90674	9.04523	8.9722	8.7359	8.48593
Ptp.2300.1.A1_at	8.11487	8.08398	8.05724	7.08336	8.15299	8.37474	8.3803	8.34252
Ptp.2301.1.A1_at	7.68742	7.78762	8.68847	9.14026	7.74384	7.67929	7.57254	7.68585
Ptp.2302.1.S1_at	7.90779	7.87232	7.65639	8.36283	7.85079	7.86379	7.28885	7.72293
Ptp.2303.1.S1_at	10.4258	10.5097	9.80668	9.50843	10.1168	10.0788	9.79031	9.72286
Ptp.2304.1.A1_s_at	5.74435	5.47121	8.91898	8.10354	4.72104	6.09171	7.84278	7.6094
Ptp.2307.1.S1_at	4.57784	4.55099	5.10969	4.97321	4.61029	4.95474	5.08719	4.97209
Ptp.2307.1.S1_s_at	9.43214	9.20803	10.081	9.78684	9.07574	9.32698	10.0473	9.89467
Ptp.2307.2.S1_at	5.11736	4.6468	5.28217	4.92197	4.72166	5.01326	5.56076	5.24302
Ptp.2308.1.S1_s_at	9.35615	9.62829	10.7725	9.60774	9.32099	9.40656	10.1609	10.2022
Ptp.231.1.A1_s_at	9.19469	8.89446	9.58779	9.71635	8.65342	8.78981	9.60961	8.89283
Ptp.2310.1.A1_at	7.07914	6.97332	8.95769	8.74907	7.74617	8.13785	7.42065	7.19243
Ptp.2310.1.A1_s_at	7.28324	7.12134	8.8702	8.749	7.94906	7.96202	7.16351	6.87132
Ptp.2311.1.S1_at	12.4907	12.6154	13.0252	12.6616	12.4884	12.664	13.2656	12.9259
Ptp.2312.1.A1_at	7.56482	7.5245	7.50601	7.9048	7.65991	7.37688	7.195	7.47678
Ptp.2313.1.A1_at	7.22856	7.54862	7.25999	7.28631	7.0898	7.2104	6.96649	7.04417
Ptp.2314.1.S1_s_at	12.0129	12.0259	12.1395	11.7423	12.393	12.3499	11.7755	12.0589
Ptp.2315.2.S1_s_at	5.07932	5.14531	5.26048	5.4844	5.57535	5.72953	5.34596	6.05046
Ptp.2315.3.S1_at	2.88377	2.98855	3.12061	2.90023	2.92076	3.26628	3.27006	3.41717
Ptp.2316.1.S1_at	9.13976	9.23117	8.98876	7.76879	10.0589	9.96274	9.99073	10.2282
Ptp.2317.1.S1_at	8.44012	8.1559	8.59719	8.70123	9.64403	9.85546	9.81987	9.72162
Ptp.2318.1.S1_at	7.98892	8.35953	7.55857	7.44766	8.44255	8.13161	7.93655	7.90494
Ptp.2319.1.S1_at	3.00683	2.87225	2.99905	2.98682	3.12481	3.02928	2.81499	3.04803
Ptp.2320.1.S1_a_at	7.94675	8.13687	8.2847	11.8795	9.01742	8.65747	8.81198	9.08986
Ptp.2321.1.A1_at	6.93892	6.96129	7.46644	7.35671	6.76236	6.96692	6.89954	6.9856
Ptp.2322.1.A1_at	9.13802	9.3976	8.83106	8.85384	8.97282	8.66922	8.32719	8.86509
Ptp.2322.1.A1_x_at	9.23541	9.46225	8.97632	8.9606	9.38726	8.91206	8.48068	8.99904
Ptp.2323.3.A1_at	5.23665	5.23129	7.18418	4.87798	3.84229	4.01869	6.0524	5.72347
Ptp.2324.1.A1_at	1.70555	2.4558	1.82909	1.91088	1.89058	2.21504	2.13893	2.16831
Ptp.2324.1.A1_s_at	10.1784	10.3278	9.60606	7.62086	10.2798	10.5176	10.6286	10.6183
Ptp.2325.1.S1_s_at	11.1024	11.471	10.9657	10.7095	11.9583	11.8391	11.5306	11.7589
Ptp.2326.1.S1_s_at	7.24463	7.54316	8.24284	8.75044	7.33495	6.54042	7.55849	8.51042
Ptp.2327.1.A1_at	11.1275	11.1698	12.6242	11.6858	10.9966	11.4465	12.4184	11.9908
Ptp.2328.1.S1_at	4.97492	4.81753	5.35936	5.24754	4.91137	5.61366	5.48285	5.74018
Ptp.2329.1.S1_s_at	10.165	10.0811	6.90921	6.11901	10.8705	10.6343	8.96494	10.8557
Ptp.233.1.A1_a_at	7.68977	7.60278	7.39423	7.58194	7.45033	7.60471	7.60732	7.91931
Ptp.233.1.A1_at	9.54462	9.53006	9.05546	9.28306	9.5025	9.5507	8.53722	9.89133
Ptp.233.2.A1_at	4.56183	4.36424	4.30182	4.61508	3.83855	3.91323	4.06246	4.42698
Ptp.2330.1.S1_at	10.4915	10.3708	10.1841	10.3962	10.1621	10.3415	9.74242	10.3324
Ptp.2331.1.S1_at	2.97333	2.91999	2.85557	3.00925	3.19122	2.44125	3.10236	2.28495
Ptp.2332.2.A1_a_at	10.3805	10.3256	9.79996	9.9494	9.95162	9.62834	9.57431	9.15017
Ptp.2334.1.A1_at	4.05596	4.18618	2.86975	3.3042	4.42739	3.53132	3.89702	3.18367
Ptp.2335.1.A1_at	6.98648	7.17891	6.58409	5.89271	7.18995	7.16543	6.98128	7.56062
Ptp.2336.1.S1_at	2.72692	2.72632	2.83357	2.84084	2.59463	2.74414	2.91048	3.1962
Ptp.2337.1.S1_at	8.24126	8.10759	8.06258	8.343	8.44228	8.4533	7.80589	8.13279
Ptp.2338.1.S1_s_at	9.27806	9.33045	7.6909	7.39395	9.66283	9.33318	7.98247	8.72442
Ptp.2339.1.S1_at	9.35962	9.40315	10.2258	9.07066	9.36284	9.46753	10.3041	9.58828
Ptp.234.1.A1_at	6.41529	7.13672	4.62437	5.0606	7.1849	6.24711	6.1728	6.45403
Ptp.234.1.A1_s_at	10.5545	10.7262	7.58975	6.8651	10.3828	9.80709	9.54527	10.1531
Ptp.2340.1.S1_at	4.67814	3.92539	3.84696	3.85954	4.78172	4.65069	3.77805	4.09606
Ptp.2340.2.S1_at	4.12682	3.9235	3.67484	4.18931	4.05106	3.85897	3.98683	4.0468
Ptp.2341.1.S1_at	6.21573	6.48076	9.22001	8.42871	6.43516	6.85901	8.98144	7.16715
Ptp.2342.1.A1_s_at	9.00952	9.21019	10.0025	9.70153	9.25333	9.55046	10.1993	9.96126
Ptp.2342.2.A1_s_at	2.3439	2.44855	2.2532	2.54275	2.33799	2.30126	2.75827	2.24341
Ptp.2343.1.S1_at	7.25554	7.29438	7.65177	7.59174	7.34789	7.0687	6.84723	7.11487
Ptp.2344.1.A1_at	11.2429	10.9395	12.7073	12.7753	10.7366	11.0047	11.6034	11.3459
Ptp.2344.1.A1_x_at	11.1216	10.7996	13.0057	13.041	10.5342	10.8203	11.4472	11.1292
Ptp.2345.1.S1_at	6.21434	6.31063	5.50276	6.37335	7.62878	7.55597	6.95664	7.50779
Ptp.2346.1.S1_at	8.38776	8.53634	8.84305	9.00769	8.4731	8.33645	8.84794	8.82747
Ptp.2347.1.A1_at	10.9474	11.0402	10.7463	10.6854	10.8514	10.6746	10.5256	10.6006
Ptp.2347.1.A1_x_at	10.9107	10.9429	10.7334	10.7207	10.7625	10.6896	10.439	10.5634
Ptp.2348.1.S1_at	7.00882	7.33159	6.6405	6.38259	7.19845	7.36451	6.32404	7.14619
Ptp.2348.2.S1_s_at	9.93736	10.2443	9.1894	9.24024	10.211	9.73891	9.36866	9.40907
Ptp.2349.1.A1_at	7.20486	7.57806	7.35167	7.87067	7.79088	7.7867	7.17618	7.80526
Ptp.235.1.S1_s_at	8.95235	8.76599	8.10597	8.1065	8.73699	8.70148	7.65521	8.0259
Ptp.2350.1.S1_at	5.66743	5.18079	5.12874	4.77963	4.97297	5.37075	5.36094	5.60984
Ptp.2351.1.S1_at	11.5249	11.5463	11.407	11.4836	11.5695	11.4049	10.9104	11.1453
Ptp.2351.1.S1_s_at	11.3519	11.4215	11.2245	11.1992	11.3305	11.5555	10.9037	11.3185
Ptp.2352.1.A1_at	3.48864	3.82314	3.81603	3.13821	3.24142	3.09084	3.26574	3.26664
Ptp.2354.1.S1_s_at	6.24209	5.21516	6.76139	3.66445	3.41161	3.1048	2.87402	2.66775
Ptp.2356.1.A1_at	10.8581	10.591	10.8222	10.5466	10.1858	10.5541	10.5244	10.6448
Ptp.2358.1.S1_at	9.24119	9.22985	8.11767	8.78721	8.85464	8.34312	7.51362	7.97195
Ptp.2359.2.S1_a_at	5.93925	6.16638	6.77279	7.32169	5.51516	5.491	5.3925	6.30786
Ptp.2359.2.S1_s_at	5.79179	5.76195	6.46812	6.75398	5.25052	5.56675	5.81521	6.2173
Ptp.236.1.S1_s_at	10.3972	10.6047	9.47873	9.4802	10.911	10.6417	9.93324	10.2878
Ptp.2360.1.S1_at	8.2148	8.05245	5.99297	4.44322	8.47493	7.87003	5.64777	6.62715
Ptp.2360.1.S1_s_at	7.29402	7.24004	5.34584	3.9567	7.87377	7.0261	5.08907	6.02367
Ptp.2361.1.S1_at	10.9581	11.1543	10.1043	10.0228	11.2929	11.0206	10.4079	10.6135
Ptp.2362.1.A1_at	5.80885	5.9778	6.62013	5.69464	4.73444	5.246	6.53861	5.70936
Ptp.2363.1.S1_s_at	8.35618	8.22809	8.44424	8.75431	8.38026	7.94376	8.43067	7.65506
Ptp.2364.1.S1_at	5.77656	6.16224	7.2465	7.02134	6.06778	5.72349	6.60803	5.82904
Ptp.2365.1.S1_at	2.50264	2.53229	2.50264	2.49549	2.45841	2.47776	2.69766	2.441
Ptp.2366.1.S1_at	5.76321	5.92991	5.8575	5.6155	5.92214	5.85185	5.80105	5.95808
Ptp.2368.1.S1_at	8.45658	8.0548	8.54592	8.73811	8.08934	7.9524	7.95546	7.91345
Ptp.2368.1.S1_s_at	11.2282	10.8688	11.2993	11.2855	10.8246	10.9321	11.0701	10.9792
Ptp.2369.1.S1_s_at	7.52083	7.43699	7.2808	6.97411	7.65661	7.58489	7.01308	6.93717
Ptp.2369.2.S1_at	2.14493	2.08754	1.78357	1.80358	2.05373	2.05373	2.21465	2.18625
Ptp.237.1.S1_s_at	6.51528	6.77909	6.54638	6.54971	6.81012	6.21372	5.84356	5.84356
Ptp.237.1.S2_s_at	12.3864	12.4603	12.1144	12.1771	12.3726	12.2531	12.1602	12.0288
Ptp.2370.1.A1_at	11.8658	11.8345	11.6636	11.7206	11.0485	11.0149	10.7057	10.7696
Ptp.2371.1.A1_at	8.99837	9.13863	8.47578	8.6523	9.1598	9.09134	8.36624	9.0558
Ptp.2371.2.A1_at	2.25196	2.02971	1.98644	2.11475	2.26778	2.04451	2.42595	2.16892
Ptp.2372.1.S1_at	2.10657	2.06577	2.31906	2.32833	2.1286	2.31141	2.56259	2.43815
Ptp.2373.1.A1_at	7.24384	7.42755	7.07524	6.87378	7.34002	7.17117	7.19391	7.32539
Ptp.2374.1.S1_at	3.41	3.18938	3.69499	3.1231	3.39406	3.57175	3.65413	3.31776
Ptp.2375.1.A1_at	9.38912	9.76957	8.09894	8.65975	10.0258	9.4288	8.72383	8.82249
Ptp.2376.1.S1_at	1.87441	1.93876	2.01226	2.27702	1.8163	1.92765	2.07834	2.24793
Ptp.2378.1.S1_at	7.26198	7.17694	7.09783	7.34875	7.14761	7.17663	6.96114	7.4236
Ptp.2379.2.S1_a_at	5.80401	5.94486	7.2534	7.23907	4.70485	4.75243	5.9703	5.83066
Ptp.238.1.A1_at	4.83981	5.00213	5.14676	4.74978	4.65288	4.46225	3.86613	4.26572
Ptp.2380.1.A1_s_at	7.70232	7.87405	8.27884	8.61507	6.17674	6.27132	8.14234	7.40944
Ptp.2381.1.S1_at	5.15354	5.43342	10.5084	10.8474	5.34256	5.76842	7.16061	5.1297
Ptp.2382.1.S1_at	2.78214	2.92152	3.17771	3.01185	2.85301	3.41562	3.55751	3.53403
Ptp.2382.2.A1_a_at	8.11685	8.34806	7.72496	7.64494	8.341	8.84684	8.33527	9.0225
Ptp.2383.1.S1_at	7.62494	7.62409	4.28775	4.69268	7.52491	7.05962	5.17202	5.72087
Ptp.2384.1.S1_at	3.87631	3.98277	3.19796	3.28471	3.99706	4.37865	4.01361	4.26909
Ptp.2385.1.S1_at	4.85825	4.71528	4.22362	3.47908	4.75335	4.69168	4.86432	5.06086
Ptp.2386.1.A1_at	8.12413	8.04946	7.37733	7.3038	7.67856	7.72051	7.36428	7.77257
Ptp.2388.1.A1_s_at	9.32431	9.39507	8.40218	8.30373	9.64828	9.61885	9.29363	9.41533
Ptp.239.1.A1_at	2.94911	2.63099	2.84287	2.77876	2.56609	2.46098	2.5822	2.68249
Ptp.2390.1.A1_at	7.62808	7.86227	7.80017	8.09072	7.8715	8.16262	8.15354	8.32891
Ptp.2390.2.A1_a_at	8.65087	8.8783	8.73887	8.77973	8.78261	8.75913	8.73609	8.84409
Ptp.2390.2.A1_s_at	9.6335	9.59218	9.39842	9.61236	9.39862	9.62377	8.74962	9.64612
Ptp.2391.1.A1_at	2.60258	2.68036	2.7005	2.72	2.72162	2.55356	2.60393	2.75827
Ptp.2391.2.S1_at	2.86913	3.30998	3.38255	2.8064	3.15306	3.03417	3.2888	3.10223
Ptp.2392.1.A1_at	8.29599	8.13276	9.16806	8.98568	8.53296	8.76938	9.42755	9.16105
Ptp.2393.1.S1_at	9.04929	9.17639	8.18608	8.06135	9.44402	9.07129	8.02499	8.65143
Ptp.2393.1.S1_s_at	10.2416	10.2171	9.24787	9.08855	10.4631	10.1136	9.51958	9.8519
Ptp.2394.1.S1_a_at	9.29989	9.5236	8.73563	9.83836	9.52636	9.34225	9.15347	9.44472
Ptp.2395.1.S1_at	10.0066	9.99355	9.47955	9.42329	9.12685	9.76921	9.68815	9.32637
Ptp.2396.1.A1_at	2.25196	2.33635	2.55857	3.30197	2.19911	2.38906	2.45749	2.25369
Ptp.2396.1.A1_s_at	3.71511	3.82498	7.30874	8.16405	3.78717	4.12262	5.22163	4.19708
Ptp.2397.1.A1_at	7.79739	7.85643	7.57745	7.38983	7.89693	7.40866	7.45618	7.0769
Ptp.2398.1.S1_s_at	11.1916	11.1743	10.9447	11.1038	11.5162	11.4631	11.3071	11.4552
Ptp.2399.1.S1_s_at	8.94484	7.348	9.92539	11.7269	8.73866	10.9535	10.6954	12.1744
Ptp.24.1.S1_s_at	7.9938	8.01815	8.08783	7.95842	8.19031	8.22631	8.41525	8.50253
Ptp.240.1.S1_at	8.63244	8.90558	7.63696	7.33174	9.43744	9.03792	8.3995	8.44007
Ptp.2400.1.S1_at	6.5882	6.59206	5.96527	5.75605	7.14198	7.02422	6.49375	6.95415
Ptp.2401.1.S1_s_at	5.23742	5.06253	5.06253	5.24757	5.08074	5.47605	5.52184	4.87002
Ptp.2402.1.S1_s_at	6.79835	6.66327	6.82459	7.57451	6.56467	6.32876	6.42945	6.73604
Ptp.2403.1.S1_at	7.1492	7.17225	6.36467	6.35648	7.71167	7.37953	6.22827	7.08543
Ptp.2403.1.S1_s_at	10.8007	10.9933	9.87095	9.95873	11.1813	10.8321	10.1497	10.3186
Ptp.2403.2.S1_at	4.96275	3.90934	4.06371	3.96295	3.54814	4.70453	4.84036	4.95329
Ptp.2404.1.S1_at	3.20278	3.07533	5.73156	4.66301	3.14796	3.6014	3.45207	3.30218
Ptp.2405.1.S1_at	2.98676	2.88034	2.74001	2.93601	2.95462	2.94101	2.89518	2.97155
Ptp.2406.2.S1_a_at	11.534	11.7429	11.1678	10.7437	11.9827	11.7907	11.6381	11.6501
Ptp.2407.1.S1_at	6.97269	6.96434	6.37892	6.30116	6.68138	6.95425	6.64212	7.10976
Ptp.2408.1.A1_at	7.19365	7.15295	8.05731	8.83858	7.01913	7.36018	7.41394	7.48729
Ptp.2409.1.S1_at	9.46073	9.25059	10.1075	10.3592	9.13168	9.4998	9.56806	10.1456
Ptp.241.1.A1_at	2.73408	2.45928	2.74779	2.51449	2.73062	2.8172	2.7779	2.55898
Ptp.2410.1.S1_at	3.33135	3.25531	3.94345	3.59825	3.26587	2.97615	3.12554	3.23821
Ptp.2411.1.S1_at	8.83836	8.84188	8.62336	8.3308	8.42239	8.89838	8.84188	9.33438
Ptp.2412.1.A1_s_at	7.06715	7.15455	4.76214	3.97557	7.238	7.01559	6.71392	6.33559
Ptp.2414.1.S1_at	6.95517	7.42723	5.7394	5.52986	7.66462	6.98898	6.9414	6.62689
Ptp.2415.1.A1_s_at	9.03404	9.19543	9.49746	9.30636	9.09256	8.93633	9.85511	9.43963
Ptp.2416.1.A1_at	5.01456	5.08381	5.13429	4.97248	5.16028	5.17959	5.15597	5.49245
Ptp.2416.2.S1_s_at	7.14009	7.4853	5.34426	3.86947	7.71085	7.59768	5.51463	6.78816
Ptp.2417.1.S1_at	2.30049	2.3015	2.52009	2.40518	2.39967	2.47088	2.58121	2.29865
Ptp.2418.1.S1_at	5.55075	5.44246	5.58491	5.55922	5.58141	5.5647	5.9335	5.48695
Ptp.2419.1.S1_at	4.84683	4.86459	4.66056	4.60569	4.86364	4.62427	4.21651	4.69744
Ptp.2420.1.S1_at	5.09953	5.7515	5.05036	4.95859	4.76958	4.91461	4.75476	4.95466
Ptp.2421.2.S1_a_at	8.11092	7.89058	8.40589	7.84532	7.94295	8.18359	7.85519	8.37764
Ptp.2422.1.S1_at	4.56248	4.56123	4.55435	4.63544	4.68811	4.61852	4.49887	4.60688
Ptp.2423.1.S1_at	5.74745	5.87154	5.94316	6.0091	5.92416	5.86021	5.34039	5.85338
Ptp.2424.1.S1_at	3.6094	3.61839	2.93374	2.9442	3.70689	3.84731	3.60057	3.91963
Ptp.2425.1.S1_at	9.54093	9.62732	10.0708	11.2158	9.56574	9.82165	10.0848	9.82473
Ptp.2426.1.S1_at	7.32498	7.23097	6.21043	4.84371	7.10035	6.06986	4.58708	5.34393
Ptp.2427.1.A1_at	5.40982	5.15613	5.54875	4.41817	5.01459	5.21658	5.95778	6.30457
Ptp.2427.1.A1_s_at	3.09335	3.25673	2.78332	2.78332	3.12031	3.36509	3.11072	2.95883
Ptp.2428.1.S1_at	8.74432	8.48819	7.18137	5.89215	8.06596	8.27055	7.10762	8.79047
Ptp.243.1.A1_at	7.4005	7.44686	7.80799	8.35209	7.49453	7.29166	6.94991	7.52931
Ptp.2430.1.A1_at	10.1531	9.68961	10.6625	12.169	9.18971	10.0928	10.4812	10.4018
Ptp.2431.1.A1_at	9.36797	9.27622	9.63362	9.09372	9.39496	9.60949	9.0813	9.8566
Ptp.2432.1.S1_a_at	6.74463	6.55486	6.59571	7.17064	6.44669	6.45995	7.03148	6.5412
Ptp.2433.1.S1_s_at	8.68092	8.60696	8.2483	8.54841	8.72277	8.91761	8.86739	8.83135
Ptp.2434.1.S1_x_at	13.1546	13.1441	12.5721	12.4174	13.1926	13.156	12.7243	12.9697
Ptp.2437.1.S1_at	8.72238	8.94245	6.00762	5.96986	8.67638	8.60313	7.44867	8.48027
Ptp.2438.1.A1_at	8.50496	8.86063	7.79298	7.73661	8.46086	8.42333	7.71972	8.10272
Ptp.2439.1.S1_at	6.5808	6.48113	7.56301	7.32085	6.51364	6.69499	6.76468	6.69199
Ptp.244.1.A1_at	2.74642	2.57607	2.82035	2.6451	2.51143	2.78459	3.05111	2.67296
Ptp.2440.1.S1_x_at	8.6867	8.90393	10.4121	9.50728	8.70524	9.02815	9.892	10.0227
Ptp.2440.2.A1_s_at	8.29597	8.3346	7.46461	4.69031	7.57252	7.79295	8.5553	8.56079
Ptp.2441.1.S1_x_at	9.98816	10.0032	9.06512	7.57958	10.5199	10.1976	9.285	8.99679
Ptp.2442.1.S1_s_at	3.57164	3.84999	3.78103	4.21097	4.25762	3.95923	3.60969	3.88938
Ptp.2443.1.A1_at	4.76928	4.88191	3.96788	3.76834	4.74641	4.49404	3.93734	4.13929
Ptp.2445.1.S1_at	6.77807	7.16346	7.1041	6.81735	7.27109	6.88043	8.24376	7.21105
Ptp.2446.1.S1_at	2.20047	2.14383	2.1304	2.215	2.37284	2.58394	2.59251	2.36465
Ptp.2446.1.S1_s_at	6.48028	6.71194	6.77549	6.17019	6.90664	7.3565	6.28945	6.78757
Ptp.2447.1.S1_at	3.74882	3.53035	2.80998	4.21032	3.8409	3.79633	4.50056	3.10537
Ptp.2448.1.S1_at	11.1394	11.4589	9.63997	9.57099	11.5947	11.3391	9.80817	10.7035
Ptp.245.1.A1_at	7.99507	7.98785	7.5987	7.98888	8.26368	8.36749	7.51313	8.48481
Ptp.2450.1.S1_at	11.9119	12.0082	12.0552	12.1925	11.6997	11.6003	11.2787	11.8603
Ptp.2451.1.A1_at	5.1786	5.02559	3.26043	2.94507	5.66089	4.34764	4.10004	4.87262
Ptp.2451.2.S1_at	4.95263	5.0929	5.57301	6.11809	5.50834	5.4462	5.46007	6.06273
Ptp.2453.1.S1_at	11.7367	11.7385	12.1167	12.2915	11.7269	11.8767	12.0543	12.011
Ptp.2454.1.S1_at	3.42235	3.36752	3.43035	4.12033	3.0707	3.61316	3.02438	3.57182
Ptp.2454.1.S1_s_at	5.53394	5.48158	5.44036	5.98863	5.56525	5.49171	5.07174	5.31714
Ptp.2455.1.S1_at	2.65553	2.43707	2.4786	2.39498	2.55282	2.59776	2.94507	2.30639
Ptp.2456.2.S1_a_at	10.9052	11.0123	11.1364	11.1239	10.9511	10.9467	11.0619	10.8119
Ptp.2457.1.S1_s_at	9.31851	9.67423	10.5747	10.656	9.59225	9.47568	9.84218	9.66615
Ptp.2458.1.S1_s_at	3.1656	3.24344	2.96341	2.84284	2.60449	3.03663	3.30553	2.91321
Ptp.2458.1.S1_x_at	3.00017	3.15034	2.86191	2.798	2.93407	2.91549	2.67103	3.19526
Ptp.2459.1.S1_at	3.10317	3.05768	2.98182	2.83284	2.85427	2.89023	2.8084	2.99793
Ptp.246.1.A1_at	7.09606	6.95484	7.05007	6.98656	6.44162	6.76976	7.05899	7.11733
Ptp.2461.1.S1_at	10.1165	10.0468	10.593	10.722	9.88486	9.73539	9.42994	9.73281
Ptp.2462.1.S1_at	7.87843	7.9462	6.62894	6.06172	8.16334	7.68695	6.98187	6.86408
Ptp.2463.1.S1_a_at	6.29643	5.69295	11.7176	12.0657	6.96914	7.0924	11.2627	9.87194
Ptp.2463.1.S1_s_at	6.70777	6.06473	12.0704	12.6238	7.25437	7.05092	11.5141	9.65129
Ptp.2463.2.S1_at	2.34366	2.32762	2.5096	3.05838	2.40405	2.11599	2.41621	2.5275
Ptp.2463.3.S1_at	2.93103	3.00842	3.06229	3.03287	2.61109	3.1011	3.43139	3.08103
Ptp.2464.1.A1_s_at	10.5601	10.961	9.70328	9.8268	11.1519	10.5576	9.66788	10.3532
Ptp.2465.1.S1_at	2.51443	2.48565	2.57976	2.4663	2.79705	2.50875	2.59613	2.82351
Ptp.2466.1.S1_at	2.64587	2.50162	2.69935	2.83586	2.73055	2.65241	2.85621	2.85992
Ptp.2467.1.A1_at	12.4962	13.067	10.3129	10.6802	12.195	11.3084	12.6423	11.2614
Ptp.2467.1.A1_x_at	12.532	13.1267	10.343	10.7555	12.2497	11.362	12.9333	11.2761
Ptp.2468.1.S1_at	2.48794	2.53125	2.62621	2.59888	2.46296	2.57719	2.34928	2.51697
Ptp.247.1.A1_at	3.69044	3.60308	3.73612	3.38416	3.726	3.55938	3.47756	4.19366
Ptp.247.1.A1_s_at	8.80913	8.9428	8.7548	8.87668	9.1451	9.0537	9.33356	9.48236
Ptp.2470.1.S1_at	6.93154	7.10177	6.73942	6.54888	7.24832	7.18569	6.8317	6.91365
Ptp.2471.1.S1_at	2.43231	2.41769	2.52835	2.71401	2.53564	2.57481	2.59604	2.66789
Ptp.2472.1.A1_s_at	10.6434	10.339	10.5319	11.1171	10.1761	10.0449	10.0746	10.2636
Ptp.2473.1.A1_s_at	8.27425	7.96079	9.38832	9.95542	7.84611	8.43687	9.46859	9.02598
Ptp.2474.1.S1_at	7.02294	7.16311	9.98216	8.73773	6.55701	7.15026	9.48401	8.14737
Ptp.2475.1.S1_at	3.56602	3.08733	3.25619	3.19726	3.02438	2.88328	2.91243	3.10223
Ptp.2475.2.A1_a_at	6.91364	6.23212	7.03766	8.05648	6.25888	6.33123	6.46072	6.21066
Ptp.2477.1.S1_s_at	3.92607	4.6182	5.7185	3.63822	3.73387	3.08647	5.32307	3.53629
Ptp.2478.1.S1_at	5.76441	5.92348	5.78079	5.98572	5.35606	5.67285	5.73926	5.95287
Ptp.248.1.A1_s_at	8.69814	8.64678	9.10122	9.10715	8.91841	8.53769	8.37896	8.55632
Ptp.248.2.A1_at	2.42651	2.71202	2.06093	2.4663	2.579	2.65381	2.96819	2.68523
Ptp.2480.1.S1_at	10.5504	10.4904	10.3505	9.90881	10.316	10.3419	10.325	10.6499
Ptp.2481.1.A1_s_at	10.2916	10.1105	10.29	10.2202	10.2139	10.0601	9.85541	10.1152
Ptp.2482.1.S1_at	2.7194	2.32425	2.80274	2.93354	3.00978	2.76162	3.28583	2.73796
Ptp.2483.1.A1_at	11.1513	11.1452	10.9052	9.70103	10.8162	10.8585	11.7244	11.1408
Ptp.2483.1.A1_s_at	9.43671	9.3568	9.2024	8.22373	9.07776	8.97513	9.40614	9.30987
Ptp.2487.1.S1_s_at	8.67418	8.50962	9.35566	10.0292	8.22605	8.19294	8.45766	8.47106
Ptp.2488.1.S1_at	13.2066	13.0612	13.2785	13.3387	13.0409	13.0018	12.5816	12.8479
Ptp.2488.1.S1_x_at	13.1127	12.9735	13.2381	13.2611	12.9382	12.8874	12.5667	12.7655
Ptp.2489.1.A1_at	9.69857	9.68587	9.80348	9.78486	9.60418	9.62376	9.71998	9.69155
Ptp.249.1.S1_at	10.0664	9.75689	10.1721	11.5114	10.142	9.7167	9.94671	10.1645
Ptp.2490.1.S1_at	9.61925	9.58582	7.81303	6.24234	9.20469	9.35508	8.59096	8.60246
Ptp.2491.1.S1_at	5.71358	5.83438	6.50231	6.63628	5.17392	5.6633	6.02595	5.8802
Ptp.2492.1.S1_s_at	7.36006	7.55434	6.75864	7.25527	7.45414	7.16948	6.81005	7.01929
Ptp.2493.1.A1_at	6.93306	7.16464	7.33983	7.54012	6.98269	7.10535	6.76625	7.2769
Ptp.2494.1.S1_at	8.78085	8.98362	8.30774	8.2335	8.97284	8.98549	8.64048	8.53353
Ptp.2495.1.S1_at	7.13062	7.29153	7.51042	7.45301	7.12772	7.35772	7.59283	7.57999
Ptp.2496.1.S1_at	2.70836	2.72876	2.99329	2.95675	2.65104	2.76875	2.8488	2.55348
Ptp.2497.1.S1_at	6.01421	6.02352	6.79872	6.99279	5.94775	5.82122	5.83212	5.81652
Ptp.2497.1.S1_s_at	9.7212	9.66343	10.8824	11.1411	9.47854	9.56728	10.0451	9.8431
Ptp.2498.1.A1_s_at	8.19463	8.23644	8.38616	8.65357	8.41906	8.43419	8.59469	8.84744
Ptp.2499.1.S1_at	2.33906	2.45185	2.60482	2.3981	2.13509	2.41159	3.17059	2.56671
Ptp.25.1.S1_at	10.6116	10.6503	10.1075	10.0034	10.9327	10.6087	9.97849	10.2561
Ptp.250.1.S1_s_at	2.13376	2.22649	2.13035	2.25196	2.36544	2.37314	2.65709	2.24341
Ptp.2502.1.A1_at	6.28367	6.3168	6.62715	7.25241	5.34587	5.65505	5.59161	6.32076
Ptp.2503.1.S1_at	2.61169	2.41258	2.53122	2.56104	2.53744	2.47354	2.62002	2.53172
Ptp.2504.1.S1_at	4.94855	5.23348	4.41897	3.96331	4.4639	4.87504	4.93615	5.02922
Ptp.2505.1.S1_s_at	8.67056	8.69672	8.37884	8.32191	8.73346	8.19463	8.17441	8.64397
Ptp.2506.1.S1_at	8.09996	8.06178	8.78414	9.47154	7.5389	7.78634	7.76593	8.24651
Ptp.2507.1.A1_at	8.32585	8.39074	7.98854	7.93032	8.36024	7.93715	7.57068	8.04024
Ptp.2508.1.S1_at	7.49604	7.74969	7.43164	7.34723	7.42912	7.66502	7.43648	7.70461
Ptp.2509.1.S1_at	8.20797	7.98326	5.85832	4.77848	8.36833	8.2749	7.87784	7.95477
Ptp.251.1.S1_at	10.8548	10.9033	10.2102	10.1346	10.5729	10.6486	9.66998	10.0536
Ptp.2510.1.S1_at	2.57112	2.51695	2.80086	2.49896	2.41003	2.88115	2.6278	2.64469
Ptp.2510.2.S1_at	2.40106	2.15708	2.4187	2.38702	2.23071	2.30911	2.61046	2.14053
Ptp.2510.2.S1_s_at	4.32844	4.17719	3.83974	3.3975	3.1996	3.78288	3.67743	3.56182
Ptp.2511.1.S1_at	4.73854	4.25871	4.62401	4.59913	5.13252	5.31582	4.56465	5.50075
Ptp.2512.1.S1_at	9.3892	9.37901	11.3032	11.0285	7.86382	8.48928	9.45157	7.84167
Ptp.2512.1.S1_s_at	7.83813	8.03399	9.63309	9.61993	6.56303	6.99072	7.21889	6.14411
Ptp.2512.1.S1_x_at	9.31069	9.44522	11.2191	10.9792	8.08521	8.39005	9.23138	8.01064
Ptp.2513.1.S1_at	3.91937	3.78391	4.20249	4.19955	3.87583	4.00467	4.32133	3.98042
Ptp.2514.1.S1_at	3.38877	2.89839	2.39671	2.76088	3.04382	3.09827	2.51159	2.87885
Ptp.2515.1.S1_at	10.1857	10.0893	10.5759	10.3393	9.98344	10.5453	10.4792	10.9746
Ptp.2517.1.S1_at	8.4103	8.68145	8.54245	7.34713	8.96966	9.00214	10.1843	9.21007
Ptp.2518.1.S1_at	11.8971	12.0639	10.8761	11.032	12.3286	11.8351	11.7262	11.585
Ptp.2518.1.S1_x_at	12.0342	12.201	11.0097	11.2416	12.2264	11.9375	11.6592	11.6875
Ptp.2519.1.S1_at	2.63284	2.57846	2.49886	2.80925	2.60277	2.35912	2.42833	2.72673
Ptp.2519.2.S1_s_at	9.60843	9.66882	10.3672	10.6041	9.90608	10.4314	9.8888	10.601
Ptp.252.1.A1_at	1.94382	2.29041	2.19075	1.99506	1.94835	2.00875	1.94835	1.94382
Ptp.252.2.A1_at	2.74236	2.56224	2.83939	2.75723	2.92401	2.76796	2.71882	2.91505
Ptp.2520.2.S1_s_at	9.40277	9.43905	9.25909	9.11443	8.84815	8.93444	9.33277	9.22885
Ptp.2521.1.A1_at	7.64412	7.67103	9.29625	9.6926	7.4065	7.46704	7.80863	8.26239
Ptp.2523.1.S1_at	10.7841	10.3106	10.6252	10.4081	9.51309	10.6716	10.6733	11.286
Ptp.2523.1.S1_s_at	10.8304	10.4192	10.66	10.52	9.38569	10.6495	10.639	11.2554
Ptp.2524.1.S1_at	11.7879	11.7431	10.7365	10.2471	11.4852	11.5148	11.4446	11.5077
Ptp.2525.1.S1_at	9.24913	9.4397	8.23942	7.17277	8.92078	9.13282	9.85637	9.36861
Ptp.2526.1.A1_at	8.13979	8.27291	7.68469	7.9048	8.20745	8.17835	7.57362	7.93534
Ptp.2527.1.S1_at	4.54377	4.52864	4.74301	4.83884	4.37674	4.20879	4.63406	4.68033
Ptp.2528.1.S1_at	2.71612	2.76204	2.69248	2.48618	2.16452	2.39725	2.58009	2.45622
Ptp.2528.1.S1_s_at	10.7261	10.7114	10.365	9.66265	8.71304	9.52359	10.5481	9.03392
Ptp.2529.1.S1_at	6.60032	7.08741	3.75401	3.09584	5.674	5.63542	5.00672	4.94342
Ptp.253.1.S1_at	8.66149	8.83951	7.47877	7.81428	9.51752	9.34618	8.268	8.6329
Ptp.2530.1.S1_s_at	9.13636	9.08158	8.50523	8.66616	9.0031	8.96291	8.69501	9.08378
Ptp.2530.2.S1_s_at	6.31234	6.07406	6.13106	6.18765	6.20885	5.84374	6.16996	5.98261
Ptp.2531.1.S1_at	9.05135	8.49474	9.11195	10.2031	8.76002	9.34382	9.01366	9.64666
Ptp.2532.1.S1_x_at	7.56002	7.2126	8.26767	8.70833	8.18517	7.46807	7.64145	7.84112
Ptp.2533.1.S1_at	9.27475	9.34703	8.78315	8.6858	9.48242	9.3482	8.95268	8.91485
Ptp.2534.1.S1_at	1.91176	2.41487	2.10095	2.11291	2.0806	2.49243	1.82594	2.09763
Ptp.2536.1.A1_at	7.04481	7.27459	6.51133	6.92681	7.51746	7.61634	6.74768	7.34453
Ptp.2537.1.S1_at	10.6673	10.6826	10.0403	9.95575	10.74	10.329	9.57697	9.91104
Ptp.2538.1.S1_at	6.92945	6.87089	6.05277	5.49401	7.402	7.31685	6.38929	6.95975
Ptp.254.1.S1_at	3.10923	2.74665	3.70806	3.43015	3.36107	3.76936	3.77694	3.61148
Ptp.2540.1.S1_s_at	13.022	13.0902	12.683	12.734	13.0773	13.1907	12.6708	13.0788
Ptp.2542.1.S1_at	9.33589	9.22142	5.13418	4.7283	9.21789	8.27604	6.64347	6.90923
Ptp.2543.1.S1_at	6.82918	6.78306	6.25813	6.74987	7.66758	7.80725	6.68921	7.56433
Ptp.2544.1.A1_at	7.80532	7.78188	5.32187	4.60406	7.60579	7.18404	6.46019	6.79919
Ptp.2545.1.S1_at	13.329	13.3187	12.7272	12.644	13.2732	13.2679	12.3362	13.0393
Ptp.2545.1.S1_x_at	13.3738	13.4084	12.7773	12.793	13.3586	13.3488	12.4376	13.1054
Ptp.2547.1.S1_s_at	12.2207	12.3727	11.1098	11.2643	12.3285	12.1505	10.7762	11.7564
Ptp.2547.1.S1_x_at	10.1859	10.3689	9.37319	9.48134	10.6503	10.236	9.68085	9.78377
Ptp.2548.1.S1_s_at	10.2014	10.0129	9.74369	9.89644	10.2358	10.1049	9.41664	10.0036
Ptp.2549.1.S1_at	11.4619	11.7354	10.4736	10.6873	11.7296	11.6307	10.8899	11.3549
Ptp.255.1.A1_at	6.76507	6.40987	5.77448	6.13091	6.38263	6.24765	5.43271	5.8825
Ptp.2550.1.S1_at	11.8558	11.86	11.9035	10.9333	11.9746	12.1036	12.3297	12.3803
Ptp.2551.1.S1_at	9.5116	9.72288	9.90271	9.67809	9.69566	9.77808	9.07903	9.54774
Ptp.2552.1.S1_s_at	11.5066	11.5388	11.4808	11.088	11.6969	11.6845	11.8305	11.7097
Ptp.2554.1.A1_at	9.52889	9.23469	9.3629	9.33641	9.85651	10.1355	9.44588	9.75621
Ptp.2555.1.A1_at	6.59111	7.18515	5.44003	5.2665	7.3504	6.68344	6.08183	6.29289
Ptp.2556.1.S1_s_at	9.28785	9.25471	4.85171	3.27187	8.81355	7.37132	7.40531	6.55877
Ptp.2557.1.S1_at	9.86753	9.86273	9.86854	9.80225	9.87154	9.93307	9.85397	9.96923
Ptp.2558.1.S1_at	9.77998	9.71331	9.37523	9.52356	9.70237	9.50186	9.87313	9.77443
Ptp.2559.1.A1_a_at	9.59976	9.46692	6.8256	6.58882	9.4423	9.27561	8.51811	8.63094
Ptp.256.1.S1_at	4.93235	4.58096	4.17037	5.04366	5.56823	5.60384	4.94747	5.79702
Ptp.256.1.S1_s_at	8.37003	8.25865	7.78	8.30761	9.00765	8.7542	7.53062	9.0677
Ptp.2560.1.S1_s_at	11.4125	11.4699	10.7944	10.7097	11.3433	11.067	10.7595	10.7956
Ptp.2560.2.S1_a_at	2.1873	2.3371	2.60894	2.20842	2.56411	2.39748	2.35246	2.31652
Ptp.2560.3.S1_s_at	11.1624	11.1817	10.3498	10.2121	11.0714	10.9687	10.136	10.5764
Ptp.2561.1.A1_s_at	13.0024	13.1807	11.9812	12.2421	13.3769	12.9883	12.0633	12.7426
Ptp.2562.1.S1_s_at	10.73	10.8789	9.70918	9.56166	11.3356	10.89	9.89828	10.219
Ptp.2563.1.S1_at	3.02031	2.94022	2.88607	3.39449	2.94491	2.96666	2.84876	2.59934
Ptp.2563.2.S1_at	2.74935	2.7703	2.63383	2.55407	2.70152	2.94937	3.01789	2.63833
Ptp.2565.1.A1_at	10.1549	10.1975	9.11188	8.62707	10.3414	10.0627	9.63022	9.8712
Ptp.2566.1.S1_at	9.8021	9.99644	9.03081	8.99251	10.2858	9.87249	9.1501	9.7753
Ptp.2567.1.S1_a_at	8.77189	8.52286	9.39956	10.0577	8.2674	8.6907	8.83138	8.30491
Ptp.2567.1.S1_s_at	8.56117	8.43521	9.29013	9.81698	7.87379	8.43349	8.85311	7.92465
[truncated: 59,417 more rows]
