# Supplementary material for: Adaptive mechanisms and genomic plasticity for drought tolerance identified in European black poplar (Populus nigra L.)
Source: Tree Physiol. 2016 Aug 1;36(7):909–28. doi: 10.1093/treephys/tpw017 (PMC4969554; doi:10.1093/treephys/tpw017)
Supplement: Supplementary Data [file supp_tpw017_tpw017supp_Table_S7.xls]

## Sheet: Ita_Wilcoxon Rank Sum Test
Bin code	Bin name	Number of probes in the significant bin	p-value	Probe ID	Poplar gene model and description	log2
5	fermentation	12	0.00465071644217196
5.3	fermentation.ADH	ptp.2081.1.a1_s_at		ptp.2081.1.a1_s_at	(jgi|poptr1_1|816232|estext_fgenesh4_pg.c_lg_ii0662): highly similar to ( 650)AT1G77120| Symbols: ADH, ATADH, ADH1 | ADH1 (ALCOHOL DEHYDROGENASE 1) | chr1:28980403-28982110 FORWARDhighly similar to ( 653)ADH1_PETHYAdhC Tdh AdhP tdh ADH_zinc_N PRK09422 Qor ADH_N PRK10083 PRK10309	2.46712
5.3	fermentation.ADH	ptpaffx.58733.1.a1_s_at		ptpaffx.58733.1.a1_s_at	(jgi|poptr1_1|815974|estext_fgenesh4_pg.c_lg_ii0121): highly similar to ( 522)AT5G42250| Symbols: | alcohol dehydrogenase, putative | chr5:16911315-16914678 FORWARDmoderately similar to ( 338)ADH1_PETHYAdhC Tdh AdhP tdh PRK09422 Qor PRK10083 ADH_zinc_N PRK10309 ADH_N	2.26728
5.3	fermentation.ADH	ptpaffx.16691.2.s1_a_at		ptpaffx.16691.2.s1_a_at	(jgi|poptr1_1|823499|estext_fgenesh4_pg.c_lg_xii1187): highly similar to ( 650)AT5G51970| Symbols: | sorbitol dehydrogenase, putative / L-iditol 2-dehydrogenase, putative | chr5:21129046-21130510 FORWARDvery weakly similar to (92.0)ADHX_ORYSATdh tdh AdhP AdhC PRK09880 PRK10083 PRK10309 Qor ADH_N PRK09422 ADH_zinc_N	1.7221
5.3	fermentation.ADH	ptpaffx.224224.1.s1_at		ptpaffx.224224.1.s1_at	(jgi|poptr1_1|815974|estext_fgenesh4_pg.c_lg_ii0121): highly similar to ( 522)AT5G42250| Symbols: | alcohol dehydrogenase, putative | chr5:16911315-16914678 FORWARDmoderately similar to ( 338)ADH1_PETHYAdhC Tdh AdhP tdh PRK09422 Qor PRK10083 ADH_zinc_N PRK10309 ADH_N	1.03546
5.3	fermentation.ADH	ptpaffx.134162.1.a1_at		ptpaffx.134162.1.a1_at	(jgi|poptr1_1|197372|gw1.iv.2461.1): highly similar to ( 612)AT5G24760| Symbols: | alcohol dehydrogenase, putative | chr5:8495038-8497093 REVERSEmoderately similar to ( 420)ADH3_SOLTUAdhC Tdh AdhP tdh ADH_zinc_N Qor PRK09422 PRK10309 PRK10083 ADH_N	-1.04369
5.10	fermentation.aldehyde dehydrogenase	ptpaffx.205540.1.s1_at		ptpaffx.205540.1.s1_at	(jgi|poptr1_1|831510|estext_fgenesh4_pm.c_lg_v0365): highly similar to ( 717)AT1G44170| Symbols: ALDH4, ALDH3H1 | ALDH3H1 (ALDEHYDE DEHYDROGENASE 4) | chr1:16799004-16801014 REVERSEweakly similar to ( 158)BADH_SPIOLPutA Aldedh gabD2 PRK03137 PRK10090 PRK09847 gabD1 gabD PRK11905 COG4230 putA PRK11904 astD	1.25122
5.10	fermentation.aldehyde dehydrogenase	ptpaffx.201861.1.s1_at		ptpaffx.201861.1.s1_at	(jgi|poptr1_1|754562|fgenesh4_pg.c_lg_ii000742): highly similar to ( 711)AT1G44170| Symbols: ALDH4, ALDH3H1 | ALDH3H1 (ALDEHYDE DEHYDROGENASE 4) | chr1:16799004-16801014 REVERSEweakly similar to ( 153)BADH_SPIOLPutA Aldedh PRK03137 gabD2 PRK10090 PRK09847 gabD gabD1 PRK11905 COG4230 putA PRK11904 astD	2.79752
5.10	fermentation.aldehyde dehydrogenase	ptpaffx.6058.2.s1_at		ptpaffx.6058.2.s1_at	(jgi|poptr1_1|830473|estext_fgenesh4_pm.c_lg_ii0915): highly similar to ( 899)AT1G23800| Symbols: ALDH2B, ALDH2B7 | ALDH2B7 (Aldehyde dehydrogenase 2B7); 3-chloroallyl aldehyde dehydrogenase/ aldehyde dehydrogenase (NAD) | chr1:8412227-8414793 REVERSEmoderately similar to ( 372)BADH_SPIOLAldedh PutA PRK09847 PRK10090 gabD PRK03137 gabD2 gabD1 PRK11904 PRK11905 COG4230 putA astD PRK11563 PRK11903	3.06146
5.10	fermentation.aldehyde dehydrogenase	ptpaffx.137981.1.s1_a_at		ptpaffx.137981.1.s1_a_at	MULTIPLE HITS: (jgi|poptr1_1|666446|grail3.0005008802,jgi|poptr1_1|823362|estext_fgenesh4_pg.c_lg_xii0768) jgi|poptr1_1|666446|grail3.0005008802: highly similar to ( 882)AT3G48000| Symbols: ALDH2, ALDH2B4 | ALDH2B4 (ALDEHYDE DEHYDROGENASE 2); 3-chloroallyl aldehyde dehydrogenase/ aldehyde dehydrogenase (NAD) | chr3:17728067-17730828 REVERSEmoderately similar to ( 372)BADH_SPIOLAldedh PutA PRK0984…	2.79684
5.10	fermentation.aldehyde dehydrogenase	ptp.464.1.a1_at		ptp.464.1.a1_at	(jgi|poptr1_1|830473|estext_fgenesh4_pm.c_lg_ii0915): highly similar to ( 899)AT1G23800| Symbols: ALDH2B, ALDH2B7 | ALDH2B7 (Aldehyde dehydrogenase 2B7); 3-chloroallyl aldehyde dehydrogenase/ aldehyde dehydrogenase (NAD) | chr1:8412227-8414793 REVERSEmoderately similar to ( 372)BADH_SPIOLAldedh PutA PRK09847 PRK10090 gabD PRK03137 gabD2 gabD1 PRK11904 PRK11905 COG4230 putA astD PRK11563 PRK11903	2.62859
5.10	fermentation.aldehyde dehydrogenase	ptpaffx.137981.1.s1_at		ptpaffx.137981.1.s1_at	MULTIPLE HITS: (jgi|poptr1_1|666446|grail3.0005008802,jgi|poptr1_1|823362|estext_fgenesh4_pg.c_lg_xii0768) jgi|poptr1_1|666446|grail3.0005008802: highly similar to ( 882)AT3G48000| Symbols: ALDH2, ALDH2B4 | ALDH2B4 (ALDEHYDE DEHYDROGENASE 2); 3-chloroallyl aldehyde dehydrogenase/ aldehyde dehydrogenase (NAD) | chr3:17728067-17730828 REVERSEmoderately similar to ( 372)BADH_SPIOLAldedh PutA PRK0984…	2.75698
5.10	fermentation.aldehyde dehydrogenase	ptp.2379.2.s1_a_at		ptp.2379.2.s1_a_at	(jgi|poptr1_1|823362|estext_fgenesh4_pg.c_lg_xii0768): highly similar to ( 872)AT3G48000| Symbols: ALDH2, ALDH2B4 | ALDH2B4 (ALDEHYDE DEHYDROGENASE 2); 3-chloroallyl aldehyde dehydrogenase/ aldehyde dehydrogenase (NAD) | chr3:17728067-17730828 REVERSEmoderately similar to ( 368)BADH_SPIOLAldedh PutA PRK09847 PRK10090 gabD gabD2 PRK03137 gabD1 PRK11904 PRK11905 COG4230 putA astD PRK11563 PRK11903	1.3718
6	gluconeogenese/ glyoxylate cycle	6	0.035325905296853345
6.1	gluconeogenese/ glyoxylate cycle.citrate synthase	ptpaffx.158844.1.s1_at		ptpaffx.158844.1.s1_at	(jgi|poptr1_1|735490|estext_genewise1_v1.c_lg_xvi2794): highly similar to ( 838)AT2G42790| Symbols: CSY3 | CSY3 (CITRATE SYNTHASE 3); citrate (SI)-synthase | chr2:17810209-17813068 REVERSEhighly similar to ( 857)CYSZ_CUCMAgltA GltA PRK12351 Citrate_synt PRK12349 PRK12350 PRK09569 PRK06224	2.05437
6.3	gluconeogenesis.Malate DH	ptp.1238.1.s1_at		ptp.1238.1.s1_at	(jgi|poptr1_1|649749|grail3.0001073802): highly similar to ( 574)AT2G22780| Symbols: PMDH1 | PMDH1 (PEROXISOMAL NAD-MALATE DEHYDROGENASE 1); malate dehydrogenase | chr2:9697075-9699003 REVERSEhighly similar to ( 613)MDHG_CUCSAMDH_glycosomal_mitochondrial PRK05086 Mdh LDH_MDH Ldh_1_C LDH-like_MDH Ldh_1_N PRK06223 LDH MDH ldh	1.01427
6.4	gluconeogenese/ glyoxylate cycle.PEPCK	ptpaffx.3300.1.s1_s_at		ptpaffx.3300.1.s1_s_at	(jgi|poptr1_1|816402|estext_fgenesh4_pg.c_lg_ii0983): nearly identical (1033)AT4G37870| Symbols: PCK1, PEPCK | PCK1/PEPCK (PHOSPHOENOLPYRUVATE CARBOXYKINASE 1); ATP binding / phosphoenolpyruvate carboxykinase (ATP) | chr4:17802968-17806326 REVERSEnearly identical (1021)PEPCK_MAIZEPEPCK_ATP PEPCK_ATP PRK09344 PckA PEPCK	2.48775
6.4	gluconeogenese/ glyoxylate cycle.PEPCK	ptpaffx.201970.1.s1_s_at		ptpaffx.201970.1.s1_s_at	(jgi|poptr1_1|816402|estext_fgenesh4_pg.c_lg_ii0983): nearly identical (1033)AT4G37870| Symbols: PCK1, PEPCK | PCK1/PEPCK (PHOSPHOENOLPYRUVATE CARBOXYKINASE 1); ATP binding / phosphoenolpyruvate carboxykinase (ATP) | chr4:17802968-17806326 REVERSEnearly identical (1021)PEPCK_MAIZEPEPCK_ATP PEPCK_ATP PRK09344 PckA PEPCK	2.0989
6.5	gluconeogenese/ glyoxylate cycle.pyruvate dikinase	ptpaffx.44969.1.s1_a_at		ptpaffx.44969.1.s1_a_at	(jgi|poptr1_1|657941|grail3.0060003701): very weakly similar to (90.9)AT4G15530| Symbols: PPDK | PPDK (PYRUVATE ORTHOPHOSPHATE DIKINASE) | chr4:8864826-8870746 REVERSEvery weakly similar to (91.7)PPDK_MESCRPRK09279	3.61318
6.5	gluconeogenese/ glyoxylate cycle.pyruvate dikinase	ptpaffx.208531.1.s1_at		ptpaffx.208531.1.s1_at	(jgi|poptr1_1|565688|eugene3.00100246): nearly identical (1307)AT4G15530| Symbols: PPDK | PPDK (PYRUVATE ORTHOPHOSPHATE DIKINASE) | chr4:8864826-8870746 REVERSEnearly identical (1348)PPDK_MESCRPRK09279 PpsA PRK05878 PPDK_N PEP-utilizers_C PRK06464 PtsA PEP-utilizers PtsP	3.88692
10.6	cell wall.degradation	23	0.017688954466210247
10.6.1	cell wall.degradation.cellulases and beta -1,4-glucanases	ptp.2329.1.s1_s_at		ptp.2329.1.s1_s_at	(jgi|poptr1_1|821016|estext_fgenesh4_pg.c_lg_ix0154): highly similar to ( 931)AT5G20950| Symbols: | glycosyl hydrolase family 3 protein | chr5:7107611-7110777 REVERSEBglX Glyco_hydro_3 Glyco_hydro_3_C	-3.60895
10.6.1	cell wall.degradation.cellulases and beta -1,4-glucanases	ptpaffx.53076.1.s1_at		ptpaffx.53076.1.s1_at	(jgi|poptr1_1|826149|estext_fgenesh4_pg.c_lg_xix0430): highly similar to ( 909)AT5G20950| Symbols: | glycosyl hydrolase family 3 protein | chr5:7107611-7110777 REVERSEBglX Glyco_hydro_3 Glyco_hydro_3_C	-2.40067
10.6.1	cell wall.degradation.cellulases and beta -1,4-glucanases	ptpaffx.99113.1.s1_s_at		ptpaffx.99113.1.s1_s_at	(jgi|poptr1_1|821016|estext_fgenesh4_pg.c_lg_ix0154): highly similar to ( 931)AT5G20950| Symbols: | glycosyl hydrolase family 3 protein | chr5:7107611-7110777 REVERSEBglX Glyco_hydro_3 Glyco_hydro_3_C	-2.75068
10.6.2	cell wall.degradation.mannan-xylose-arabinose-fucose	ptpaffx.26414.2.a1_a_at		ptpaffx.26414.2.a1_a_at	MULTIPLE HITS: (jgi|poptr1_1|655340|grail3.0019022001,jgi|poptr1_1|435074|gw1.57.340.1) jgi|poptr1_1|655340|grail3.0019022001: highly similar to ( 517)AT5G66460| Symbols: | (1-4)-beta-mannan endohydrolase, putative | chr5:26556137-26558063 REVERSECOG3934	-1.94115
10.6.2	cell wall.degradation.mannan-xylose-arabinose-fucose	ptpaffx.201915.1.s1_at		ptpaffx.201915.1.s1_at	(jgi|poptr1_1|754687|fgenesh4_pg.c_lg_ii000867): nearly identical (1024)AT1G78060| Symbols: | glycosyl hydrolase family 3 protein | chr1:29354690-29357762 REVERSEmoderately similar to ( 328)XYNB_PRUPEGlyco_hydro_3_C Glyco_hydro_3 BglX	-2.37837
10.6.2	cell wall.degradation.mannan-xylose-arabinose-fucose	ptpaffx.155290.1.s1_at		ptpaffx.155290.1.s1_at	(jgi|poptr1_1|551555|eugene3.00020870): nearly identical (1083)AT1G78060| Symbols: | glycosyl hydrolase family 3 protein | chr1:29354690-29357762 REVERSEmoderately similar to ( 340)XYNB_PRUPEGlyco_hydro_3_C Glyco_hydro_3 BglX	-1.65789
10.6.2	cell wall.degradation.mannan-xylose-arabinose-fucose	ptpaffx.209038.1.s1_s_at		ptpaffx.209038.1.s1_s_at	(jgi|poptr1_1|833653|estext_fgenesh4_pm.c_lg_x0551): nearly identical (1123)AT5G49360| Symbols: ATBXL1, BXL1 | BXL1 (BETA-XYLOSIDASE 1); hydrolase, hydrolyzing O-glycosyl compounds | chr5:20029405-20033885 REVERSEhighly similar to ( 699)XYNB_PRUPEGlyco_hydro_3_C BglX Glyco_hydro_3	7.37446
10.6.3	cell wall.degradation.pectate lyases and polygalacturonases	ptp.4810.1.a1_s_at		ptp.4810.1.a1_s_at	(jgi|poptr1_1|712008|estext_genewise1_v1.c_lg_iii0932): highly similar to ( 676)AT4G13710| Symbols: | pectate lyase family protein | chr4:7962546-7966008 FORWARDmoderately similar to ( 409)PEL_LILLOAmb_all Pec_lyase_C PelB	-2.81875
10.6.3	cell wall.degradation.pectate lyases and polygalacturonases	ptpaffx.115155.2.s1_a_at		ptpaffx.115155.2.s1_a_at	MULTIPLE HITS: (jgi|poptr1_1|548424|eugene3.00010865,jgi|poptr1_1|424011|gw1.iii.413.1) jgi|poptr1_1|548424|eugene3.00010865: highly similar to ( 703)AT4G23500| Symbols: | glycoside hydrolase family 28 protein / polygalacturonase (pectinase) family protein | chr4:12264650-12267084 FORWARDvery weakly similar to (96.3)PGLR1_MAIZEPGU1 Glyco_hydro_28	-1.70236
10.6.3	cell wall.degradation.pectate lyases and polygalacturonases	ptpaffx.205417.1.s1_at		ptpaffx.205417.1.s1_at	(jgi|poptr1_1|716387|estext_genewise1_v1.c_lg_v4496): highly similar to ( 987)AT1G09910| Symbols: | lyase | chr1:3220153-3224453 REVERSERhamnogal_lyase	1.25763
10.6.3	cell wall.degradation.pectate lyases and polygalacturonases	ptpaffx.115155.2.s1_at		ptpaffx.115155.2.s1_at	(jgi|poptr1_1|548424|eugene3.00010865): highly similar to ( 703)AT4G23500| Symbols: | glycoside hydrolase family 28 protein / polygalacturonase (pectinase) family protein | chr4:12264650-12267084 FORWARDvery weakly similar to (96.3)PGLR1_MAIZEPGU1 Glyco_hydro_28	-1.62104
10.6.3	cell wall.degradation.pectate lyases and polygalacturonases	ptpaffx.202419.1.s1_at		ptpaffx.202419.1.s1_at	(jgi|poptr1_1|755730|fgenesh4_pg.c_lg_ii001910): highly similar to ( 664)AT3G62110| Symbols: | glycoside hydrolase family 28 protein / polygalacturonase (pectinase) family protein | chr3:23008288-23010478 REVERSEvery weakly similar to (85.5)PGLR_ACTCHPGU1 Glyco_hydro_28	-1.01626
10.6.3	cell wall.degradation.pectate lyases and polygalacturonases	ptpaffx.144853.1.s1_at		ptpaffx.144853.1.s1_at	(jgi|poptr1_1|228166|gw1.x.2863.1): highly similar to ( 558)AT5G04310| Symbols: | pectate lyase family protein | chr5:1203357-1207353 REVERSEmoderately similar to ( 396)PEL_LILLOAmb_all Pec_lyase_C PelB	-2.44566
10.6.3	cell wall.degradation.pectate lyases and polygalacturonases	ptpaffx.211674.1.s1_at		ptpaffx.211674.1.s1_at	(jgi|poptr1_1|245342|gw1.xiv.2085.1): highly similar to ( 641)AT3G62110| Symbols: | glycoside hydrolase family 28 protein / polygalacturonase (pectinase) family protein | chr3:23008288-23010478 REVERSEvery weakly similar to (89.7)PGLR2_MAIZEPGU1 Glyco_hydro_28	-2.12834
10.6.3	cell wall.degradation.pectate lyases and polygalacturonases	ptpaffx.209840.1.s1_s_at		ptpaffx.209840.1.s1_s_at	(jgi|poptr1_1|234938|gw1.xi.2918.1): highly similar to ( 501)AT5G63180| Symbols: | pectate lyase family protein | chr5:25358332-25360339 REVERSEmoderately similar to ( 400)PEL_TOBACAmb_all Pec_lyase_C PelB	-2.60548
10.6.3	cell wall.degradation.pectate lyases and polygalacturonases	ptp.1970.1.s1_s_at		ptp.1970.1.s1_s_at	(jgi|poptr1_1|644497|grail3.0039009101): highly similar to ( 732)AT3G61490| Symbols: | glycoside hydrolase family 28 protein / polygalacturonase (pectinase) family protein | chr3:22769414-22771112 FORWARDvery weakly similar to (90.9)PGLR1_MAIZEPGU1 Glyco_hydro_28	-2.58552
10.6.3	cell wall.degradation.pectate lyases and polygalacturonases	ptpaffx.164052.1.s1_at		ptpaffx.164052.1.s1_at	(jgi|poptr1_1|226039|gw1.x.736.1): highly similar to ( 590)AT1G48100| Symbols: | glycoside hydrolase family 28 protein / polygalacturonase (pectinase) family protein | chr1:17770590-17773294 FORWARDmoderately similar to ( 248)PGLR_ACTCHGlyco_hydro_28 PGU1	-1.62497
10.6.3	cell wall.degradation.pectate lyases and polygalacturonases	ptpaffx.62432.2.s1_s_at		ptpaffx.62432.2.s1_s_at	(jgi|poptr1_1|716387|estext_genewise1_v1.c_lg_v4496): highly similar to ( 987)AT1G09910| Symbols: | lyase | chr1:3220153-3224453 REVERSERhamnogal_lyase	1.07737
10.6.3	cell wall.degradation.pectate lyases and polygalacturonases	ptp.5654.1.s1_s_at		ptp.5654.1.s1_s_at	(jgi|poptr1_1|712008|estext_genewise1_v1.c_lg_iii0932): highly similar to ( 676)AT4G13710| Symbols: | pectate lyase family protein | chr4:7962546-7966008 FORWARDmoderately similar to ( 409)PEL_LILLOAmb_all Pec_lyase_C PelB	-2.77235
10.6.3	cell wall.degradation.pectate lyases and polygalacturonases	ptpaffx.211674.1.s1_s_at		ptpaffx.211674.1.s1_s_at	(jgi|poptr1_1|245342|gw1.xiv.2085.1): highly similar to ( 641)AT3G62110| Symbols: | glycoside hydrolase family 28 protein / polygalacturonase (pectinase) family protein | chr3:23008288-23010478 REVERSEvery weakly similar to (89.7)PGLR2_MAIZEPGU1 Glyco_hydro_28	-2.27118
10.6.3	cell wall.degradation.pectate lyases and polygalacturonases	ptpaffx.203445.1.s1_x_at		ptpaffx.203445.1.s1_x_at	(jgi|poptr1_1|712008|estext_genewise1_v1.c_lg_iii0932): highly similar to ( 676)AT4G13710| Symbols: | pectate lyase family protein | chr4:7962546-7966008 FORWARDmoderately similar to ( 409)PEL_LILLOAmb_all Pec_lyase_C PelB	-2.86287
10.6.3	cell wall.degradation.pectate lyases and polygalacturonases	ptpaffx.86439.1.s1_s_at		ptpaffx.86439.1.s1_s_at	(jgi|poptr1_1|644497|grail3.0039009101): highly similar to ( 732)AT3G61490| Symbols: | glycoside hydrolase family 28 protein / polygalacturonase (pectinase) family protein | chr3:22769414-22771112 FORWARDvery weakly similar to (90.9)PGLR1_MAIZEPGU1 Glyco_hydro_28	-2.58264
10.6.3	cell wall.degradation.pectate lyases and polygalacturonases	ptp.5677.1.s1_at		ptp.5677.1.s1_at	(jgi|poptr1_1|570188|eugene3.00120841): highly similar to ( 654)AT4G24780| Symbols: | pectate lyase family protein | chr4:12770641-12772237 REVERSEmoderately similar to ( 417)PEL_LILLOAmb_all Pec_lyase_C PelB	1.19873
13	amino acid metabolism	80	0.026964657281316726
13.1.1.1.1	amino acid metabolism.synthesis.central amino acid metabolism.GABA.Glutamate decarboxylase	ptpaffx.80804.1.s1_s_at		ptpaffx.80804.1.s1_s_at	(jgi|poptr1_1|648236|grail3.0038018902): highly similar to ( 902)AT5G17330| Symbols: GAD1, GAD | GAD (Glutamate decarboxylase 1); calmodulin binding | chr5:5711143-5714841 FORWARDhighly similar to ( 879)DCE_PETHYGadB Pyridoxal_deC	-1.58501
13.1.1.1.1	amino acid metabolism.synthesis.central amino acid metabolism.GABA.Glutamate decarboxylase	ptp.6470.1.s1_at		ptp.6470.1.s1_at	(jgi|poptr1_1|648236|grail3.0038018902): highly similar to ( 902)AT5G17330| Symbols: GAD1, GAD | GAD (Glutamate decarboxylase 1); calmodulin binding | chr5:5711143-5714841 FORWARDhighly similar to ( 879)DCE_PETHYGadB Pyridoxal_deC	-1.91799
13.1.1.1.2	amino acid metabolism.synthesis.central amino acid metabolism.GABA.GABA transaminase	ptp.2932.1.s1_at		ptp.2932.1.s1_at	(jgi|poptr1_1|835348|estext_fgenesh4_pm.c_lg_xvi0040): highly similar to ( 805)AT3G22200| Symbols: HER1, POP2, GABA-T | POP2 (POLLEN-PISTIL INCOMPATIBILITY 2); 4-aminobutyrate transaminase | chr3:7835293-7838870 FORWARDvery weakly similar to (85.5)GSA_BRANAPRK06105 BioA PRK07480 PRK07482 PRK07036 PRK07481 PRK06541 PRK07483 PRK12403 PRK09221 PRK05965 GabT Aminotran_3 ArgD PRK06062 PRK07678 PRK0691…	1.48119
13.1.1.3.1	amino acid metabolism.synthesis.central amino acid metabolism.alanine.alanine aminotransferase	ptpaffx.638.2.a1_a_at		ptpaffx.638.2.a1_a_at	MULTIPLE HITS: (jgi|poptr1_1|565169|eugene3.00081764,jgi|poptr1_1|833470|estext_fgenesh4_pm.c_lg_x0229) jgi|poptr1_1|565169|eugene3.00081764: highly similar to ( 892)AT1G70580| Symbols: GGT2, AOAT2 | AOAT2 (GLUTAMATE:GLYOXYLATE AMINOTRANSFERASE 2); alanine transaminase | chr1:26616885-26619508 FORWARDmoderately similar to ( 493)ALA2_HORVUCOG0436 PRK09265 PRK08363 Aminotran_1_2 PRK05764 PRK06056 P…	1.37595
13.1.1.3.1	amino acid metabolism.synthesis.central amino acid metabolism.alanine.alanine aminotransferase	ptp.5344.1.s1_at		ptp.5344.1.s1_at	(jgi|poptr1_1|565169|eugene3.00081764): highly similar to ( 892)AT1G70580| Symbols: GGT2, AOAT2 | AOAT2 (GLUTAMATE:GLYOXYLATE AMINOTRANSFERASE 2); alanine transaminase | chr1:26616885-26619508 FORWARDmoderately similar to ( 493)ALA2_HORVUCOG0436 PRK09265 PRK08363 Aminotran_1_2 PRK05764 PRK06056 PRK06375 PRK06855 PRK08069 PRK06108 PRK05794 PRK07568 PRK08362 PRK07212 PRK07682 PRK07683 PRK08960 PRK0…	2.97189
13.1.1.3.11	amino acid metabolism.synthesis.central amino acid metabolism.alanine.alanine-glyoxylate aminotransferase	ptpaffx.2421.1.s1_a_at		ptpaffx.2421.1.s1_a_at	(jgi|poptr1_1|562719|eugene3.00070657): moderately similar to ( 282)AT4G39660| Symbols: AGT2 | AGT2 (ALANINE:GLYOXYLATE AMINOTRANSFERASE 2); alanine-glyoxylate transaminase | chr4:18406791-18409256 FORWARDPRK06148 GabT PRK06149 ArgD BioA PRK08117 PRK07481 PRK08593 PRK08360 PRK07678 PRK05769 PRK08555 PRK06938 argD PRK06058 PRK07483 PRK03711 PRK08088 PRK05639 PRK07482 PRK06918 PRK06062 Aminotran_3 …	1.85568
13.1.1.3.11	amino acid metabolism.synthesis.central amino acid metabolism.alanine.alanine-glyoxylate aminotransferase	ptp.5042.3.s1_s_at		ptp.5042.3.s1_s_at	MULTIPLE HITS: (jgi|poptr1_1|723016|estext_genewise1_v1.c_lg_ix3694,jgi|poptr1_1|815301|estext_fgenesh4_pg.c_lg_i1607) jgi|poptr1_1|723016|estext_genewise1_v1.c_lg_ix3694: highly similar to ( 716)AT2G13360| Symbols: AGT1, AGT | AGT (ALANINE:GLYOXYLATE AMINOTRANSFERASE) | chr2:5546499-5547984 REVERSEweakly similar to ( 103)SGAT_MAIZECOG0075 Aminotran_5 csdA jgi|poptr1_1|815301|estext_fgenesh4_pg.c…	1.57045
13.1.1.3.11	amino acid metabolism.synthesis.central amino acid metabolism.alanine.alanine-glyoxylate aminotransferase	ptp.5042.3.s1_a_at		ptp.5042.3.s1_a_at	(jgi|poptr1_1|723016|estext_genewise1_v1.c_lg_ix3694): highly similar to ( 716)AT2G13360| Symbols: AGT1, AGT | AGT (ALANINE:GLYOXYLATE AMINOTRANSFERASE) | chr2:5546499-5547984 REVERSEweakly similar to ( 103)SGAT_MAIZECOG0075 Aminotran_5 csdA	1.4353
13.1.1.3.11	amino acid metabolism.synthesis.central amino acid metabolism.alanine.alanine-glyoxylate aminotransferase	ptpaffx.2421.1.s1_at		ptpaffx.2421.1.s1_at	(jgi|poptr1_1|562719|eugene3.00070657): moderately similar to ( 282)AT4G39660| Symbols: AGT2 | AGT2 (ALANINE:GLYOXYLATE AMINOTRANSFERASE 2); alanine-glyoxylate transaminase | chr4:18406791-18409256 FORWARDPRK06148 GabT PRK06149 ArgD BioA PRK08117 PRK07481 PRK08593 PRK08360 PRK07678 PRK05769 PRK08555 PRK06938 argD PRK06058 PRK07483 PRK03711 PRK08088 PRK05639 PRK07482 PRK06918 PRK06062 Aminotran_3 …	2.22082
13.1.2.3	amino acid metabolism.synthesis.glutamate family.arginine	ptp.7553.1.s1_a_at		ptp.7553.1.s1_a_at	(jgi|poptr1_1|206001|gw1.v.1402.1): highly similar to ( 546)AT1G75330| Symbols: OTC | OTC (ORNITHINE CARBAMOYLTRANSFERASE); amino acid binding / carboxyl- or carbamoyltransferase | chr1:28270118-28272044 REVERSEhighly similar to ( 570)OTC_PEAPRK00779 ArgF PRK02102 PRK02255 PRK03515 PRK04284 PRK12562 PRK01713 PRK04523 OTCace_N pyrB PyrB OTCace PRK08192 PRK11891	-1.65271
13.1.3.2.1	amino acid metabolism.synthesis.aspartate family.threonine.threonine synthase	ptpaffx.69791.1.s1_at		ptpaffx.69791.1.s1_at	(jgi|poptr1_1|298947|gw1.97.110.1): highly similar to ( 837)AT4G29840| Symbols: TS, MTO2 | MTO2 (METHIONINE OVER-ACCUMULATOR); threonine synthase | chr4:14599440-14601020 REVERSEhighly similar to ( 845)THRC_SOLTUPRK06260 ThrC PRK06177 PRK07409 PRK07871 PRK07702 PRK08197 PRK06352 PRK06721 PRK07591 PRK05638 PALP PRK08329 PRK09225 IlvA PRK06381	-1.0085
13.1.3.4	amino acid metabolism.synthesis.aspartate family.methionine	ptpaffx.117115.1.s1_s_at		ptpaffx.117115.1.s1_s_at	(jgi|poptr1_1|739535|estext_genewise1_v1.c_280751): highly similar to ( 709)AT2G36880| Symbols: MAT3 | MAT3 (METHIONINE ADENOSYLTRANSFERASE 3) | chr2:15486800-15487972 REVERSEhighly similar to ( 729)METM_CATROPRK05250 MetK PRK12459 S-AdoMet_synt_C S-AdoMet_synt_M S-AdoMet_synt_N	-1.03454
13.1.3.4	amino acid metabolism.synthesis.aspartate family.methionine	ptpaffx.1025.2.a1_x_at		ptpaffx.1025.2.a1_x_at	(jgi|poptr1_1|679841|grail3.0066005802): nearly identical (1380)AT5G17920| Symbols: ATMETS, ATMS1, ATCIMS | ATCIMS (COBALAMIN-INDEPENDENT METHIONINE SYNTHASE) | chr5:5935773-5939197 FORWARDnearly identical (1381)METE_CATROPRK05222 CIMS_N_terminal_like Meth_synt_2 MetE Meth_synt_1 CIMS_C_terminal_like PRK04326 CIMS_like URO-D_CIMS_like PRK00957 PRK09121 PRK01207	-1.22815
13.1.3.4	amino acid metabolism.synthesis.aspartate family.methionine	ptpaffx.14459.1.s1_at		ptpaffx.14459.1.s1_at	(jgi|poptr1_1|658494|grail3.0175003501): highly similar to ( 507)AT3G22740| Symbols: HMT3 | HMT3 (Homocysteine S-methyltransferase 3); homocysteine S-methyltransferase | chr3:8033207-8035717 REVERSEmoderately similar to ( 439)HMT2_MAIZEmmuM S-methyl_trans MHT1 MetH PRK08645 metH	2.76248
13.1.3.4	amino acid metabolism.synthesis.aspartate family.methionine	ptp.2457.1.s1_s_at		ptp.2457.1.s1_s_at	(jgi|poptr1_1|729359|estext_genewise1_v1.c_lg_xiii0489): highly similar to ( 727)AT3G17390| Symbols: SAMS3, MAT4, MTO3 | MTO3 (S-adenosylmethionine synthase 3); methionine adenosyltransferase | chr3:5952490-5953671 REVERSEhighly similar to ( 742)METK_CATROPRK05250 MetK PRK12459 S-AdoMet_synt_C S-AdoMet_synt_M S-AdoMet_synt_N	1.11896
13.1.3.4	amino acid metabolism.synthesis.aspartate family.methionine	ptp.5623.1.s1_at		ptp.5623.1.s1_at	(jgi|poptr1_1|739535|estext_genewise1_v1.c_280751): highly similar to ( 709)AT2G36880| Symbols: MAT3 | MAT3 (METHIONINE ADENOSYLTRANSFERASE 3) | chr2:15486800-15487972 REVERSEhighly similar to ( 729)METM_CATROPRK05250 MetK PRK12459 S-AdoMet_synt_C S-AdoMet_synt_M S-AdoMet_synt_N	-1.34045
13.1.3.4	amino acid metabolism.synthesis.aspartate family.methionine	ptp.52.1.s1_at		ptp.52.1.s1_at	(jgi|poptr1_1|738500|estext_genewise1_v1.c_lg_xix1125): nearly identical (1429)AT5G17920| Symbols: ATMETS, ATMS1, ATCIMS | ATCIMS (COBALAMIN-INDEPENDENT METHIONINE SYNTHASE) | chr5:5935773-5939197 FORWARDnearly identical (1407)METE_CATROPRK05222 CIMS_N_terminal_like Meth_synt_2 MetE Meth_synt_1 CIMS_C_terminal_like PRK04326 CIMS_like URO-D_CIMS_like PRK00957 PRK09121 PRK01207	1.93211
13.1.3.5.2	amino acid metabolism.synthesis.aspartate family.lysine.dihydrodipicolinate reductase	ptp.240.1.s1_at		ptp.240.1.s1_at	(jgi|poptr1_1|746317|estext_genewise1_v1.c_1700073): moderately similar to ( 444)AT3G59890| Symbols: | dihydrodipicolinate reductase family protein | chr3:22135474-22137468 REVERSEDapB_C	-1.28466
13.1.3.5.2	amino acid metabolism.synthesis.aspartate family.lysine.dihydrodipicolinate reductase	ptpaffx.144711.1.s1_s_at		ptpaffx.144711.1.s1_s_at	(jgi|poptr1_1|746317|estext_genewise1_v1.c_1700073): moderately similar to ( 444)AT3G59890| Symbols: | dihydrodipicolinate reductase family protein | chr3:22135474-22137468 REVERSEDapB_C	-1.59567
13.1.3.5.5	amino acid metabolism.synthesis.aspartate family.lysine.diaminopimelate decarboxylase	ptpaffx.204231.1.s1_at		ptpaffx.204231.1.s1_at	(jgi|poptr1_1|818106|estext_fgenesh4_pg.c_lg_iv1314): highly similar to ( 820)AT5G11880| Symbols: | diaminopimelate decarboxylase, putative / DAP carboxylase, putative | chr5:3827807-3829943 REVERSELysA PRK08961 PRK11165 Orn_Arg_deC_N Orn_DAP_Arg_deC PRK05354	-1.05313
13.1.3.5.5	amino acid metabolism.synthesis.aspartate family.lysine.diaminopimelate decarboxylase	ptpaffx.95148.1.s1_s_at		ptpaffx.95148.1.s1_s_at	MULTIPLE HITS: (jgi|poptr1_1|557223|eugene3.00090483,jgi|poptr1_1|818106|estext_fgenesh4_pg.c_lg_iv1314) jgi|poptr1_1|557223|eugene3.00090483: highly similar to ( 819)AT5G11880| Symbols: | diaminopimelate decarboxylase, putative / DAP carboxylase, putative | chr5:3827807-3829943 REVERSELysA PRK08961 PRK11165 Orn_Arg_deC_N Orn_DAP_Arg_deC PRK05354 jgi|poptr1_1|818106|estext_fgenesh4_pg.c_lg_iv1314…	-1.47865
13.1.3.6.1.1	amino acid metabolism.synthesis.aspartate family.misc.homoserine.aspartate kinase	ptpaffx.132157.1.a1_at		ptpaffx.132157.1.a1_at	(jgi|poptr1_1|594921|eugene3.00660115): moderately similar to ( 496)AT5G21060| Symbols: | homoserine dehydrogenase family protein | chr5:7149155-7152747 REVERSEweakly similar to ( 152)AKH_DAUCAthrA metL ThrA Homoserine_dh PRK06270 PRK08374 PRK06349 PRK06392	-1.13178
13.1.3.6.1.1	amino acid metabolism.synthesis.aspartate family.misc.homoserine.aspartate kinase	ptpaffx.10376.1.s1_a_at		ptpaffx.10376.1.s1_a_at	MULTIPLE HITS: (jgi|poptr1_1|419789|gw1.ii.423.1,jgi|poptr1_1|246339|gw1.xiv.3082.1) jgi|poptr1_1|246339|gw1.xiv.3082.1: highly similar to ( 773)AT5G14060| Symbols: CARAB-AK-LYS | CARAB-AK-LYS (Lysine-sensitive aspartate kinase); amino acid binding / aspartate kinase | chr5:4536145-4538995 FORWARDweakly similar to ( 173)AKH2_MAIZEAAK_AK-LysC-like LysC PRK06291 PRK09084 AAK_AK-HSDH-like PRK08961 t…	-1.30696
13.1.3.6.1.1	amino acid metabolism.synthesis.aspartate family.misc.homoserine.aspartate kinase	ptpaffx.148770.1.s1_at		ptpaffx.148770.1.s1_at	(jgi|poptr1_1|288174|gw1.41.659.1): nearly identical (1414)AT4G19710| Symbols: AK-HSDH II, AK-HSDH | AK-HSDH/AK-HSDH II | chr4:10725239-10729546 FORWARDnearly identical (1411)AKH_DAUCAthrA metL LysC AAK_AK-HSDH PRK06291 AAK_AK-HSDH-like ThrA AAK_AK-LysC-like PRK09084 PRK09034 Homoserine_dh AAK_AKiii-LysC-EC PRK06635 PRK08961 AAK_AK PRK08210 PRK07431 AAK_AKiii-YclM-BS AAK_AK-DapDC PRK05925 AAK_AK-…	-2.10878
13.1.3.6.1.2	amino acid metabolism.synthesis.aspartate family.misc.homoserine.aspartate semialdehyde dehydrogenase	ptpaffx.208081.1.s1_x_at		ptpaffx.208081.1.s1_x_at	(jgi|poptr1_1|564677|eugene3.00081272): highly similar to ( 602)AT1G14810| Symbols: | semialdehyde dehydrogenase family protein | chr1:5102679-5104628 REVERSEPRK06598 Asd PRK06728 PRK05671 PRK08040 PRK08664 Semialdhyde_dh Semialdhyde_dhC	-1.13431
13.1.4.1	amino acid metabolism.synthesis.branched chain group.common	ptpaffx.14371.1.s1_at		ptpaffx.14371.1.s1_at	(jgi|poptr1_1|817858|estext_fgenesh4_pg.c_lg_iv0521): highly similar to ( 968)AT3G58610| Symbols: | ketol-acid reductoisomerase | chr3:21682538-21685616 FORWARDhighly similar to ( 949)ILV5_PEAIlvC PRK05479 IlvN IlvC PRK05225	-2.35689
13.1.4.4.3	amino acid metabolism.synthesis.branched chain group.leucine specific.3-isopropylmalate dehydrogenase	ptp.4567.1.s1_at		ptp.4567.1.s1_at	(jgi|poptr1_1|171672|gw1.i.272.1): highly similar to ( 610)AT1G80560| Symbols: | 3-isopropylmalate dehydrogenase, chloroplast, putative | chr1:30292725-30295018 FORWARDhighly similar to ( 614)LEU3_BRANAPRK00772 Iso_dh LeuB PRK03437 PRK08194 PRK08997 PRK09222 Icd PRK06451 PRK07006	-1.76
13.1.6.1.1	amino acid metabolism.synthesis.aromatic aa.chorismate.3-deoxy-D-arabino-heptulosonate 7-phosphate synthase	ptpaffx.161226.1.s1_at		ptpaffx.161226.1.s1_at	(jgi|poptr1_1|589927|eugene3.00290110): highly similar to ( 812)AT4G33510| Symbols: DHS2 | DHS2 (3-DEOXY-D-ARABINO-HEPTULOSONATE 7-PHOSPHATE SYNTHASE) | chr4:16116499-16118236 FORWARDhighly similar to ( 811)AROF_SOLTUDAHP_synth_2 AroG	-1.12615
13.1.6.1.5	amino acid metabolism.synthesis.aromatic aa.chorismate.shikimate kinase	ptpaffx.756.2.s1_a_at		ptpaffx.756.2.s1_a_at	(jgi|poptr1_1|738338|estext_genewise1_v1.c_lg_xix0814): moderately similar to ( 217)AT2G16790| Symbols: | shikimate kinase family protein | chr2:7291175-7291983 REVERSEGntK GntK idnK gntK	1.17628
13.1.6.1.5	amino acid metabolism.synthesis.aromatic aa.chorismate.shikimate kinase	ptpaffx.7881.1.a1_at		ptpaffx.7881.1.a1_at	(jgi|poptr1_1|817230|estext_fgenesh4_pg.c_lg_iii0749): moderately similar to ( 405)AT2G35500| Symbols: | shikimate kinase-related | chr2:14921117-14922988 FORWARD	-1.20201
13.1.6.1.10	amino acid metabolism.synthesis.aromatic aa.chorismate.dehydroquinate/shikimate dehydrogenase	ptpaffx.7936.1.a1_at		ptpaffx.7936.1.a1_at	(jgi|poptr1_1|742170|estext_genewise1_v1.c_700420): highly similar to ( 504)AT3G06350| Symbols: EMB3004, MEE32 | EMB3004/MEE32 (EMBRYO DEFECTIVE 3004); 3-dehydroquinate dehydratase/ NADP binding / binding / catalytic/ shikimate 5-dehydrogenase | chr3:1924542-1927707 REVERSEAroE aroE aroDE PRK12548 DHQase_I DHquinase_I PRK12549 AroD PRK12550 PRK12749 aroD Shikimate_dh_N	1.71531
13.1.6.1.10	amino acid metabolism.synthesis.aromatic aa.chorismate.dehydroquinate/shikimate dehydrogenase	ptpaffx.7936.2.a1_a_at		ptpaffx.7936.2.a1_a_at	(jgi|poptr1_1|742170|estext_genewise1_v1.c_700420): highly similar to ( 504)AT3G06350| Symbols: EMB3004, MEE32 | EMB3004/MEE32 (EMBRYO DEFECTIVE 3004); 3-dehydroquinate dehydratase/ NADP binding / binding / catalytic/ shikimate 5-dehydrogenase | chr3:1924542-1927707 REVERSEAroE aroE aroDE PRK12548 DHQase_I DHquinase_I PRK12549 AroD PRK12550 PRK12749 aroD Shikimate_dh_N	2.15019
13.1.6.3.1	amino acid metabolism.synthesis.aromatic aa.phenylalanine.arogenate dehydratase / prephenate dehydratase	ptpaffx.6463.1.s1_at		ptpaffx.6463.1.s1_at	(jgi|poptr1_1|293436|gw1.66.109.1): highly similar to ( 593)AT1G08250| Symbols: ADT6 | ADT6 (AROGENATE DEHYDRATASE 6); arogenate dehydratase/ prephenate dehydratase | chr1:2588991-2590232 REVERSEPheA PRK11899 PRK11898 PDT pheA ACT_CM-PDT ACT_AAAH-PDT-like	-1.09096
13.1.6.3.1	amino acid metabolism.synthesis.aromatic aa.phenylalanine.arogenate dehydratase / prephenate dehydratase	ptp.3045.1.s1_s_at		ptp.3045.1.s1_s_at	(jgi|poptr1_1|293436|gw1.66.109.1): highly similar to ( 593)AT1G08250| Symbols: ADT6 | ADT6 (AROGENATE DEHYDRATASE 6); arogenate dehydratase/ prephenate dehydratase | chr1:2588991-2590232 REVERSEPheA PRK11899 PRK11898 PDT pheA ACT_CM-PDT ACT_AAAH-PDT-like	-1.24239
13.1.6.4.1	amino acid metabolism.synthesis.aromatic aa.tyrosine.arogenate dehydrogenase & prephenate dehydrogenase	ptpaffx.216798.1.s1_at		ptpaffx.216798.1.s1_at	(jgi|poptr1_1|272696|gw1.152.165.1): moderately similar to ( 460)AT5G34930| Symbols: | arogenate dehydrogenase | chr5:13250621-13252752 FORWARDTyrA PRK08655	-2.86848
13.1.6.4.2	amino acid metabolism.synthesis.aromatic aa.tyrosine.prephenate dehydrogenase	ptpaffx.216798.1.s1_at		ptpaffx.216798.1.s1_at	(jgi|poptr1_1|272696|gw1.152.165.1): moderately similar to ( 460)AT5G34930| Symbols: | arogenate dehydrogenase | chr5:13250621-13252752 FORWARDTyrA PRK08655	-2.86848
13.1.6.4.2	amino acid metabolism.synthesis.aromatic aa.tyrosine.prephenate dehydrogenase	ptpaffx.129413.1.a1_at		ptpaffx.129413.1.a1_at	(jgi|poptr1_1|298870|gw1.97.33.1): moderately similar to ( 464)AT1G15710| Symbols: | prephenate dehydrogenase family protein | chr1:5404500-5405576 FORWARDTyrA PRK08655	-1.47509
13.1.6.5.1	amino acid metabolism.synthesis.aromatic aa.tryptophan.anthranilate synthase	ptpaffx.209398.1.s1_at		ptpaffx.209398.1.s1_at	(jgi|poptr1_1|770528|fgenesh4_pg.c_lg_x002018): nearly identical (1003)AT2G28880| Symbols: EMB1997 | EMB1997 (EMBRYO DEFECTIVE 1997); anthranilate synthase/ catalytic/ oxo-acid-lyase | chr2:12406014-12410185 REVERSETrpE Chorismate_bind PRK07508 PRK09070 PRK05940 GATase1_Anthranilate_Synthase PabA PRK05877 trpG PRK06404 PRK06774 PRK05780 PRK06401 PRK07765 PRK08746 GATase PRK07649 PRK06968 PRK08857…	1.06083
13.1.6.5.1	amino acid metabolism.synthesis.aromatic aa.tryptophan.anthranilate synthase	ptpaffx.209285.1.s1_at		ptpaffx.209285.1.s1_at	(jgi|poptr1_1|227100|gw1.x.1797.1): highly similar to ( 807)AT5G05730| Symbols: TRP5, AMT1, WEI2, ASA1 | ASA1 (ANTHRANILATE SYNTHASE ALPHA SUBUNIT 1); anthranilate synthase | chr5:1719741-1722812 REVERSETrpE Chorismate_bind PRK05940 PRK09070 PRK07508 PRK06404 MenF PRK05877 PRK06772 PRK07093 PRK07054 PRK07912 PRK06923 Anth_synt_I_N	-2.6807
13.1.6.5.5	amino acid metabolism.synthesis.aromatic aa.tryptophan.tryptophan synthase	ptpaffx.61105.1.s1_at		ptpaffx.61105.1.s1_at	(jgi|poptr1_1|266088|gw1.123.110.1): highly similar to ( 818)AT5G38530| Symbols: | tryptophan synthase-related | chr5:15441327-15443524 FORWARDweakly similar to ( 114)TRPB1_MAIZEPRK12391 COG1350 TrpB PRK04346 PRK13028 PALP CysK	-1.06198
13.1.7	amino acid metabolism.synthesis.histidine	ptpaffx.88346.1.a1_at		ptpaffx.88346.1.a1_at	(jgi|poptr1_1|837290|estext_fgenesh4_pm.c_1460004): moderately similar to ( 371)AT1G31860| Symbols: HISN2, AT-IE | AT-IE (Arabidopsis thaliana bifunctional HisI-HisE protein) | chr1:11434230-11436510 REVERSEPRK02759 HisI hisI PRA-CH	-1.17099
13.1.7.2	amino acid metabolism.synthesis.histidine.phosphoribosyl-ATP diphosphatase	ptpaffx.88346.1.a1_at		ptpaffx.88346.1.a1_at	(jgi|poptr1_1|837290|estext_fgenesh4_pm.c_1460004): moderately similar to ( 371)AT1G31860| Symbols: HISN2, AT-IE | AT-IE (Arabidopsis thaliana bifunctional HisI-HisE protein) | chr1:11434230-11436510 REVERSEPRK02759 HisI hisI PRA-CH	-1.17099
13.1.7.10	amino acid metabolism.synthesis.histidine.Imidazole glycerol phosphate synthase	ptpaffx.125211.1.s1_s_at		ptpaffx.125211.1.s1_s_at	MULTIPLE HITS: (jgi|poptr1_1|173228|gw1.i.1828.1,jgi|poptr1_1|202817|gw1.ix.3282.1) jgi|poptr1_1|173228|gw1.i.1828.1: highly similar to ( 916)AT4G26900| Symbols: HISHF, HISN4, AT-HF | AT-HF (ARABIDOPSIS THALIANA HISF PROTEIN) | chr4:13515520-13519614 FORWARDHisF HisF GATase1_IGP_Synthase HisH PRK00830 PRK03220 hisF PRK02083 PRK02621 His_biosynth PRK03126 PRK02145 PRK02747 PRK05211 PRK04281 PRK016…	-1.75863
13.1.7.10	amino acid metabolism.synthesis.histidine.Imidazole glycerol phosphate synthase	ptpaffx.204836.1.s1_at		ptpaffx.204836.1.s1_at	(jgi|poptr1_1|202817|gw1.ix.3282.1): highly similar to ( 929)AT4G26900| Symbols: HISHF, HISN4, AT-HF | AT-HF (ARABIDOPSIS THALIANA HISF PROTEIN) | chr4:13515520-13519614 FORWARDHisF HisF GATase1_IGP_Synthase HisH PRK00830 hisF PRK02621 PRK03220 PRK02083 PRK03126 His_biosynth PRK02747 PRK01659 PRK05211 PRK02145 PRK04281 PRK01033 HisA_HisF GATase HisA HisA	-1.74994
13.1.7.10	amino acid metabolism.synthesis.histidine.Imidazole glycerol phosphate synthase	ptpaffx.200864.1.s1_x_at		ptpaffx.200864.1.s1_x_at	(jgi|poptr1_1|173228|gw1.i.1828.1): highly similar to ( 916)AT4G26900| Symbols: HISHF, HISN4, AT-HF | AT-HF (ARABIDOPSIS THALIANA HISF PROTEIN) | chr4:13515520-13519614 FORWARDHisF HisF GATase1_IGP_Synthase HisH PRK00830 PRK03220 hisF PRK02083 PRK02621 His_biosynth PRK03126 PRK02145 PRK02747 PRK05211 PRK04281 PRK01659 PRK01033 HisA_HisF GATase HisA HisA	-1.50141
13.2.1.2	amino acid metabolism.degredation.central amino acid metabolism.aspartate	ptpaffx.200950.1.s1_at		ptpaffx.200950.1.s1_at	(jgi|poptr1_1|173845|gw1.i.2445.1): highly similar to ( 975)AT5G14760| Symbols: AO | AO (L-ASPARTATE OXIDASE); L-aspartate oxidase | chr5:4769136-4772015 FORWARDmoderately similar to ( 248)DHSA_ORYSAPRK09077 NadB PRK07395 PRK07804 PRK08071 PRK07512 sdhA SdhA PRK06175 sdhA sdhA sdhA sdhA PRK09231 sdhA sdhA sdhA sdhA sdhA PRK08626 FAD_binding_2 sdhA PRK08401 sdhA PRK06481 PRK08275	1.8327
13.2.2.2	amino acid metabolism.degradation.glutamate family.proline	ptpaffx.160223.1.a1_a_at		ptpaffx.160223.1.a1_a_at	MULTIPLE HITS: (jgi|poptr1_1|266077|gw1.123.99.1,jgi|poptr1_1|199082|gw1.iv.4171.1) jgi|poptr1_1|266077|gw1.123.99.1: highly similar to ( 508)AT5G38710| Symbols: | proline oxidase, putative / osmotic stress-responsive proline dehydrogenase, putative | chr5:15518570-15521129 FORWARDPro_dh jgi|poptr1_1|199082|gw1.iv.4171.1: highly similar to ( 522)AT5G38710| Symbols: | proline oxidase, putative / o…	4.57742
13.2.2.2	amino acid metabolism.degradation.glutamate family.proline	ptpaffx.160223.1.a1_at		ptpaffx.160223.1.a1_at	(jgi|poptr1_1|199082|gw1.iv.4171.1): highly similar to ( 522)AT5G38710| Symbols: | proline oxidase, putative / osmotic stress-responsive proline dehydrogenase, putative | chr5:15518570-15521129 FORWARDPro_dh PRK11904	4.71976
13.2.3.2	amino acid metabolism.degradation.aspartate family.threonine	ptpaffx.60077.1.s1_at		ptpaffx.60077.1.s1_at	(jgi|poptr1_1|826476|estext_fgenesh4_pg.c_280257): highly similar to ( 858)AT3G10050| Symbols: OMR1 | OMR1 (L-O-METHYLTHREONINE RESISTANT 1); L-threonine ammonia-lyase | chr3:3099169-3101746 REVERSEmoderately similar to ( 393)THD1_CICARPRK09224 PRK12483 IlvA PRK08639 PRK08198 PRK08526 PRK08638 PRK07334 PRK07476 PALP PRK06382 PRK06815 PRK07048 PRK08246 PRK08813 PRK06110 PRK06608 CysK ACT_ThrD-I_2 …	1.04668
13.2.3.4	amino acid metabolism.degradation.aspartate family.methionine	ptpaffx.130974.1.s1_at		ptpaffx.130974.1.s1_at	(jgi|poptr1_1|553027|eugene3.00002342): moderately similar to ( 499)AT1G66520| Symbols: PDE194 | PDE194 (PIGMENT DEFECTIVE 194); formyltetrahydrofolate deformylase/ hydroxymethyl-, formyl- and related transferase | chr1:24819993-24822356 REVERSEfmt Fmt PRK08125 Formyl_trans_N PRK06988 purN PurN	-1.89223
13.2.3.4.1	amino acid metabolism.degradation.aspartate family.methionine.methionine gamma-lyase	ptpaffx.203591.1.s1_s_at		ptpaffx.203591.1.s1_s_at	MULTIPLE HITS: (jgi|poptr1_1|758242|fgenesh4_pg.c_lg_iii001784,jgi|poptr1_1|555144|eugene3.00031777) jgi|poptr1_1|758242|fgenesh4_pg.c_lg_iii001784: highly similar to ( 550)AT1G64660| Symbols: ATMGL | ATMGL; catalytic/ methionine gamma-lyase | chr1:24032640-24034200 FORWARDMetC Cys_Met_Meta_PP MET17 PRK06234 PRK08133 PRK07503 PRK08249 PRK08574 PRK08064 PRK07811 PRK06767 PRK05968 PRK07671 PRK08134…	3.35056
13.2.3.4.1	amino acid metabolism.degradation.aspartate family.methionine.methionine gamma-lyase	ptpaffx.2320.1.s1_at		ptpaffx.2320.1.s1_at	(jgi|poptr1_1|709036|estext_genewise1_v1.c_lg_i8346): highly similar to ( 669)AT1G64660| Symbols: ATMGL | ATMGL; catalytic/ methionine gamma-lyase | chr1:24032640-24034200 FORWARDMetC Cys_Met_Meta_PP MET17 PRK06234 PRK08133 PRK08249 PRK07503 PRK07671 PRK08064 PRK08574 PRK07811 PRK06460 PRK08134 PRK07504 PRK05968 PRK05939 PRK06767 PRK08248 PRK07810 PRK07812 PRK06176 PRK06434 PRK08045 PRK06084 PRK0…	2.8918
13.2.3.4.1	amino acid metabolism.degradation.aspartate family.methionine.methionine gamma-lyase	ptpaffx.3597.1.s1_s_at		ptpaffx.3597.1.s1_s_at	MULTIPLE HITS: (jgi|poptr1_1|758242|fgenesh4_pg.c_lg_iii001784,jgi|poptr1_1|555144|eugene3.00031777) jgi|poptr1_1|758242|fgenesh4_pg.c_lg_iii001784: highly similar to ( 550)AT1G64660| Symbols: ATMGL | ATMGL; catalytic/ methionine gamma-lyase | chr1:24032640-24034200 FORWARDMetC Cys_Met_Meta_PP MET17 PRK06234 PRK08133 PRK07503 PRK08249 PRK08574 PRK08064 PRK07811 PRK06767 PRK05968 PRK07671 PRK08134…	3.83807
13.2.3.4.1	amino acid metabolism.degradation.aspartate family.methionine.methionine gamma-lyase	ptpaffx.135486.1.s1_s_at		ptpaffx.135486.1.s1_s_at	(jgi|poptr1_1|582844|eugene3.14420001): highly similar to ( 526)AT1G64660| Symbols: ATMGL | ATMGL; catalytic/ methionine gamma-lyase | chr1:24032640-24034200 FORWARDMetC Cys_Met_Meta_PP PRK08133 MET17 PRK06234 PRK08249 PRK08574 PRK07503 PRK06767 PRK07504 PRK07671 PRK08064 PRK07810 PRK05968 PRK05939 PRK07811 PRK06460 PRK07812 PRK06434 PRK08134 PRK08248 PRK08045 PRK07582 PRK07049 PRK06176 PRK07269 …	1.52712
13.2.3.4.1	amino acid metabolism.degradation.aspartate family.methionine.methionine gamma-lyase	ptpaffx.144656.1.s1_s_at		ptpaffx.144656.1.s1_s_at	(jgi|poptr1_1|582844|eugene3.14420001): highly similar to ( 526)AT1G64660| Symbols: ATMGL | ATMGL; catalytic/ methionine gamma-lyase | chr1:24032640-24034200 FORWARDMetC Cys_Met_Meta_PP PRK08133 MET17 PRK06234 PRK08249 PRK08574 PRK07503 PRK06767 PRK07504 PRK07671 PRK08064 PRK07810 PRK05968 PRK05939 PRK07811 PRK06460 PRK07812 PRK06434 PRK08134 PRK08248 PRK08045 PRK07582 PRK07049 PRK06176 PRK07269 …	1.94204
13.2.3.4.1	amino acid metabolism.degradation.aspartate family.methionine.methionine gamma-lyase	ptpaffx.216435.1.s1_at		ptpaffx.216435.1.s1_at	(jgi|poptr1_1|582844|eugene3.14420001): highly similar to ( 526)AT1G64660| Symbols: ATMGL | ATMGL; catalytic/ methionine gamma-lyase | chr1:24032640-24034200 FORWARDMetC Cys_Met_Meta_PP PRK08133 MET17 PRK06234 PRK08249 PRK08574 PRK07503 PRK06767 PRK07504 PRK07671 PRK08064 PRK07810 PRK05968 PRK05939 PRK07811 PRK06460 PRK07812 PRK06434 PRK08134 PRK08248 PRK08045 PRK07582 PRK07049 PRK06176 PRK07269 …	1.41443
13.2.3.5	amino acid metabolism.degradation.aspartate family.lysine	ptpaffx.128895.1.s1_at		ptpaffx.128895.1.s1_at	(jgi|poptr1_1|739274|estext_genewise1_v1.c_280333): nearly identical (1417)AT4G33150| Symbols: LKR/SDH, LKR, SDH | LKR (SACCHAROPINE DEHYDROGENASE) | chr4:15985482-15991072 REVERSESaccharop_dh LYS9 Saccharop_dh_N AlaDh_PNT_C	4.98511
13.2.3.5	amino acid metabolism.degradation.aspartate family.lysine	ptpaffx.220355.1.s1_s_at		ptpaffx.220355.1.s1_s_at	MULTIPLE HITS: (jgi|poptr1_1|590470|eugene3.31610001,jgi|poptr1_1|739274|estext_genewise1_v1.c_280333) jgi|poptr1_1|590470|eugene3.31610001: jgi|poptr1_1|739274|estext_genewise1_v1.c_280333: nearly identical (1417)AT4G33150| Symbols: LKR/SDH, LKR, SDH | LKR (SACCHAROPINE DEHYDROGENASE) | chr4:15985482-15991072 REVERSESaccharop_dh LYS9 Saccharop_dh_N AlaDh_PNT_C	5.15456
13.2.3.5	amino acid metabolism.degradation.aspartate family.lysine	ptpaffx.1168.1.s1_at		ptpaffx.1168.1.s1_at	(jgi|poptr1_1|739281|estext_genewise1_v1.c_280341): moderately similar to ( 484)AT4G33150| Symbols: LKR/SDH, LKR, SDH | LKR (SACCHAROPINE DEHYDROGENASE) | chr4:15985482-15991072 REVERSESaccharop_dh LYS9	4.08548
13.2.4.1	amino acid metabolism.degradation.branched-chain group.shared	ptp.6743.1.a1_s_at		ptp.6743.1.a1_s_at	(jgi|poptr1_1|816771|estext_fgenesh4_pg.c_lg_ii1951): highly similar to ( 627)AT2G33150| Symbols: PED1, KAT2 | KAT2/PED1 (PEROXISOME DEFECTIVE 1); acetyl-CoA C-acyltransferase | chr2:14054891-14058060 REVERSEthiolase PRK09052 PRK07661 PRK07108 PRK06845 PRK06445 PRK09051 fadA PRK08234 PRK05790 PRK07025 PRK06205 PRK07491 PaaJ PRK07800 PRK07124 PRK08242 PRK07851 PRK05656 PRK09050 PRK06689 PRK08235 f…	-1.3783
13.2.4.1	amino acid metabolism.degradation.branched-chain group.shared	ptpaffx.133254.1.a1_at		ptpaffx.133254.1.a1_at	(jgi|poptr1_1|813656|estext_fgenesh4_kg.c_lg_ii0032): highly similar to ( 551)AT1G21400| Symbols: | 2-oxoisovalerate dehydrogenase, putative / 3-methyl-2-oxobutanoate dehydrogenase, putative / branched-chain alpha-keto acid dehydrogenase E1 alpha subunit, putative | chr1:7493481-7496229 FORWARDweakly similar to ( 119)ODPA_SOLTUTPP_E1_PDC_ADC_BCADC AcoA E1_dh	-4.35576
13.2.4.1	amino acid metabolism.degradation.branched-chain group.shared	ptp.1241.1.s1_at		ptp.1241.1.s1_at	(jgi|poptr1_1|559310|eugene3.00050925): highly similar to ( 612)AT5G09300| Symbols: | 2-oxoisovalerate dehydrogenase, putative / 3-methyl-2-oxobutanoate dehydrogenase, putative / branched-chain alpha-keto acid dehydrogenase E1 alpha subunit, putative | chr5:2884283-2886292 REVERSEweakly similar to ( 131)ODPA_PEATPP_E1_PDC_ADC_BCADC AcoA E1_dh	4.29651
13.2.4.1	amino acid metabolism.degradation.branched-chain group.shared	ptp.6743.1.a1_at		ptp.6743.1.a1_at	(jgi|poptr1_1|816771|estext_fgenesh4_pg.c_lg_ii1951): highly similar to ( 627)AT2G33150| Symbols: PED1, KAT2 | KAT2/PED1 (PEROXISOME DEFECTIVE 1); acetyl-CoA C-acyltransferase | chr2:14054891-14058060 REVERSEthiolase PRK09052 PRK07661 PRK07108 PRK06845 PRK06445 PRK09051 fadA PRK08234 PRK05790 PRK07025 PRK06205 PRK07491 PaaJ PRK07800 PRK07124 PRK08242 PRK07851 PRK05656 PRK09050 PRK06689 PRK08235 f…	-1.4978
13.2.4.1	amino acid metabolism.degradation.branched-chain group.shared	ptpaffx.162745.1.s1_at		ptpaffx.162745.1.s1_at	(jgi|poptr1_1|797159|fgenesh4_pm.c_lg_i000162): highly similar to ( 748)AT2G33150| Symbols: PED1, KAT2 | KAT2/PED1 (PEROXISOME DEFECTIVE 1); acetyl-CoA C-acyltransferase | chr2:14054891-14058060 REVERSEthiolase PRK09052 PRK07661 PRK06845 fadA PRK07108 PRK09051 PRK06445 PRK08234 PRK06205 PRK07025 PRK07491 PRK05790 PaaJ PRK05656 PRK08242 PRK07800 PRK09050 PRK07124 PRK07851 PRK06689 PRK08235 PRK0804…	2.38977
13.2.4.1	amino acid metabolism.degradation.branched-chain group.shared	ptpaffx.27218.1.a1_at		ptpaffx.27218.1.a1_at	(jgi|poptr1_1|816771|estext_fgenesh4_pg.c_lg_ii1951): highly similar to ( 627)AT2G33150| Symbols: PED1, KAT2 | KAT2/PED1 (PEROXISOME DEFECTIVE 1); acetyl-CoA C-acyltransferase | chr2:14054891-14058060 REVERSEthiolase PRK09052 PRK07661 PRK07108 PRK06845 PRK06445 PRK09051 fadA PRK08234 PRK05790 PRK07025 PRK06205 PRK07491 PaaJ PRK07800 PRK07124 PRK08242 PRK07851 PRK05656 PRK09050 PRK06689 PRK08235 f…	-1.16187
13.2.4.3	amino acid metabolism.degradation.branched-chain group.valine	ptpaffx.113703.3.s1_a_at		ptpaffx.113703.3.s1_a_at	MULTIPLE HITS: (jgi|poptr1_1|641543|grail3.0053022901,jgi|poptr1_1|549460|eugene3.00011901,jgi|poptr1_1|173679|gw1.i.2279.1,jgi|poptr1_1|202375|gw1.ix.2840.1) jgi|poptr1_1|641543|grail3.0053022901: moderately similar to ( 363)AT2G14170| Symbols: ALDH6B2 | ALDH6B2 (Aldehyde dehydrogenase 6B2) | chr2:5984933-5988981 REVERSEvery weakly similar to (83.6)BADH_ORYSAAldedh PutA PRK10090 PRK03137 gabD PR…	1.70884
13.2.4.4	amino acid metabolism.degradation.branched-chain group.leucine	ptpaffx.217282.1.s1_s_at		ptpaffx.217282.1.s1_s_at	(jgi|poptr1_1|673504|grail3.0164004802): highly similar to ( 897)AT5G35360| Symbols: CAC2 | CAC2 (acetyl co-enzyme A carboxylase biotin carboxylase subunit) | chr5:13601530-13605057 FORWARDmoderately similar to ( 431)MCCA_ORYSAPRK08591 COG4770 AccC PRK08654 PRK05586 PRK12999 PRK06111 PRK12833 PRK08462 PRK07178 PycA PRK08463 CPSase_L_D2 Biotin_carb_C CPSase_L_chain CarB carB carB	-1.73521
13.2.4.4	amino acid metabolism.degradation.branched-chain group.leucine	ptp.4791.2.s1_s_at		ptp.4791.2.s1_s_at	(jgi|poptr1_1|833174|estext_fgenesh4_pm.c_lg_ix0450): highly similar to ( 569)AT2G26800| Symbols: | hydroxymethylglutaryl-CoA lyase, putative / 3-hydroxy-3-methylglutarate-CoA lyase, putative / HMG-CoA lyase, putative | chr2:11436270-11439368 REVERSEPRK05692 LeuA HMGL-like	1.56318
13.2.4.4	amino acid metabolism.degradation.branched-chain group.leucine	ptpaffx.134863.1.s1_at		ptpaffx.134863.1.s1_at	(jgi|poptr1_1|557395|eugene3.00090655): highly similar to ( 917)AT4G34030| Symbols: MCCB | MCCB (3-METHYLCROTONYL-COA CARBOXYLASE); biotin carboxylase | chr4:16301303-16303954 FORWARDCOG4799 Carboxyl_trans	1.4409
13.2.4.4	amino acid metabolism.degradation.branched-chain group.leucine	ptpaffx.50521.1.a1_s_at		ptpaffx.50521.1.a1_s_at	(jgi|poptr1_1|833174|estext_fgenesh4_pm.c_lg_ix0450): highly similar to ( 569)AT2G26800| Symbols: | hydroxymethylglutaryl-CoA lyase, putative / 3-hydroxy-3-methylglutarate-CoA lyase, putative / HMG-CoA lyase, putative | chr2:11436270-11439368 REVERSEPRK05692 LeuA HMGL-like	1.17631
13.2.4.4	amino acid metabolism.degradation.branched-chain group.leucine	ptp.2565.1.a1_at		ptp.2565.1.a1_at	(jgi|poptr1_1|831870|estext_fgenesh4_pm.c_lg_vi0248): highly similar to ( 915)AT5G35360| Symbols: CAC2 | CAC2 (acetyl co-enzyme A carboxylase biotin carboxylase subunit) | chr5:13601530-13605057 FORWARDmoderately similar to ( 427)MCCA_ORYSAPRK08591 COG4770 AccC PRK08654 PRK05586 PRK12999 PRK06111 PRK12833 PRK08462 PRK07178 PycA PRK08463 CPSase_L_D2 Biotin_carb_C CPSase_L_chain carB CarB carB	-1.3067
13.2.4.4	amino acid metabolism.degradation.branched-chain group.leucine	ptp.1629.1.a1_s_at		ptp.1629.1.a1_s_at	MULTIPLE HITS: (jgi|poptr1_1|833174|estext_fgenesh4_pm.c_lg_ix0450,jgi|poptr1_1|641432|grail3.0053013101) jgi|poptr1_1|833174|estext_fgenesh4_pm.c_lg_ix0450: highly similar to ( 569)AT2G26800| Symbols: | hydroxymethylglutaryl-CoA lyase, putative / 3-hydroxy-3-methylglutarate-CoA lyase, putative / HMG-CoA lyase, putative | chr2:11436270-11439368 REVERSEPRK05692 LeuA HMGL-like jgi|poptr1_1|641432|g…	1.32892
13.2.5.2	amino acid metabolism.degradation.serine-glycine-cysteine group.glycine	ptp.313.2.s1_s_at		ptp.313.2.s1_s_at	(jgi|poptr1_1|740771|estext_genewise1_v1.c_410478): moderately similar to ( 459)AT1G72190| Symbols: | oxidoreductase family protein | chr1:27171120-27173358 REVERSEvery weakly similar to (88.6)FDH_SOLTU2-Hacid_dh SerA LdhA 2-Hacid_dh_C PRK07574 PRK06487 PRK11790 PRK08410 PRK06932 PRK06436 PRK08605	-1.13055
13.2.5.2	amino acid metabolism.degradation.serine-glycine-cysteine group.glycine	ptp.313.3.a1_s_at		ptp.313.3.a1_s_at	(jgi|poptr1_1|740771|estext_genewise1_v1.c_410478): moderately similar to ( 459)AT1G72190| Symbols: | oxidoreductase family protein | chr1:27171120-27173358 REVERSEvery weakly similar to (88.6)FDH_SOLTU2-Hacid_dh SerA LdhA 2-Hacid_dh_C PRK07574 PRK06487 PRK11790 PRK08410 PRK06932 PRK06436 PRK08605	-1.18753
13.2.5.2	amino acid metabolism.degradation.serine-glycine-cysteine group.glycine	ptp.313.1.a1_s_at		ptp.313.1.a1_s_at	(jgi|poptr1_1|740771|estext_genewise1_v1.c_410478): moderately similar to ( 459)AT1G72190| Symbols: | oxidoreductase family protein | chr1:27171120-27173358 REVERSEvery weakly similar to (88.6)FDH_SOLTU2-Hacid_dh SerA LdhA 2-Hacid_dh_C PRK07574 PRK06487 PRK11790 PRK08410 PRK06932 PRK06436 PRK08605	-1.0912
13.2.5.2	amino acid metabolism.degradation.serine-glycine-cysteine group.glycine	ptpaffx.3758.1.s1_at		ptpaffx.3758.1.s1_at	(jgi|poptr1_1|818203|estext_fgenesh4_pg.c_lg_iv1470): highly similar to ( 675)AT1G68010| Symbols: HPR | HPR (HYDROXYPYRUVATE REDUCTASE); glycerate dehydrogenase/ poly(U) binding | chr1:25497081-25499383 FORWARDhighly similar to ( 671)DHGY_CUCSA2-Hacid_dh LdhA SerA 2-Hacid_dh_C PRK08410 PRK11790 PRK06487 PRK08605 PRK06932 PRK12480 PRK00257 PRK07574 PRK06436	1.42383
13.2.6.2	amino acid metabolism.degradation.aromatic aa.tyrosine	ptpaffx.146892.1.a1_at		ptpaffx.146892.1.a1_at	(jgi|poptr1_1|836654|estext_fgenesh4_pm.c_640067): highly similar to ( 531)AT5G53970| Symbols: | aminotransferase, putative | chr5:21927902-21929820 FORWARDvery weakly similar to (81.3)ALA2_HORVUCOG0436 PRK09265 Aminotran_1_2 PRK08363 PRK06108 PRK06056 ARO8 PRK05794 PRK07212 PRK05764 PRK07309 PRK07367 PRK07568 PRK08443 PRK08069 PRK07777 PRK06855 PRK08362 PRK07310 PRK08912 PRK07543 PRK07683 PRK076…	-1.98283
13.2.6.2	amino acid metabolism.degradation.aromatic aa.tyrosine	ptpaffx.161992.1.a1_at		ptpaffx.161992.1.a1_at	(jgi|poptr1_1|176343|gw1.i.4943.1): highly similar to ( 737)AT5G54080| Symbols: HGO | HGO (HOMOGENTISATE 1,2-DIOXYGENASE); homogentisate 1,2-dioxygenase | chr5:21963146-21965296 FORWARDhighly similar to ( 690)HGD_ORYSAPRK05341 HgmA HmgA	1.95465
13.2.6.2	amino acid metabolism.degradation.aromatic aa.tyrosine	ptpaffx.158485.1.s1_at		ptpaffx.158485.1.s1_at	(jgi|poptr1_1|176343|gw1.i.4943.1): highly similar to ( 737)AT5G54080| Symbols: HGO | HGO (HOMOGENTISATE 1,2-DIOXYGENASE); homogentisate 1,2-dioxygenase | chr5:21963146-21965296 FORWARDhighly similar to ( 690)HGD_ORYSAPRK05341 HgmA HmgA	2.27313
13.2.6.2	amino acid metabolism.degradation.aromatic aa.tyrosine	ptpaffx.148504.1.s1_at		ptpaffx.148504.1.s1_at	(jgi|poptr1_1|836654|estext_fgenesh4_pm.c_640067): highly similar to ( 531)AT5G53970| Symbols: | aminotransferase, putative | chr5:21927902-21929820 FORWARDvery weakly similar to (81.3)ALA2_HORVUCOG0436 PRK09265 Aminotran_1_2 PRK08363 PRK06108 PRK06056 ARO8 PRK05794 PRK07212 PRK05764 PRK07309 PRK07367 PRK07568 PRK08443 PRK08069 PRK07777 PRK06855 PRK08362 PRK07310 PRK08912 PRK07543 PRK07683 PRK076…	-2.13449
13.2.6.2	amino acid metabolism.degradation.aromatic aa.tyrosine	ptpaffx.209949.1.s1_at		ptpaffx.209949.1.s1_at	(jgi|poptr1_1|771781|fgenesh4_pg.c_lg_xi000934): highly similar to ( 651)AT5G53970| Symbols: | aminotransferase, putative | chr5:21927902-21929820 FORWARDCOG0436 Aminotran_1_2 PRK09265 PRK08363 PRK05764 PRK07212 PRK06056 PRK06108 PRK05794 ARO8 PRK08443 PRK08361 PRK08362 PRK07568 PRK07777 PRK07309 PRK07367 PRK07310 PRK07324 PRK07682 PRK07543 PRK06507 PRK06836 PRK07683 PRK06107 PRK08912 PRK08069 PR…	3.05574
13.2.6.3	amino acid metabolism.degradation.aromatic aa.tryptophan	ptpaffx.209344.1.s1_at		ptpaffx.209344.1.s1_at	(jgi|poptr1_1|770389|fgenesh4_pg.c_lg_x001879): moderately similar to ( 265)AT1G65520| Symbols: | enoyl-CoA hydratase/isomerase family protein | chr1:24364834-24365556 REVERSECaiD	2.74375
16	secondary metabolism	109	0.006690228178256319
16.1.1.6	secondary metabolism.isoprenoids.non-mevalonate pathway.HDS	ptpaffx.83319.1.s1_s_at		ptpaffx.83319.1.s1_s_at	(jgi|poptr1_1|821630|estext_fgenesh4_pg.c_lg_ix1415): nearly identical (1264)AT5G60600| Symbols: ISPG, CSB3, CLB4, GcpE | GcpE (CHLOROPLAST BIOGENESIS 4) | chr5:24376673-24380245 FORWARDPRK00694 PRK02048 gcpE ispG GcpE	1.14748
16.1.1.7	secondary metabolism.isoprenoids.non-mevalonate pathway.HDR	ptpaffx.90168.1.s1_at		ptpaffx.90168.1.s1_at	(jgi|poptr1_1|557296|eugene3.00090556): highly similar to ( 719)AT4G34350| Symbols: ISPH, CLB6 | CLB6 (CHLOROPLAST BIOGENESIS 6); 4-hydroxy-3-methylbut-2-en-1-yl diphosphate reductase | chr4:16428685-16431042 REVERSEispH lytB LYTB PRK00087 PRK12360	2.28774
16.1.1.10	secondary metabolism.isoprenoids.non-mevalonate pathway.geranylgeranyl pyrophosphate synthase	ptpaffx.156864.1.s1_at		ptpaffx.156864.1.s1_at	MULTIPLE HITS: (jgi|poptr1_1|648837|grail3.0045022601,jgi|poptr1_1|649179|grail3.0001025501) jgi|poptr1_1|648837|grail3.0045022601: moderately similar to ( 343)AT4G38460| Symbols: GGR | GGR (GERANYLGERANYL REDUCTASE); farnesyltranstransferase | chr4:17994843-17995968 FORWARDmoderately similar to ( 205)GGPPS_SINALIspA Trans_IPPS_HT polyprenyl_synt PRK10581 Trans_IPPS jgi|poptr1_1|649179|grail3.000…	1.8111
16.1.2.1	secondary metabolism.isoprenoids.mevalonate pathway.acetyl-CoA C-acyltransferase	ptpaffx.147936.1.s1_s_at		ptpaffx.147936.1.s1_s_at	(jgi|poptr1_1|732472|estext_genewise1_v1.c_lg_xiv3807): highly similar to ( 614)AT5G48230| Symbols: EMB1276, ACAT2 | ACAT2/EMB1276 (ACETOACETYL-COA THIOLASE 2); acetyl-CoA C-acetyltransferase | chr5:19569796-19572256 REVERSEthiolase PRK08235 PRK06954 PRK07800 PRK05790 PRK07025 PRK07491 PRK05656 PRK06845 PRK09051 PRK06366 Thiolase_N PRK08041 PRK07124 PaaJ PRK06205 PRK06689 PRK09050 PRK06633 PRK082…	2.23301
16.1.2.1	secondary metabolism.isoprenoids.mevalonate pathway.acetyl-CoA C-acyltransferase	ptp.6668.1.s1_at		ptp.6668.1.s1_at	(jgi|poptr1_1|732472|estext_genewise1_v1.c_lg_xiv3807): highly similar to ( 614)AT5G48230| Symbols: EMB1276, ACAT2 | ACAT2/EMB1276 (ACETOACETYL-COA THIOLASE 2); acetyl-CoA C-acetyltransferase | chr5:19569796-19572256 REVERSEthiolase PRK08235 PRK06954 PRK07800 PRK05790 PRK07025 PRK07491 PRK05656 PRK06845 PRK09051 PRK06366 Thiolase_N PRK08041 PRK07124 PaaJ PRK06205 PRK06689 PRK09050 PRK06633 PRK082…	2.30336
16.1.2.1	secondary metabolism.isoprenoids.mevalonate pathway.acetyl-CoA C-acyltransferase	ptpaffx.153434.1.a1_s_at		ptpaffx.153434.1.a1_s_at	(jgi|poptr1_1|732472|estext_genewise1_v1.c_lg_xiv3807): highly similar to ( 614)AT5G48230| Symbols: EMB1276, ACAT2 | ACAT2/EMB1276 (ACETOACETYL-COA THIOLASE 2); acetyl-CoA C-acetyltransferase | chr5:19569796-19572256 REVERSEthiolase PRK08235 PRK06954 PRK07800 PRK05790 PRK07025 PRK07491 PRK05656 PRK06845 PRK09051 PRK06366 Thiolase_N PRK08041 PRK07124 PaaJ PRK06205 PRK06689 PRK09050 PRK06633 PRK082…	1.7757
16.1.2.1	secondary metabolism.isoprenoids.mevalonate pathway.acetyl-CoA C-acyltransferase	ptp.2967.1.s1_s_at		ptp.2967.1.s1_s_at	(jgi|poptr1_1|652350|grail3.0024004101): highly similar to ( 610)AT5G47720| Symbols: | acetyl-CoA C-acyltransferase, putative / 3-ketoacyl-CoA thiolase, putative | chr5:19349092-19351235 FORWARDthiolase PRK08235 PRK06954 PRK07800 PRK05790 PRK07025 PRK05656 PRK07491 PRK06845 PRK08041 PRK09051 PRK06366 Thiolase_N PRK07124 PaaJ PRK06205 PRK06689 PRK09050 PRK06633 PRK08234 PRK09052 PRK07661 PRK06445 …	1.54054
16.1.2.2	secondary metabolism.isoprenoids.mevalonate pathway.HMG-CoA synthase	ptpaffx.5423.1.s1_s_at		ptpaffx.5423.1.s1_s_at	(jgi|poptr1_1|646543|grail3.0018023901): highly similar to ( 780)AT4G11820| Symbols: HMGS, EMB2778, MVA1 | MVA1 (HYDROXYMETHYLGLUTARYL-COA SYNTHASE) | chr4:7109118-7111895 REVERSEHMG_CoA_synt_C PksG HMG_CoA_synt_N init_cond_enzymes PRK04262	1.89325
16.1.2.3	secondary metabolism.isoprenoids.mevalonate pathway.HMG-CoA reductase	ptpaffx.158921.1.s1_at		ptpaffx.158921.1.s1_at	(jgi|poptr1_1|595031|eugene3.00660225): highly similar to ( 791)AT1G76490| Symbols: HMGR1, HMG1 | HMG1 (3-HYDROXY-3-METHYLGLUTARYL COA REDUCTASE) | chr1:28700695-28703100 FORWARDhighly similar to ( 877)HMDH1_GOSHIHMG-CoA_red HMG-CoA_reductase_classI HMG-CoA_reductase HMG1 HMG-CoA_reductase_classII	1.2518
16.1.2.3	secondary metabolism.isoprenoids.mevalonate pathway.HMG-CoA reductase	ptp.8107.1.s1_at		ptp.8107.1.s1_at	(jgi|poptr1_1|831722|estext_fgenesh4_pm.c_lg_v0718): highly similar to ( 820)AT1G76490| Symbols: HMGR1, HMG1 | HMG1 (3-HYDROXY-3-METHYLGLUTARYL COA REDUCTASE) | chr1:28700695-28703100 FORWARDhighly similar to ( 868)HMDH1_HEVBRHMG-CoA_red HMG-CoA_reductase_classI HMG-CoA_reductase HMG1	-2.00664
16.1.2.3	secondary metabolism.isoprenoids.mevalonate pathway.HMG-CoA reductase	ptpaffx.84780.1.s1_s_at		ptpaffx.84780.1.s1_s_at	(jgi|poptr1_1|829982|estext_fgenesh4_pm.c_lg_ii0017): highly similar to ( 888)AT1G76490| Symbols: HMGR1, HMG1 | HMG1 (3-HYDROXY-3-METHYLGLUTARYL COA REDUCTASE) | chr1:28700695-28703100 FORWARDhighly similar to ( 954)HMDH1_HEVBRHMG-CoA_red HMG-CoA_reductase_classI HMG-CoA_reductase HMG1	-1.6676
16.1.2.3	secondary metabolism.isoprenoids.mevalonate pathway.HMG-CoA reductase	ptpaffx.158921.1.s1_s_at		ptpaffx.158921.1.s1_s_at	MULTIPLE HITS: (jgi|poptr1_1|820962|estext_fgenesh4_pg.c_lg_ix0010,jgi|poptr1_1|595031|eugene3.00660225) jgi|poptr1_1|820962|estext_fgenesh4_pg.c_lg_ix0010: highly similar to ( 803)AT1G76490| Symbols: HMGR1, HMG1 | HMG1 (3-HYDROXY-3-METHYLGLUTARYL COA REDUCTASE) | chr1:28700695-28703100 FORWARDhighly similar to ( 885)HMDH1_GOSHIHMG-CoA_red HMG-CoA_reductase_classI HMG-CoA_reductase HMG1 HMG-CoA_r…	2.76786
16.1.2.3	secondary metabolism.isoprenoids.mevalonate pathway.HMG-CoA reductase	ptpaffx.76395.1.a1_a_at		ptpaffx.76395.1.a1_a_at	(jgi|poptr1_1|595031|eugene3.00660225): highly similar to ( 791)AT1G76490| Symbols: HMGR1, HMG1 | HMG1 (3-HYDROXY-3-METHYLGLUTARYL COA REDUCTASE) | chr1:28700695-28703100 FORWARDhighly similar to ( 877)HMDH1_GOSHIHMG-CoA_red HMG-CoA_reductase_classI HMG-CoA_reductase HMG1 HMG-CoA_reductase_classII	1.58202
16.1.3.1	secondary metabolism.isoprenoids.tocopherol biosynthesis.hydroxyphenylpyruvate dioxygenase	ptpaffx.3763.2.s1_a_at		ptpaffx.3763.2.s1_a_at	(jgi|poptr1_1|798588|fgenesh4_pm.c_lg_ii000277): highly similar to ( 631)AT1G06570| Symbols: HPD, PDS1 | PDS1 (PHYTOENE DESATURATION 1) | chr1:2012014-2013542 REVERSEhighly similar to ( 617)HPPD_DAUCACOG3185	2.55498
16.1.3.3	secondary metabolism.isoprenoids.tocopherol biosynthesis.MPBQ/MSBQ methyltransferase	ptpaffx.2472.1.s1_at		ptpaffx.2472.1.s1_at	(jgi|poptr1_1|559613|eugene3.00051228): moderately similar to ( 491)AT3G63410| Symbols: VTE3, APG1 | APG1 (ALBINO OR PALE GREEN MUTANT 1); methyltransferase | chr3:23426791-23427977 REVERSEhighly similar to ( 519)IN37_SPIOLUbiE Methyltransf_11	-1.28243
16.1.4	secondary metabolism.isoprenoids.carotenoids	ptpaffx.207353.1.s1_s_at		ptpaffx.207353.1.s1_s_at	(jgi|poptr1_1|832384|estext_fgenesh4_pm.c_lg_vii0409): highly similar to ( 936)AT5G49555| Symbols: | amine oxidase-related | chr5:20124637-20127828 REVERSEvery weakly similar to (81.6)CRTSO_DAUCACOG1233	-1.08121
16.1.4.5	secondary metabolism.isoprenoids.carotenoids.lycopene beta cyclase	ptpaffx.8670.1.a1_at		ptpaffx.8670.1.a1_at	(jgi|poptr1_1|556844|eugene3.00090104): highly similar to ( 544)AT3G10230| Symbols: LYC | LYC (LYCOPENE CYCLASE) | chr3:3164345-3165454 REVERSEhighly similar to ( 778)CCS_CITSILycopene_cycl FixC	1.44831
16.1.5	secondary metabolism.isoprenoids.terpenoids	ptpaffx.225828.1.s1_s_at		ptpaffx.225828.1.s1_s_at	MULTIPLE HITS: (jgi|poptr1_1|296752|gw1.830.3.1,jgi|poptr1_1|797146|fgenesh4_pm.c_lg_i000149) jgi|poptr1_1|296752|gw1.830.3.1: nearly identical (1060)AT1G78955| Symbols: CAMS1 | CAMS1 (CAMELLIOL C SYNTHASE 1); beta-amyrin synthase | chr1:29694046-29699148 REVERSESQCY_1 SQCY SqhC ISOPREN_C2_like jgi|poptr1_1|797146|fgenesh4_pm.c_lg_i000149: nearly identical (1135)AT1G78955| Symbols: CAMS1 | CAMS1 …	-1.56864
16.1.5	secondary metabolism.isoprenoids.terpenoids	ptpaffx.207833.1.s1_at		ptpaffx.207833.1.s1_at	(jgi|poptr1_1|564162|eugene3.00080757): highly similar to ( 790)AT1G79460| Symbols: KS, ATKS, GA2 | GA2 (GA REQUIRING 2); ent-kaurene synthase | chr1:29895461-29899329 FORWARDhighly similar to ( 847)KSB_CUCMATerpene_cyclase_plant_C1 Terpene_cyclase_C1 Terpene_synth_C Terpene_synth Isoprenoid_Biosyn_C1	-1.05902
16.1.5	secondary metabolism.isoprenoids.terpenoids	ptpaffx.203733.1.s1_s_at		ptpaffx.203733.1.s1_s_at	MULTIPLE HITS: (jgi|poptr1_1|197016|gw1.iv.2105.1,jgi|poptr1_1|197012|gw1.iv.2101.1) jgi|poptr1_1|197016|gw1.iv.2105.1: moderately similar to ( 461)AT1G61680| Symbols: | terpene synthase/cyclase family protein | chr1:22776120-22778352 REVERSEmoderately similar to ( 268)DCS1_GOSHITerpene_cyclase_plant_C1 Terpene_synth_C Terpene_cyclase_C1 Terpene_synth Isoprenoid_Biosyn_C1 jgi|poptr1_1|197012|gw1.…	-1.75134
16.1.5	secondary metabolism.isoprenoids.terpenoids	ptpaffx.101017.1.a1_s_at		ptpaffx.101017.1.a1_s_at	(jgi|poptr1_1|234384|gw1.xi.2364.1): highly similar to ( 514)AT1G61680| Symbols: | terpene synthase/cyclase family protein | chr1:22776120-22778352 REVERSEmoderately similar to ( 280)CASS_RICCOTerpene_cyclase_plant_C1 Terpene_cyclase_C1 Terpene_synth_C Terpene_synth Isoprenoid_Biosyn_C1	-2.20261
16.1.5	secondary metabolism.isoprenoids.terpenoids	ptpaffx.224932.1.s1_a_at		ptpaffx.224932.1.s1_a_at	(jgi|poptr1_1|780036|fgenesh4_pg.c_lg_xix000175): moderately similar to ( 295)AT5G23960| Symbols: | terpene synthase/cyclase family protein | chr5:8092972-8095131 FORWARDmoderately similar to ( 353)CASS_RICCOTerpene_cyclase_plant_C1 Terpene_synth Terpene_synth_C Terpene_cyclase_C1	2.08131
16.1.5	secondary metabolism.isoprenoids.terpenoids	ptpaffx.209745.1.s1_at		ptpaffx.209745.1.s1_at	(jgi|poptr1_1|234384|gw1.xi.2364.1): highly similar to ( 514)AT1G61680| Symbols: | terpene synthase/cyclase family protein | chr1:22776120-22778352 REVERSEmoderately similar to ( 280)CASS_RICCOTerpene_cyclase_plant_C1 Terpene_cyclase_C1 Terpene_synth_C Terpene_synth Isoprenoid_Biosyn_C1	-2.17775
16.2	secondary metabolism.phenylpropanoids	ptpaffx.608.3.s1_a_at		ptpaffx.608.3.s1_a_at	MULTIPLE HITS: (jgi|poptr1_1|560885|eugene3.00060844,jgi|poptr1_1|576934|eugene3.00161069) jgi|poptr1_1|560885|eugene3.00060844: highly similar to ( 631)AT5G01210| Symbols: | transferase family protein | chr5:84553-85980 FORWARDvery weakly similar to (94.7)HCBT2_DIACATransferase jgi|poptr1_1|576934|eugene3.00161069: highly similar to ( 612)AT5G01210| Symbols: | transferase family protein | chr5:8…	1.09762
16.2	secondary metabolism.phenylpropanoids	ptpaffx.45718.1.a1_at		ptpaffx.45718.1.a1_at	(jgi|poptr1_1|718517|estext_genewise1_v1.c_lg_vii1188): moderately similar to ( 337)AT2G22570| Symbols: ATNIC1, NIC2, NIC1 | ATNIC1/NIC1/NIC2 (A. THALIANA NICOTINAMIDASE 1); catalytic | chr2:9597101-9597926 REVERSEcysteine_hydrolases	1.4099
16.2	secondary metabolism.phenylpropanoids	ptpaffx.212058.1.s1_s_at		ptpaffx.212058.1.s1_s_at	MULTIPLE HITS: (jgi|poptr1_1|573459|eugene3.00141504,jgi|poptr1_1|655562|grail3.0198001001) jgi|poptr1_1|573459|eugene3.00141504: jgi|poptr1_1|655562|grail3.0198001001: moderately similar to ( 253)AT1G32910| Symbols: | transferase family protein | chr1:11925406-11926888 FORWARDTransferase	-2.17271
16.2	secondary metabolism.phenylpropanoids	ptpaffx.203864.1.s1_at		ptpaffx.203864.1.s1_at	(jgi|poptr1_1|758840|fgenesh4_pg.c_lg_iv000468): weakly similar to ( 187)AT4G35160| Symbols: | O-methyltransferase family 2 protein | chr4:16730994-16732813 REVERSEmoderately similar to ( 344)7OMT9_MEDSAMethyltransf_2	1.30095
16.2	secondary metabolism.phenylpropanoids	ptp.3032.1.s1_s_at		ptp.3032.1.s1_s_at	MULTIPLE HITS: (jgi|poptr1_1|591983|eugene3.00400328,jgi|poptr1_1|781569|fgenesh4_pg.c_scaffold_40000319,jgi|poptr1_1|591982|eugene3.00400327) jgi|poptr1_1|591983|eugene3.00400328: highly similar to ( 579)AT5G42830| Symbols: | transferase family protein | chr5:17193612-17195134 FORWARDvery weakly similar to (90.5)HCBT1_DIACATransferase jgi|poptr1_1|781569|fgenesh4_pg.c_scaffold_40000319: highly s…	1.27633
16.2	secondary metabolism.phenylpropanoids	ptpaffx.608.2.a1_at		ptpaffx.608.2.a1_at	(jgi|poptr1_1|560885|eugene3.00060844): highly similar to ( 631)AT5G01210| Symbols: | transferase family protein | chr5:84553-85980 FORWARDvery weakly similar to (94.7)HCBT2_DIACATransferase	3.33399
16.2	secondary metabolism.phenylpropanoids	ptpaffx.203863.1.s1_at		ptpaffx.203863.1.s1_at	(jgi|poptr1_1|555739|eugene3.00040452): weakly similar to ( 175)AT4G35160| Symbols: | O-methyltransferase family 2 protein | chr4:16730994-16732813 REVERSEmoderately similar to ( 318)7OMT9_MEDSAMethyltransf_2	2.08505
16.2	secondary metabolism.phenylpropanoids	ptpaffx.207452.1.s1_at		ptpaffx.207452.1.s1_at	(jgi|poptr1_1|655562|grail3.0198001001): moderately similar to ( 253)AT1G32910| Symbols: | transferase family protein | chr1:11925406-11926888 FORWARDTransferase	-1.16915
16.2	secondary metabolism.phenylpropanoids	ptpaffx.133018.1.s1_s_at		ptpaffx.133018.1.s1_s_at	(jgi|poptr1_1|666711|grail3.0005031901): highly similar to ( 644)AT5G41040| Symbols: | transferase family protein | chr5:16448810-16450314 FORWARDmoderately similar to ( 218)HCBT1_DIACATransferase	3.7803
16.2	secondary metabolism.phenylpropanoids	ptpaffx.202806.1.s1_at		ptpaffx.202806.1.s1_at	(jgi|poptr1_1|553437|eugene3.00030070): moderately similar to ( 408)AT5G17540| Symbols: | transferase family protein | chr5:5782063-5783684 REVERSEweakly similar to ( 141)HCBT1_DIACATransferase	-2.40951
16.2	secondary metabolism.phenylpropanoids	ptpaffx.7311.1.s1_at		ptpaffx.7311.1.s1_at	(jgi|poptr1_1|824944|estext_fgenesh4_pg.c_lg_xv1167): highly similar to ( 572)AT5G23940| Symbols: EMB3009 | EMB3009 (EMBRYO DEFECTIVE 3009); transferase | chr5:8076619-8079680 REVERSEweakly similar to ( 116)HCBT1_DIACATransferase	-2.51103
16.2	secondary metabolism.phenylpropanoids	ptpaffx.221194.1.s1_x_at		ptpaffx.221194.1.s1_x_at	(jgi|poptr1_1|591982|eugene3.00400327): highly similar to ( 572)AT5G42830| Symbols: | transferase family protein | chr5:17193612-17195134 FORWARDvery weakly similar to (91.3)HCBT1_DIACATransferase	1.61691
16.2	secondary metabolism.phenylpropanoids	ptpaffx.218010.1.s1_s_at		ptpaffx.218010.1.s1_s_at	MULTIPLE HITS: (jgi|poptr1_1|586045|eugene3.18780002,jgi|poptr1_1|784746|fgenesh4_pg.c_scaffold_133000007) jgi|poptr1_1|586045|eugene3.18780002: highly similar to ( 501)AT5G48930| Symbols: HCT | transferase family protein | chr5:19853880-19855318 REVERSEmoderately similar to ( 325)HCBT2_DIACATransferase jgi|poptr1_1|784746|fgenesh4_pg.c_scaffold_133000007: moderately similar to ( 495)AT5G48930| S…	-3.01448
16.2	secondary metabolism.phenylpropanoids	ptpaffx.6492.1.s1_at		ptpaffx.6492.1.s1_at	(jgi|poptr1_1|554899|eugene3.00031532): highly similar to ( 756)AT5G48930| Symbols: HCT | transferase family protein | chr5:19853880-19855318 REVERSEmoderately similar to ( 405)HCBT2_DIACATransferase	2.05814
16.2	secondary metabolism.phenylpropanoids	ptpaffx.218139.1.s1_at		ptpaffx.218139.1.s1_at	(jgi|poptr1_1|829076|estext_fgenesh4_pg.c_19310001): moderately similar to ( 204)AT4G35160| Symbols: | O-methyltransferase family 2 protein | chr4:16730994-16732813 REVERSEmoderately similar to ( 324)7OMT8_MEDSAMethyltransf_2	-1.06288
16.2	secondary metabolism.phenylpropanoids	ptpaffx.221194.1.s1_at		ptpaffx.221194.1.s1_at	(jgi|poptr1_1|591982|eugene3.00400327): highly similar to ( 572)AT5G42830| Symbols: | transferase family protein | chr5:17193612-17195134 FORWARDvery weakly similar to (91.3)HCBT1_DIACATransferase	1.20575
16.2.1.1	secondary metabolism.phenylpropanoids.lignin biosynthesis.PAL	ptpaffx.128701.1.s1_at		ptpaffx.128701.1.s1_at	(jgi|poptr1_1|820249|estext_fgenesh4_pg.c_lg_viii0293): nearly identical (1189)AT2G37040| Symbols: PAL1 | PAL1 (PHE AMMONIA LYASE 1); phenylalanine ammonia-lyase | chr2:15564681-15567316 REVERSEnearly identical (1233)PAL1_TOBACPAL PAL-HAL HutH PRK09367	1.58228
16.2.1.1	secondary metabolism.phenylpropanoids.lignin biosynthesis.PAL	ptpaffx.2272.1.s1_a_at		ptpaffx.2272.1.s1_a_at	(jgi|poptr1_1|770553|fgenesh4_pg.c_lg_x002043): nearly identical (1183)AT2G37040| Symbols: PAL1 | PAL1 (PHE AMMONIA LYASE 1); phenylalanine ammonia-lyase | chr2:15564681-15567316 REVERSEnearly identical (1219)PAL3_PETCRPAL PAL-HAL HutH PRK09367	2.14284
16.2.1.3	secondary metabolism.phenylpropanoids.lignin biosynthesis.4CL	ptp.3520.1.a1_s_at		ptp.3520.1.a1_s_at	(jgi|poptr1_1|835312|estext_fgenesh4_pm.c_lg_xv0458): highly similar to ( 753)AT3G48990| Symbols: | AMP-dependent synthetase and ligase family protein | chr3:18170016-18172279 REVERSEweakly similar to ( 165)4CL1_TOBACCaiC PRK05852 AMP-binding PRK03640 PRK07656 PRK08316 PRK08315 PRK07514 Acs PRK05605 PRK06187 PRK07684 PRK06839 PRK08314 PRK07770 PRK12583 PRK07529 PRK09089 PRK06087 caiC PRK06710 PRK…	1.30976
16.2.1.3	secondary metabolism.phenylpropanoids.lignin biosynthesis.4CL	ptp.6281.1.s1_at		ptp.6281.1.s1_at	(jgi|poptr1_1|709378|estext_genewise1_v1.c_lg_i8988): highly similar to ( 728)AT3G48990| Symbols: | AMP-dependent synthetase and ligase family protein | chr3:18170016-18172279 REVERSEweakly similar to ( 164)4CL1_TOBACCaiC PRK05852 AMP-binding PRK07656 PRK08316 PRK03640 PRK08315 PRK05605 PRK07514 PRK07684 Acs PRK07770 PRK06839 PRK08314 PRK06187 PRK12583 PRK09089 PRK07529 PRK06710 caiC PRK06087 PRK…	3.66463
16.2.1.3	secondary metabolism.phenylpropanoids.lignin biosynthesis.4CL	ptp.3043.1.s1_s_at		ptp.3043.1.s1_s_at	(jgi|poptr1_1|639764|grail3.0100002702): highly similar to ( 754)AT3G21240| Symbols: AT4CL2, 4CL2 | 4CL2 (4-coumarate:CoA ligase 2); 4-coumarate-CoA ligase | chr3:7454503-7457320 REVERSEhighly similar to ( 838)4CL1_TOBACCaiC AMP-binding PRK08314 PRK08316 PRK07656 PRK06187 Acs PRK08315 PRK06710 PRK07770 PRK05605 PRK09089 PRK03640 PRK07059 PRK12583 PRK06178 PRK08974 PRK07684 PRK05677 PRK07786 PRK12…	2.15623
16.2.1.3	secondary metabolism.phenylpropanoids.lignin biosynthesis.4CL	ptp.7231.1.a1_at		ptp.7231.1.a1_at	(jgi|poptr1_1|831184|estext_fgenesh4_pm.c_lg_iv0315): highly similar to ( 810)AT4G05160| Symbols: | 4-coumarate--CoA ligase, putative / 4-coumaroyl-CoA synthase, putative | chr4:2664449-2666545 FORWARDmoderately similar to ( 393)4CL1_TOBACCaiC AMP-binding Acs PRK08316 PRK08314 PRK07770 PRK07684 PRK08315 PRK03640 PRK06187 PRK06710 PRK07656 PRK05605 PRK12583 PRK09089 PRK06178 PRK07529 PRK08974 PRK0…	1.89288
16.2.1.3	secondary metabolism.phenylpropanoids.lignin biosynthesis.4CL	ptp.4945.1.a1_at		ptp.4945.1.a1_at	(jgi|poptr1_1|709378|estext_genewise1_v1.c_lg_i8988): highly similar to ( 728)AT3G48990| Symbols: | AMP-dependent synthetase and ligase family protein | chr3:18170016-18172279 REVERSEweakly similar to ( 164)4CL1_TOBACCaiC PRK05852 AMP-binding PRK07656 PRK08316 PRK03640 PRK08315 PRK05605 PRK07514 PRK07684 Acs PRK07770 PRK06839 PRK08314 PRK06187 PRK12583 PRK09089 PRK07529 PRK06710 caiC PRK06087 PRK…	3.67783
16.2.1.3	secondary metabolism.phenylpropanoids.lignin biosynthesis.4CL	ptpaffx.12056.3.s1_a_at		ptpaffx.12056.3.s1_a_at	(jgi|poptr1_1|665396|grail3.0099003002): highly similar to ( 764)AT1G65060| Symbols: 4CL3 | 4CL3 (4-coumarate:CoA ligase 3); 4-coumarate-CoA ligase | chr1:24171590-24175120 REVERSEhighly similar to ( 831)4CL2_SOYBNCaiC AMP-binding PRK07770 PRK08315 PRK07656 Acs PRK08316 PRK08314 PRK07684 PRK06710 PRK05605 PRK12583 PRK06187 PRK03640 PRK06178 PRK07059 PRK09089 PRK08974 PRK07786 PRK05677 PRK07529 PR…	-1.08797
16.2.1.3	secondary metabolism.phenylpropanoids.lignin biosynthesis.4CL	ptpaffx.120002.1.s1_s_at		ptpaffx.120002.1.s1_s_at	(jgi|poptr1_1|835312|estext_fgenesh4_pm.c_lg_xv0458): highly similar to ( 753)AT3G48990| Symbols: | AMP-dependent synthetase and ligase family protein | chr3:18170016-18172279 REVERSEweakly similar to ( 165)4CL1_TOBACCaiC PRK05852 AMP-binding PRK03640 PRK07656 PRK08316 PRK08315 PRK07514 Acs PRK05605 PRK06187 PRK07684 PRK06839 PRK08314 PRK07770 PRK12583 PRK07529 PRK09089 PRK06087 caiC PRK06710 PRK…	1.58592
16.2.1.4	secondary metabolism.phenylpropanoids.lignin biosynthesis.HCT	ptpaffx.218009.1.s1_s_at		ptpaffx.218009.1.s1_s_at	(jgi|poptr1_1|586044|eugene3.18780001): very weakly similar to (83.2)AT5G48930| Symbols: HCT | transferase family protein | chr5:19853880-19855318 REVERSE	-3.03849
16.2.1.6	secondary metabolism.phenylpropanoids.lignin biosynthesis.CCoAOMT	ptp.3608.1.s1_s_at		ptp.3608.1.s1_s_at	(jgi|poptr1_1|829835|estext_fgenesh4_pm.c_lg_i1023): moderately similar to ( 453)AT4G34050| Symbols: | caffeoyl-CoA 3-O-methyltransferase, putative | chr4:16310849-16311978 FORWARDmoderately similar to ( 466)CAMT_SOLTUMethyltransf_3 COG4122	2.57104
16.2.1.9	secondary metabolism.phenylpropanoids.lignin biosynthesis.COMT	ptpaffx.55460.1.a1_at		ptpaffx.55460.1.a1_at	(jgi|poptr1_1|731466|estext_genewise1_v1.c_lg_xiv1942): moderately similar to ( 417)AT5G54160| Symbols: OMT1, ATOMT1 | ATOMT1 (O-METHYLTRANSFERASE 1) | chr5:21999301-22001393 FORWARDmoderately similar to ( 436)COMT1_MEDSAMethyltransf_2	-2.40752
16.2.1.9	secondary metabolism.phenylpropanoids.lignin biosynthesis.COMT	ptpaffx.55460.2.s1_a_at		ptpaffx.55460.2.s1_a_at	MULTIPLE HITS: (jgi|poptr1_1|552360|eugene3.00021675,jgi|poptr1_1|799151|fgenesh4_pm.c_lg_ii000840,jgi|poptr1_1|731466|estext_genewise1_v1.c_lg_xiv1942) jgi|poptr1_1|552360|eugene3.00021675: moderately similar to ( 410)AT5G54160| Symbols: OMT1, ATOMT1 | ATOMT1 (O-METHYLTRANSFERASE 1) | chr5:21999301-22001393 FORWARDmoderately similar to ( 414)COMT1_MEDSAMethyltransf_2 jgi|poptr1_1|799151|fgenesh4…	-2.65162
16.2.1.9	secondary metabolism.phenylpropanoids.lignin biosynthesis.COMT	ptp.6484.1.s1_s_at		ptp.6484.1.s1_s_at	(jgi|poptr1_1|834247|estext_fgenesh4_pm.c_lg_xii0129): highly similar to ( 607)AT5G54160| Symbols: OMT1, ATOMT1 | ATOMT1 (O-METHYLTRANSFERASE 1) | chr5:21999301-22001393 FORWARDhighly similar to ( 659)COMT1_MEDSAMethyltransf_2 Dimerisation	3.69848
16.2.1.9	secondary metabolism.phenylpropanoids.lignin biosynthesis.COMT	ptp.1738.1.s1_s_at		ptp.1738.1.s1_s_at	(jgi|poptr1_1|834247|estext_fgenesh4_pm.c_lg_xii0129): highly similar to ( 607)AT5G54160| Symbols: OMT1, ATOMT1 | ATOMT1 (O-METHYLTRANSFERASE 1) | chr5:21999301-22001393 FORWARDhighly similar to ( 659)COMT1_MEDSAMethyltransf_2 Dimerisation	3.55474
16.2.1.9	secondary metabolism.phenylpropanoids.lignin biosynthesis.COMT	ptpaffx.102182.1.a1_at		ptpaffx.102182.1.a1_at	(jgi|poptr1_1|597596|eugene3.09770002): moderately similar to ( 244)AT4G35160| Symbols: | O-methyltransferase family 2 protein | chr4:16730994-16732813 REVERSEmoderately similar to ( 236)7OMT8_MEDSAMethyltransf_2	-1.65558
16.2.1.9	secondary metabolism.phenylpropanoids.lignin biosynthesis.COMT	ptpaffx.210121.1.s1_s_at		ptpaffx.210121.1.s1_s_at	MULTIPLE HITS: (jgi|poptr1_1|806142|fgenesh4_pm.c_lg_xi000417,jgi|poptr1_1|257309|gw1.xvi.3248.1) jgi|poptr1_1|806142|fgenesh4_pm.c_lg_xi000417: moderately similar to ( 363)AT5G54160| Symbols: OMT1, ATOMT1 | ATOMT1 (O-METHYLTRANSFERASE 1) | chr5:21999301-22001393 FORWARDmoderately similar to ( 393)COMT1_MEDSAMethyltransf_2 jgi|poptr1_1|257309|gw1.xvi.3248.1: moderately similar to ( 369)AT5G54160|…	2.83736
16.2.1.9	secondary metabolism.phenylpropanoids.lignin biosynthesis.COMT	ptpaffx.141260.2.a1_at		ptpaffx.141260.2.a1_at	(jgi|poptr1_1|834247|estext_fgenesh4_pm.c_lg_xii0129): highly similar to ( 607)AT5G54160| Symbols: OMT1, ATOMT1 | ATOMT1 (O-METHYLTRANSFERASE 1) | chr5:21999301-22001393 FORWARDhighly similar to ( 659)COMT1_MEDSAMethyltransf_2 Dimerisation	3.84058
16.2.1.9	secondary metabolism.phenylpropanoids.lignin biosynthesis.COMT	ptpaffx.55460.2.s1_at		ptpaffx.55460.2.s1_at	(jgi|poptr1_1|552360|eugene3.00021675): moderately similar to ( 410)AT5G54160| Symbols: OMT1, ATOMT1 | ATOMT1 (O-METHYLTRANSFERASE 1) | chr5:21999301-22001393 FORWARDmoderately similar to ( 414)COMT1_MEDSAMethyltransf_2	-1.75791
16.2.1.10	secondary metabolism.phenylpropanoids.lignin biosynthesis.CAD	ptp.3600.1.s1_s_at		ptp.3600.1.s1_s_at	(jgi|poptr1_1|667694|grail3.0004034803): moderately similar to ( 478)AT4G37970| Symbols: | mannitol dehydrogenase, putative | chr4:17849666-17852139 FORWARDhighly similar to ( 543)MTDH_FRAANAdhP PRK09422 AdhC Tdh Qor ADH_N ADH_zinc_N PRK10309 tdh	2.11047
16.2.1.10	secondary metabolism.phenylpropanoids.lignin biosynthesis.CAD	ptp.3600.1.s1_at		ptp.3600.1.s1_at	(jgi|poptr1_1|667694|grail3.0004034803): moderately similar to ( 478)AT4G37970| Symbols: | mannitol dehydrogenase, putative | chr4:17849666-17852139 FORWARDhighly similar to ( 543)MTDH_FRAANAdhP PRK09422 AdhC Tdh Qor ADH_N ADH_zinc_N PRK10309 tdh	2.19665
16.2.1.10	secondary metabolism.phenylpropanoids.lignin biosynthesis.CAD	ptpaffx.3594.1.s1_at		ptpaffx.3594.1.s1_at	(jgi|poptr1_1|550847|eugene3.00020162): moderately similar to ( 412)AT4G39330| Symbols: | mannitol dehydrogenase, putative | chr4:18291262-18292734 FORWARDmoderately similar to ( 401)MTDH_FRAANAdhP PRK09422 AdhC Tdh Qor ADH_N ADH_zinc_N tdh	-1.16739
16.2.1.10	secondary metabolism.phenylpropanoids.lignin biosynthesis.CAD	ptp.2525.1.s1_at		ptp.2525.1.s1_at	(jgi|poptr1_1|815665|estext_fgenesh4_pg.c_lg_i2533): highly similar to ( 575)AT4G39330| Symbols: | mannitol dehydrogenase, putative | chr4:18291262-18292734 FORWARDhighly similar to ( 521)MTDH_MEDSAAdhP PRK09422 AdhC Tdh Qor ADH_N ADH_zinc_N tdh	-1.63832
16.2.1.10	secondary metabolism.phenylpropanoids.lignin biosynthesis.CAD	ptp.791.1.s1_s_at		ptp.791.1.s1_s_at	(jgi|poptr1_1|722315|estext_genewise1_v1.c_lg_ix2359): moderately similar to ( 471)AT3G19450| Symbols: ATCAD4, CAD, CAD-C, CAD4 | CAD4 (CINNAMYL ALCOHOL DEHYDROGENASE 4); cinnamyl-alcohol dehydrogenase | chr3:6744865-6747011 FORWARDhighly similar to ( 596)CADH_POPDEAdhP PRK09422 AdhC Tdh Qor tdh ADH_N ADH_zinc_N PRK10309	2.21065
16.2.1.10	secondary metabolism.phenylpropanoids.lignin biosynthesis.CAD	ptpaffx.154748.1.s1_at		ptpaffx.154748.1.s1_at	(jgi|poptr1_1|722315|estext_genewise1_v1.c_lg_ix2359): moderately similar to ( 471)AT3G19450| Symbols: ATCAD4, CAD, CAD-C, CAD4 | CAD4 (CINNAMYL ALCOHOL DEHYDROGENASE 4); cinnamyl-alcohol dehydrogenase | chr3:6744865-6747011 FORWARDhighly similar to ( 596)CADH_POPDEAdhP PRK09422 AdhC Tdh Qor tdh ADH_N ADH_zinc_N PRK10309	2.11533
16.2.1.10	secondary metabolism.phenylpropanoids.lignin biosynthesis.CAD	ptpaffx.16148.1.s1_at		ptpaffx.16148.1.s1_at	(jgi|poptr1_1|549334|eugene3.00011775): moderately similar to ( 478)AT4G37990| Symbols: ELI3, ELI3-2 | ELI3-2 (ELICITOR-ACTIVATED GENE 3) | chr4:17855958-17857382 FORWARDhighly similar to ( 561)MTDH_FRAANAdhP PRK09422 AdhC Tdh Qor ADH_N tdh ADH_zinc_N	4.59403
16.4.1	secondary metabolism.N misc.alkaloid-like	ptpaffx.223193.1.s1_at		ptpaffx.223193.1.s1_at	(jgi|poptr1_1|596617|eugene3.85300001): weakly similar to ( 127)AT3G51420| Symbols: | strictosidine synthase family protein | chr3:19095061-19096430 FORWARD	1.11712
16.4.1	secondary metabolism.N misc.alkaloid-like	ptpaffx.223050.1.s1_s_at		ptpaffx.223050.1.s1_s_at	MULTIPLE HITS: (jgi|poptr1_1|576951|eugene3.00161086,jgi|poptr1_1|789810|fgenesh4_pg.c_scaffold_803000002,jgi|poptr1_1|571156|eugene3.00130520,jgi|poptr1_1|596267|eugene3.08030001) jgi|poptr1_1|576951|eugene3.00161086: highly similar to ( 556)AT2G20340| Symbols: | tyrosine decarboxylase, putative | chr2:8786885-8789571 FORWARDhighly similar to ( 599)TYDC2_PETCRPyridoxal_deC GadB jgi|poptr1_1|7898…	-3.84504
16.4.1	secondary metabolism.N misc.alkaloid-like	ptpaffx.223051.1.s1_s_at		ptpaffx.223051.1.s1_s_at	MULTIPLE HITS: (jgi|poptr1_1|576951|eugene3.00161086,jgi|poptr1_1|571156|eugene3.00130520,jgi|poptr1_1|789810|fgenesh4_pg.c_scaffold_803000002) jgi|poptr1_1|576951|eugene3.00161086: highly similar to ( 556)AT2G20340| Symbols: | tyrosine decarboxylase, putative | chr2:8786885-8789571 FORWARDhighly similar to ( 599)TYDC2_PETCRPyridoxal_deC GadB jgi|poptr1_1|571156|eugene3.00130520: highly similar t…	-5.38098
16.4.1	secondary metabolism.N misc.alkaloid-like	ptpaffx.223051.1.s1_at		ptpaffx.223051.1.s1_at	(jgi|poptr1_1|789810|fgenesh4_pg.c_scaffold_803000002): weakly similar to ( 198)AT2G20340| Symbols: | tyrosine decarboxylase, putative | chr2:8786885-8789571 FORWARDmoderately similar to ( 218)TYDC2_PETCRPyridoxal_deC	-1.22902
16.4.2	secondary metabolism.N misc.betaine	ptpaffx.113703.3.s1_a_at		ptpaffx.113703.3.s1_a_at	MULTIPLE HITS: (jgi|poptr1_1|641543|grail3.0053022901,jgi|poptr1_1|549460|eugene3.00011901,jgi|poptr1_1|173679|gw1.i.2279.1,jgi|poptr1_1|202375|gw1.ix.2840.1) jgi|poptr1_1|641543|grail3.0053022901: moderately similar to ( 363)AT2G14170| Symbols: ALDH6B2 | ALDH6B2 (Aldehyde dehydrogenase 6B2) | chr2:5984933-5988981 REVERSEvery weakly similar to (83.6)BADH_ORYSAAldedh PutA PRK10090 PRK03137 gabD PR…	1.70884
16.4.2	secondary metabolism.N misc.betaine	ptpaffx.144436.1.s1_s_at		ptpaffx.144436.1.s1_s_at	(jgi|poptr1_1|202371|gw1.ix.2836.1): highly similar to ( 731)AT2G14170| Symbols: ALDH6B2 | ALDH6B2 (Aldehyde dehydrogenase 6B2) | chr2:5984933-5988981 REVERSEweakly similar to ( 173)BADH_SPIOLAldedh PutA PRK03137 PRK10090 gabD gabD1 gabD2 PRK09847 PRK11904 astD COG4230 putA PRK11905	1.05543
16.4.2	secondary metabolism.N misc.betaine	ptp.5058.1.a1_at		ptp.5058.1.a1_at	(jgi|poptr1_1|202375|gw1.ix.2840.1): highly similar to ( 878)AT2G14170| Symbols: ALDH6B2 | ALDH6B2 (Aldehyde dehydrogenase 6B2) | chr2:5984933-5988981 REVERSEmoderately similar to ( 205)BADH_SPIOLAldedh PutA PRK03137 PRK10090 gabD gabD1 gabD2 PRK09847 PRK11904 astD PRK11905 COG4230 putA	1.49537
16.4.2.1	secondary metabolism.N misc.betaine.betaine-aldehyde dehydrogenase	ptpaffx.207948.1.s1_at		ptpaffx.207948.1.s1_at	(jgi|poptr1_1|820566|estext_fgenesh4_pg.c_lg_viii0932): nearly identical (1056)AT3G66658| Symbols: ALDH22a1 | ALDH22a1 (ALDEHYDE DEHYDROGENASE 22A1); 3-chloroallyl aldehyde dehydrogenase | chr3:2095477-2099019 REVERSEmoderately similar to ( 226)BADH_SPIOLAldedh PutA gabD2 PRK10090 gabD1 gabD PRK03137 PRK09847 PRK11904 PRK11905 astD COG4230 putA PRK11563	-1.24389
16.7	secondary metabolism.wax	ptpaffx.204864.1.s1_at		ptpaffx.204864.1.s1_at	(jgi|poptr1_1|203020|gw1.ix.3485.1): moderately similar to ( 295)AT3G51970| Symbols: ATSAT1 | ATSAT1 (ARABIDOPSIS THALIANA STEROL O-ACYLTRANSFERASE 1); acyltransferase | chr3:19295398-19296435 FORWARD	2.18153
16.7	secondary metabolism.wax	ptpaffx.114878.1.a1_s_at		ptpaffx.114878.1.a1_s_at	(jgi|poptr1_1|825921|estext_fgenesh4_pg.c_lg_xviii0863): highly similar to ( 842)AT5G57800| Symbols: FLP1, YRE, CER3, WAX2 | CER3/FLP1/WAX2/YRE (ECERIFERUM 3); catalytic | chr5:23437815-23441058 FORWARD	-1.04878
16.8.1	secondary metabolism.flavonoids.anthocyanins	ptp.6057.1.s1_at		ptp.6057.1.s1_at	(jgi|poptr1_1|180639|gw1.i.9239.1): highly similar to ( 508)AT4G22880| Symbols: TDS4, TT18, ANS, LDOX | LDOX (TANNIN DEFICIENT SEED 4) | chr4:12004916-12006070 REVERSEhighly similar to ( 544)LDOX_MALDOPcbC 2OG-FeII_Oxy	-3.06636
16.8.1.21	secondary metabolism.flavonoids.anthocyanins.anthocyanin 5-aromatic acyltransferase	ptpaffx.219511.1.s1_at		ptpaffx.219511.1.s1_at	(jgi|poptr1_1|791701|fgenesh4_pg.c_scaffold_2754000001): weakly similar to ( 111)AT3G29670| Symbols: | transferase family protein | chr3:11530431-11531786 FORWARD	-1.45971
16.8.1.21	secondary metabolism.flavonoids.anthocyanins.anthocyanin 5-aromatic acyltransferase	ptpaffx.222102.1.s1_s_at		ptpaffx.222102.1.s1_s_at	MULTIPLE HITS: (jgi|poptr1_1|593183|eugene3.48300001,jgi|poptr1_1|780899|fgenesh4_pg.c_lg_xix001038,jgi|poptr1_1|594195|eugene3.62040001) jgi|poptr1_1|593183|eugene3.48300001: moderately similar to ( 306)AT1G03940| Symbols: | transferase family protein | chr1:1009541-1010950 REVERSETransferase jgi|poptr1_1|780899|fgenesh4_pg.c_lg_xix001038: moderately similar to ( 300)AT1G03940| Symbols: | transf…	2.33796
16.8.1.21	secondary metabolism.flavonoids.anthocyanins.anthocyanin 5-aromatic acyltransferase	ptpaffx.225268.1.s1_s_at		ptpaffx.225268.1.s1_s_at	MULTIPLE HITS: (jgi|poptr1_1|785403|fgenesh4_pg.c_scaffold_146000047,jgi|poptr1_1|579415|eugene3.01070001,jgi|poptr1_1|583066|eugene3.01460042,jgi|poptr1_1|583074|eugene3.01460050) jgi|poptr1_1|785403|fgenesh4_pg.c_scaffold_146000047: very weakly similar to (96.3)AT3G29590| Symbols: AT5MAT | AT5MAT; O-malonyltransferase/ transferase | chr3:11401396-11402745 REVERSEjgi|poptr1_1|579415|eugene3.0107…	-1.91565
16.8.1.21	secondary metabolism.flavonoids.anthocyanins.anthocyanin 5-aromatic acyltransferase	ptpaffx.212510.1.s1_s_at		ptpaffx.212510.1.s1_s_at	MULTIPLE HITS: (jgi|poptr1_1|593183|eugene3.48300001,jgi|poptr1_1|574582|eugene3.00191056,jgi|poptr1_1|574583|eugene3.00191057,jgi|poptr1_1|780899|fgenesh4_pg.c_lg_xix001038) jgi|poptr1_1|593183|eugene3.48300001: moderately similar to ( 306)AT1G03940| Symbols: | transferase family protein | chr1:1009541-1010950 REVERSETransferase jgi|poptr1_1|574582|eugene3.00191056: moderately similar to ( 328)A…	2.9669
16.8.2	secondary metabolism.flavonoids.chalcones	ptpaffx.21901.2.a1_a_at		ptpaffx.21901.2.a1_a_at	(jgi|poptr1_1|673698|grail3.0168001601): moderately similar to ( 263)AT1G53520| Symbols: | chalcone-flavanone isomerase-related | chr1:19980153-19981583 REVERSE	-1.82391
16.8.2	secondary metabolism.flavonoids.chalcones	ptp.6711.1.s1_s_at		ptp.6711.1.s1_s_at	(jgi|poptr1_1|572875|eugene3.00140920): highly similar to ( 678)AT5G13930| Symbols: CHS, TT4, ATCHS | ATCHS/CHS/TT4 (CHALCONE SYNTHASE); naringenin-chalcone synthase | chr5:4488764-4490037 FORWARDhighly similar to ( 707)CHSY_VITVIChal_sti_synt_N CHS_like Chal_sti_synt_C BcsA cond_enzymes decarbox_cond_enzymes init_cond_enzymes KAS_III FabH	-1.28781
16.8.2	secondary metabolism.flavonoids.chalcones	ptp.1512.1.s1_s_at		ptp.1512.1.s1_s_at	(jgi|poptr1_1|836090|estext_fgenesh4_pm.c_lg_xix0169): moderately similar to ( 259)AT5G05270| Symbols: | chalcone-flavanone isomerase family protein | chr5:1563544-1564828 FORWARDChalcone	-1.05418
16.8.3	secondary metabolism.flavonoids.dihydroflavonols	ptpaffx.161181.1.s1_at		ptpaffx.161181.1.s1_at	(jgi|poptr1_1|832029|estext_fgenesh4_pm.c_lg_vi0550): moderately similar to ( 407)AT4G30470| Symbols: | cinnamoyl-CoA reductase-related | chr4:14894269-14896512 FORWARDweakly similar to ( 104)DFRA_VITVI	-1.97046
16.8.3	secondary metabolism.flavonoids.dihydroflavonols	ptpaffx.5092.1.a1_at		ptpaffx.5092.1.a1_at	(jgi|poptr1_1|831060|estext_fgenesh4_pm.c_lg_iv0055): moderately similar to ( 431)AT1G61720| Symbols: BAN | BAN (BANYULS) | chr1:22794991-22796422 REVERSEmoderately similar to ( 289)DFRA_VITVIWcaG Epimerase	-1.62294
16.8.3	secondary metabolism.flavonoids.dihydroflavonols	ptpaffx.5092.2.s1_a_at		ptpaffx.5092.2.s1_a_at	(jgi|poptr1_1|831060|estext_fgenesh4_pm.c_lg_iv0055): moderately similar to ( 431)AT1G61720| Symbols: BAN | BAN (BANYULS) | chr1:22794991-22796422 REVERSEmoderately similar to ( 289)DFRA_VITVIWcaG Epimerase	-1.47682
16.8.3	secondary metabolism.flavonoids.dihydroflavonols	ptpaffx.32480.1.s1_at		ptpaffx.32480.1.s1_at	(jgi|poptr1_1|711904|estext_genewise1_v1.c_lg_iii0708): weakly similar to ( 198)AT5G42800| Symbols: TT3, M318, DFR | DFR (DIHYDROFLAVONOL 4-REDUCTASE); dihydrokaempferol 4-reductase | chr5:17181524-17183092 REVERSEweakly similar to ( 194)DFRA_PETHYWcaG	1.35025
16.8.3	secondary metabolism.flavonoids.dihydroflavonols	ptpaffx.51327.1.s1_a_at		ptpaffx.51327.1.s1_a_at	(jgi|poptr1_1|710668|estext_genewise1_v1.c_lg_ii2105): moderately similar to ( 431)AT2G33590| Symbols: | cinnamoyl-CoA reductase family | chr2:14231698-14233441 FORWARDmoderately similar to ( 218)DFRA_VITVIWcaG Epimerase	-1.50004
16.8.3	secondary metabolism.flavonoids.dihydroflavonols	ptp.7881.1.s1_at		ptp.7881.1.s1_at	(jgi|poptr1_1|675667|grail3.2637000102): weakly similar to ( 140)AT2G45400| Symbols: BEN1 | BEN1; oxidoreductase, acting on CH-OH group of donors | chr2:18711034-18713309 REVERSEweakly similar to ( 135)DFRA_VITVI	1.98405
16.8.3	secondary metabolism.flavonoids.dihydroflavonols	ptpaffx.118574.1.s1_at		ptpaffx.118574.1.s1_at	(jgi|poptr1_1|819175|estext_fgenesh4_pg.c_lg_vi0681): moderately similar to ( 312)AT2G45400| Symbols: BEN1 | BEN1; oxidoreductase, acting on CH-OH group of donors | chr2:18711034-18713309 REVERSEmoderately similar to ( 297)DFRA_HORVUWcaG Epimerase	2.44913
16.8.3	secondary metabolism.flavonoids.dihydroflavonols	ptp.1419.2.s1_s_at		ptp.1419.2.s1_s_at	(jgi|poptr1_1|822136|estext_fgenesh4_pg.c_lg_x1136): moderately similar to ( 433)AT1G68540| Symbols: | oxidoreductase family protein | chr1:25723729-25724945 FORWARDmoderately similar to ( 201)DFRA_VITVIWcaG Epimerase	-2.00561
16.8.3	secondary metabolism.flavonoids.dihydroflavonols	ptpaffx.118574.2.s1_s_at		ptpaffx.118574.2.s1_s_at	(jgi|poptr1_1|675667|grail3.2637000102): weakly similar to ( 140)AT2G45400| Symbols: BEN1 | BEN1; oxidoreductase, acting on CH-OH group of donors | chr2:18711034-18713309 REVERSEweakly similar to ( 135)DFRA_VITVI	2.24797
16.8.4	secondary metabolism.flavonoids.flavonols	ptpaffx.21922.1.a1_at		ptpaffx.21922.1.a1_at	(jgi|poptr1_1|828087|estext_fgenesh4_pg.c_1350039): moderately similar to ( 428)AT5G08640| Symbols: FLS | FLS (FLAVONOL SYNTHASE) | chr5:2804010-2805176 FORWARDmoderately similar to ( 450)FLS_PETHYPcbC 2OG-FeII_Oxy	-2.44381
16.8.4	secondary metabolism.flavonoids.flavonols	ptpaffx.207258.1.s1_s_at		ptpaffx.207258.1.s1_s_at	(jgi|poptr1_1|819945|estext_fgenesh4_pg.c_lg_vii0849): highly similar to ( 503)AT3G50210| Symbols: | 2-oxoacid-dependent oxidase, putative | chr3:18625320-18627211 REVERSEvery weakly similar to (98.6)ACCO1_BRAJUPcbC	1.0097
16.8.4	secondary metabolism.flavonoids.flavonols	ptpaffx.135544.1.s1_at		ptpaffx.135544.1.s1_at	(jgi|poptr1_1|665178|grail3.0191001301): moderately similar to ( 438)AT5G08640| Symbols: FLS | FLS (FLAVONOL SYNTHASE) | chr5:2804010-2805176 FORWARDmoderately similar to ( 461)FLS_PETHYPcbC 2OG-FeII_Oxy	-2.61938
16.8.5	secondary metabolism.flavonoids.isoflavonols	ptp.2512.1.s1_x_at		ptp.2512.1.s1_x_at	(jgi|poptr1_1|830063|estext_fgenesh4_pm.c_lg_ii0164): moderately similar to ( 444)AT1G75280| Symbols: | isoflavone reductase, putative | chr1:28255691-28257016 FORWARDmoderately similar to ( 421)IFRH_SOLTUNmrA	1.72123
16.8.5	secondary metabolism.flavonoids.isoflavonols	ptpaffx.18705.2.a1_a_at		ptpaffx.18705.2.a1_a_at	(jgi|poptr1_1|835080|estext_fgenesh4_pm.c_lg_xv0077): moderately similar to ( 248)AT1G75290| Symbols: | isoflavone reductase, putative | chr1:28257551-28258834 FORWARDmoderately similar to ( 267)IFRH_TOBACNmrA	-1.73338
16.8.5	secondary metabolism.flavonoids.isoflavonols	ptp.2512.1.s1_at		ptp.2512.1.s1_at	(jgi|poptr1_1|830063|estext_fgenesh4_pm.c_lg_ii0164): moderately similar to ( 444)AT1G75280| Symbols: | isoflavone reductase, putative | chr1:28255691-28257016 FORWARDmoderately similar to ( 421)IFRH_SOLTUNmrA	1.78174
16.8.5	secondary metabolism.flavonoids.isoflavonols	ptp.644.1.s1_at		ptp.644.1.s1_at	(jgi|poptr1_1|646332|grail3.0018006801): moderately similar to ( 457)AT1G32100| Symbols: | pinoresinol-lariciresinol reductase, putative | chr1:11546452-11547933 REVERSEmoderately similar to ( 271)IFRH_TOBACNmrA	4.17711
16.8.5	secondary metabolism.flavonoids.isoflavonols	ptp.6847.1.s1_a_at		ptp.6847.1.s1_a_at	MULTIPLE HITS: (jgi|poptr1_1|681467|grail3.9071000102,jgi|poptr1_1|587882|eugene3.22230002,jgi|poptr1_1|781794|fgenesh4_pg.c_scaffold_41000162) jgi|poptr1_1|681467|grail3.9071000102: moderately similar to ( 230)AT1G75280| Symbols: | isoflavone reductase, putative | chr1:28255691-28257016 FORWARDmoderately similar to ( 223)IFRH_SOLTUNmrA jgi|poptr1_1|587882|eugene3.22230002: moderately similar to …	-5.54216
16.8.5	secondary metabolism.flavonoids.isoflavonols	ptpaffx.206981.1.s1_at		ptpaffx.206981.1.s1_at	(jgi|poptr1_1|802598|fgenesh4_pm.c_lg_vii000084): moderately similar to ( 273)AT1G75280| Symbols: | isoflavone reductase, putative | chr1:28255691-28257016 FORWARDmoderately similar to ( 275)IFRH_MAIZENmrA	4.21237
16.8.5	secondary metabolism.flavonoids.isoflavonols	ptp.6847.2.s1_s_at		ptp.6847.2.s1_s_at	MULTIPLE HITS: (jgi|poptr1_1|681467|grail3.9071000102,jgi|poptr1_1|587882|eugene3.22230002,jgi|poptr1_1|781794|fgenesh4_pg.c_scaffold_41000162) jgi|poptr1_1|681467|grail3.9071000102: moderately similar to ( 230)AT1G75280| Symbols: | isoflavone reductase, putative | chr1:28255691-28257016 FORWARDmoderately similar to ( 223)IFRH_SOLTUNmrA jgi|poptr1_1|587882|eugene3.22230002: moderately similar to …	-5.17272
16.8.5	secondary metabolism.flavonoids.isoflavonols	ptp.2512.1.s1_s_at		ptp.2512.1.s1_s_at	(jgi|poptr1_1|830063|estext_fgenesh4_pm.c_lg_ii0164): moderately similar to ( 444)AT1G75280| Symbols: | isoflavone reductase, putative | chr1:28255691-28257016 FORWARDmoderately similar to ( 421)IFRH_SOLTUNmrA	1.69045
16.8.5	secondary metabolism.flavonoids.isoflavonols	ptpaffx.220099.1.s1_at		ptpaffx.220099.1.s1_at	(jgi|poptr1_1|796543|fgenesh4_pg.c_scaffold_29000301): moderately similar to ( 405)AT1G32100| Symbols: | pinoresinol-lariciresinol reductase, putative | chr1:11546452-11547933 REVERSEmoderately similar to ( 271)IFRH_SOLTUNmrA	2.49767
16.10	secondary metabolism.simple phenols	ptpaffx.224877.1.s1_at		ptpaffx.224877.1.s1_at	(jgi|poptr1_1|774519|fgenesh4_pg.c_lg_xiv000429): highly similar to ( 801)AT2G46570| Symbols: LAC6 | LAC6 (laccase 6); copper ion binding / oxidoreductase | chr2:19133944-19136141 FORWARDmoderately similar to ( 229)ASO_CUCSACu-oxidase_3 Cu-oxidase_2 Cu-oxidase SufI	-2.41595
16.10	secondary metabolism.simple phenols	ptp.1273.1.s1_at		ptp.1273.1.s1_at	(jgi|poptr1_1|832603|estext_fgenesh4_pm.c_lg_viii0291): highly similar to ( 943)AT2G40370| Symbols: LAC5 | LAC5 (laccase 5); copper ion binding / oxidoreductase | chr2:16865270-16867671 REVERSEmoderately similar to ( 237)ASO_CUCSACu-oxidase_3 Cu-oxidase_2 Cu-oxidase SufI	2.43541
16.10	secondary metabolism.simple phenols	ptpaffx.5154.1.a1_s_at		ptpaffx.5154.1.a1_s_at	MULTIPLE HITS: (jgi|poptr1_1|738903|estext_genewise1_v1.c_lg_xix2228,jgi|poptr1_1|249830|gw1.xix.2230.1,jgi|poptr1_1|738893|estext_genewise1_v1.c_lg_xix2217) jgi|poptr1_1|738903|estext_genewise1_v1.c_lg_xix2228: highly similar to ( 599)AT5G09360| Symbols: LAC14 | LAC14 (laccase 14); copper ion binding / oxidoreductase | chr5:2906427-2908659 REVERSEmoderately similar to ( 237)ASO_CUCSACu-oxidase_3…	3.37764
16.99	secondary metabolism.unspecified	ptpaffx.206300.1.s1_s_at		ptpaffx.206300.1.s1_s_at	(jgi|poptr1_1|560869|eugene3.00060828): highly similar to ( 795)AT2G38040| Symbols: CAC3 | CAC3 (acetyl co-enzyme A carboxylase carboxyltransferase alpha subunit); acetyl-CoA carboxylase | chr2:15924690-15927827 FORWARDPRK05724 AccA PRK12319 ACCA	-1.34127
16.99	secondary metabolism.unspecified	ptpaffx.217589.1.s1_at		ptpaffx.217589.1.s1_at	(jgi|poptr1_1|585170|eugene3.01710033): highly similar to ( 516)AT5G57590| Symbols: BIO1 | BIO1 (BIOTIN AUXOTROPH 1) | chr5:23335819-23339913 REVERSEBioA PRK09044 PRK05964 PRK07030 PRK08742 PRK08466 PRK06916 PRK07986 PRK06943 Aminotran_3 PRK07481 PRK05630 PRK07894 PRK06173 GabT ArgD PRK09221 PRK06541 PRK07480 PRK06917 PRK08088 PRK07678 PRK06105 PRK07036 PRK06062 PRK05965 PRK08117 PRK07482 argD ar…	-1.54379
17.2.3	hormone metabolism.auxin.induced-regulated-responsive-activated	34	0.02693517872241963
17.2.3	hormone metabolism.auxin.induced-regulated-responsive-activated	ptpaffx.10911.1.s1_at		ptpaffx.10911.1.s1_at	(jgi|poptr1_1|568931|eugene3.00110945): moderately similar to ( 427)AT4G27450| Symbols: | similar to unknown protein [Arabidopsis thaliana] (TAIR:AT3G15450.1); similar to unnamed protein product [Vitis vinifera] (GB:CAO39242.1); contains domain G3DSA:3.60.20.10 (G3DSA:3.60.20.10); contains domain SSF56235 (SSF56235) | chr4:13727671-13728689 REVERSEweakly similar to ( 115)TSJT1_TOBACWali7	3.98737
17.2.3	hormone metabolism.auxin.induced-regulated-responsive-activated	ptpaffx.132894.2.s1_s_at		ptpaffx.132894.2.s1_s_at	MULTIPLE HITS: (jgi|poptr1_1|644556|grail3.0039014201,jgi|poptr1_1|664086|grail3.0035027001) jgi|poptr1_1|644556|grail3.0039014201: highly similar to ( 605)AT2G46370| Symbols: JAR, FIN219, JAR1 | JAR1 (JASMONATE RESISTANT 1) | chr2:19041652-19043442 FORWARDhighly similar to ( 603)GH35_ORYSAGH3 jgi|poptr1_1|664086|grail3.0035027001: highly similar to ( 605)AT2G46370| Symbols: JAR, FIN219, JAR1 | J…	3.30632
17.2.3	hormone metabolism.auxin.induced-regulated-responsive-activated	ptpaffx.132894.1.s1_at		ptpaffx.132894.1.s1_at	(jgi|poptr1_1|816622|estext_fgenesh4_pg.c_lg_ii1531): weakly similar to ( 183)AT2G46370| Symbols: JAR, FIN219, JAR1 | JAR1 (JASMONATE RESISTANT 1) | chr2:19041652-19043442 FORWARDmoderately similar to ( 209)GH33_ORYSAGH3	3.45967
17.2.3	hormone metabolism.auxin.induced-regulated-responsive-activated	ptpaffx.205271.1.s1_s_at		ptpaffx.205271.1.s1_s_at	(jgi|poptr1_1|208065|gw1.v.3466.1): weakly similar to ( 155)AT3G12830| Symbols: | auxin-responsive family protein | chr3:4079124-4079522 REVERSEAuxin_inducible	2.15356
17.2.3	hormone metabolism.auxin.induced-regulated-responsive-activated	ptpaffx.204347.1.s1_at		ptpaffx.204347.1.s1_at	(jgi|poptr1_1|759926|fgenesh4_pg.c_lg_iv001554): highly similar to ( 717)AT1G76270| Symbols: | similar to unknown protein [Arabidopsis thaliana] (TAIR:AT1G20550.1); similar to axi 1 [Nicotiana tabacum] (GB:CAA56570.1); similar to unnamed protein product [Vitis vinifera] (GB:CAO62021.1); similar to unnamed protein product [Vitis vinifera] (GB:CAO47467.1); contains InterPro domain Protein of unknow…	1.98542
17.2.3	hormone metabolism.auxin.induced-regulated-responsive-activated	ptp.980.1.a1_s_at		ptp.980.1.a1_s_at	(jgi|poptr1_1|830497|estext_fgenesh4_pm.c_lg_ii0967): moderately similar to ( 353)AT5G35735| Symbols: | auxin-responsive family protein | chr5:13918143-13920164 REVERSEDUF568 B561	3.54356
17.2.3	hormone metabolism.auxin.induced-regulated-responsive-activated	ptpaffx.132894.1.s1_a_at		ptpaffx.132894.1.s1_a_at	(jgi|poptr1_1|816622|estext_fgenesh4_pg.c_lg_ii1531): weakly similar to ( 183)AT2G46370| Symbols: JAR, FIN219, JAR1 | JAR1 (JASMONATE RESISTANT 1) | chr2:19041652-19043442 FORWARDmoderately similar to ( 209)GH33_ORYSAGH3	3.48959
17.2.3	hormone metabolism.auxin.induced-regulated-responsive-activated	ptpaffx.217046.1.s1_at		ptpaffx.217046.1.s1_at	(jgi|poptr1_1|673230|grail3.0158003701): weakly similar to ( 104)AT1G72430| Symbols: | auxin-responsive protein-related | chr1:27268812-27269171 REVERSE	1.27337
17.2.3	hormone metabolism.auxin.induced-regulated-responsive-activated	ptpaffx.113518.1.s1_at		ptpaffx.113518.1.s1_at	(jgi|poptr1_1|817142|estext_fgenesh4_pg.c_lg_iii0496): very weakly similar to (81.6)AT1G54070| Symbols: | dormancy/auxin associated protein-related | chr1:20186351-20186910 FORWARD	3.66046
17.2.3	hormone metabolism.auxin.induced-regulated-responsive-activated	ptpaffx.81348.1.s1_s_at		ptpaffx.81348.1.s1_s_at	MULTIPLE HITS: (jgi|poptr1_1|584629|eugene3.01650014,jgi|poptr1_1|785822|fgenesh4_pg.c_scaffold_155000043) jgi|poptr1_1|584629|eugene3.01650014: highly similar to ( 800)AT5G15740| Symbols: | similar to unknown protein [Arabidopsis thaliana] (TAIR:AT3G02250.1); similar to hypothetical protein [Cleome spinosa] (GB:ABD96934.1); similar to unnamed protein product [Vitis vinifera] (GB:CAO49221.1); sim…	-1.19623
17.2.3	hormone metabolism.auxin.induced-regulated-responsive-activated	ptpaffx.217046.1.s1_x_at		ptpaffx.217046.1.s1_x_at	(jgi|poptr1_1|673230|grail3.0158003701): weakly similar to ( 104)AT1G72430| Symbols: | auxin-responsive protein-related | chr1:27268812-27269171 REVERSE	1.42954
17.2.3	hormone metabolism.auxin.induced-regulated-responsive-activated	ptpaffx.63792.1.a1_s_at		ptpaffx.63792.1.a1_s_at	(jgi|poptr1_1|728166|estext_genewise1_v1.c_lg_xi3238): highly similar to ( 617)AT1G29200| Symbols: | similar to unknown protein [Arabidopsis thaliana] (TAIR:AT1G62330.1); similar to unnamed protein product [Vitis vinifera] (GB:CAO48037.1); contains InterPro domain Protein of unknown function DUF246, plant (InterPro:IPR004348) | chr1:10208710-10210474 FORWARDDUF246	2.55865
17.2.3	hormone metabolism.auxin.induced-regulated-responsive-activated	ptpaffx.204262.1.s1_x_at		ptpaffx.204262.1.s1_x_at	(jgi|poptr1_1|195787|gw1.iv.876.1): weakly similar to ( 116)AT4G38840| Symbols: | auxin-responsive protein, putative | chr4:18125168-18125467 REVERSEweakly similar to ( 113)A10A5_SOYBNAuxin_inducible	-1.38488
17.2.3	hormone metabolism.auxin.induced-regulated-responsive-activated	ptp.6738.1.s1_at		ptp.6738.1.s1_at	(jgi|poptr1_1|831672|estext_fgenesh4_pm.c_lg_v0628): weakly similar to ( 161)AT1G75580| Symbols: | auxin-responsive protein, putative | chr1:28381191-28381517 FORWARDvery weakly similar to (86.3)ARG7_PHAAUAuxin_inducible	-3.73194
17.2.3	hormone metabolism.auxin.induced-regulated-responsive-activated	ptpaffx.155898.1.s1_at		ptpaffx.155898.1.s1_at	(jgi|poptr1_1|732561|estext_genewise1_v1.c_lg_xiv3950): moderately similar to ( 391)AT3G07570| Symbols: | membrane protein, putative | chr3:2418211-2420212 REVERSEB561	-1.21887
17.2.3	hormone metabolism.auxin.induced-regulated-responsive-activated	ptpaffx.7409.1.s1_at		ptpaffx.7409.1.s1_at	(jgi|poptr1_1|574684|eugene3.00150079): weakly similar to ( 117)AT2G46690| Symbols: | auxin-responsive family protein | chr2:19187974-19188339 FORWARDAuxin_inducible	2.35786
17.2.3	hormone metabolism.auxin.induced-regulated-responsive-activated	ptpaffx.217315.1.s1_at		ptpaffx.217315.1.s1_at	(jgi|poptr1_1|837444|estext_fgenesh4_pm.c_1650007): highly similar to ( 893)AT3G30300| Symbols: | similar to EDA30 (embryo sac development arrest 30) [Arabidopsis thaliana] (TAIR:AT3G03810.1); similar to Hypothetical plant protein [Medicago truncatula] (GB:ABN09047.1); similar to unnamed protein product [Vitis vinifera] (GB:CAO49224.1); contains InterPro domain Protein of unknown function DUF246,…	-1.16083
17.2.3	hormone metabolism.auxin.induced-regulated-responsive-activated	ptpaffx.204265.1.s1_x_at		ptpaffx.204265.1.s1_x_at	(jgi|poptr1_1|556564|eugene3.00041277): weakly similar to ( 106)AT4G34770| Symbols: | auxin-responsive family protein | chr4:16591357-16591671 FORWARDweakly similar to ( 113)ARG7_PHAAUAuxin_inducible	-2.08894
17.2.3	hormone metabolism.auxin.induced-regulated-responsive-activated	ptpaffx.204347.1.s1_s_at		ptpaffx.204347.1.s1_s_at	(jgi|poptr1_1|759926|fgenesh4_pg.c_lg_iv001554): highly similar to ( 717)AT1G76270| Symbols: | similar to unknown protein [Arabidopsis thaliana] (TAIR:AT1G20550.1); similar to axi 1 [Nicotiana tabacum] (GB:CAA56570.1); similar to unnamed protein product [Vitis vinifera] (GB:CAO62021.1); similar to unnamed protein product [Vitis vinifera] (GB:CAO47467.1); contains InterPro domain Protein of unknow…	1.73689
17.2.3	hormone metabolism.auxin.induced-regulated-responsive-activated	ptpaffx.50725.1.a1_at		ptpaffx.50725.1.a1_at	(jgi|poptr1_1|553231|eugene3.00002546): weakly similar to ( 150)AT3G07390| Symbols: AIR12 | AIR12 (Auxin-Induced in Root cultures 12); extracellular matrix structural constituent | chr3:2365458-2366279 FORWARDDUF568	-1.22167
17.2.3	hormone metabolism.auxin.induced-regulated-responsive-activated	ptpaffx.72392.1.a1_at		ptpaffx.72392.1.a1_at	(jgi|poptr1_1|549965|eugene3.00012406): nearly identical (1009)AT2G14960| Symbols: GH3.1 | GH3.1 | chr2:6458741-6460752 REVERSEhighly similar to ( 924)GH38_ORYSAGH3	-1.9312
17.2.3	hormone metabolism.auxin.induced-regulated-responsive-activated	ptp.7015.1.s1_s_at		ptp.7015.1.s1_s_at	(jgi|poptr1_1|579495|eugene3.01070081): moderately similar to ( 435)AT4G27450| Symbols: | similar to unknown protein [Arabidopsis thaliana] (TAIR:AT3G15450.1); similar to unnamed protein product [Vitis vinifera] (GB:CAO39242.1); contains domain G3DSA:3.60.20.10 (G3DSA:3.60.20.10); contains domain SSF56235 (SSF56235) | chr4:13727671-13728689 REVERSEweakly similar to ( 121)TSJT1_TOBACWali7 Gn_AT_II	1.55347
17.2.3	hormone metabolism.auxin.induced-regulated-responsive-activated	ptpaffx.204262.1.s1_at		ptpaffx.204262.1.s1_at	(jgi|poptr1_1|195787|gw1.iv.876.1): weakly similar to ( 116)AT4G38840| Symbols: | auxin-responsive protein, putative | chr4:18125168-18125467 REVERSEweakly similar to ( 113)A10A5_SOYBNAuxin_inducible	-1.14393
17.2.3	hormone metabolism.auxin.induced-regulated-responsive-activated	ptpaffx.212363.1.s1_s_at		ptpaffx.212363.1.s1_s_at	MULTIPLE HITS: (jgi|poptr1_1|791049|fgenesh4_pg.c_scaffold_1787000001,jgi|poptr1_1|249612|gw1.xix.2012.1) jgi|poptr1_1|791049|fgenesh4_pg.c_scaffold_1787000001: moderately similar to ( 468)AT1G35510| Symbols: | similar to unknown protein [Arabidopsis thaliana] (TAIR:AT2G01480.1); similar to unnamed protein product [Vitis vinifera] (GB:CAO49921.1); contains InterPro domain Protein of unknown funct…	-1.65502
17.2.3	hormone metabolism.auxin.induced-regulated-responsive-activated	ptpaffx.126235.1.s1_at		ptpaffx.126235.1.s1_at	(jgi|poptr1_1|569631|eugene3.00120284): weakly similar to ( 121)AT2G46690| Symbols: | auxin-responsive family protein | chr2:19187974-19188339 FORWARDAuxin_inducible	2.68132
17.2.3	hormone metabolism.auxin.induced-regulated-responsive-activated	ptpaffx.211636.1.s1_at		ptpaffx.211636.1.s1_at	(jgi|poptr1_1|664170|grail3.0035034201): weakly similar to ( 144)AT2G46690| Symbols: | auxin-responsive family protein | chr2:19187974-19188339 FORWARDAuxin_inducible	4.24186
17.2.3	hormone metabolism.auxin.induced-regulated-responsive-activated	ptpaffx.218532.1.s1_s_at		ptpaffx.218532.1.s1_s_at	(jgi|poptr1_1|587044|eugene3.02050011): highly similar to ( 943)AT2G14960| Symbols: GH3.1 | GH3.1 | chr2:6458741-6460752 REVERSEhighly similar to ( 901)GH38_ORYSAGH3	-1.91631
17.2.3	hormone metabolism.auxin.induced-regulated-responsive-activated	ptpaffx.157606.1.s1_s_at		ptpaffx.157606.1.s1_s_at	MULTIPLE HITS: (jgi|poptr1_1|421205|gw1.ii.1839.1,jgi|poptr1_1|760881|fgenesh4_pg.c_lg_v000933) jgi|poptr1_1|760881|fgenesh4_pg.c_lg_v000933: highly similar to ( 697)AT1G38131| Symbols: | similar to unknown protein [Arabidopsis thaliana] (TAIR:AT1G38065.1); similar to unnamed protein product [Vitis vinifera] (GB:CAO61813.1); contains InterPro domain Protein of unknown function DUF246, plant (Inte…	-1.2502
17.2.3	hormone metabolism.auxin.induced-regulated-responsive-activated	ptpaffx.63792.1.a1_at		ptpaffx.63792.1.a1_at	(jgi|poptr1_1|728166|estext_genewise1_v1.c_lg_xi3238): highly similar to ( 617)AT1G29200| Symbols: | similar to unknown protein [Arabidopsis thaliana] (TAIR:AT1G62330.1); similar to unnamed protein product [Vitis vinifera] (GB:CAO48037.1); contains InterPro domain Protein of unknown function DUF246, plant (InterPro:IPR004348) | chr1:10208710-10210474 FORWARDDUF246	1.83102
17.2.3	hormone metabolism.auxin.induced-regulated-responsive-activated	ptpaffx.211636.1.s1_s_at		ptpaffx.211636.1.s1_s_at	(jgi|poptr1_1|664170|grail3.0035034201): weakly similar to ( 144)AT2G46690| Symbols: | auxin-responsive family protein | chr2:19187974-19188339 FORWARDAuxin_inducible	3.85887
17.2.3	hormone metabolism.auxin.induced-regulated-responsive-activated	ptpaffx.36902.2.a1_s_at		ptpaffx.36902.2.a1_s_at	(jgi|poptr1_1|820788|estext_fgenesh4_pg.c_lg_viii1400): moderately similar to ( 379)AT5G43830| Symbols: | similar to unknown protein [Arabidopsis thaliana] (TAIR:AT3G22850.1); similar to aluminum-induced protein-like protein [Thellungiella halophila] (GB:AAM19711.1); contains domain G3DSA:3.60.20.10 (G3DSA:3.60.20.10); contains domain SSF56235 (SSF56235) | chr5:17639820-17641466 REVERSEweakly sim…	-1.08084
17.2.3	hormone metabolism.auxin.induced-regulated-responsive-activated	ptp.6069.1.s1_at		ptp.6069.1.s1_at	(jgi|poptr1_1|664086|grail3.0035027001): highly similar to ( 605)AT2G46370| Symbols: JAR, FIN219, JAR1 | JAR1 (JASMONATE RESISTANT 1) | chr2:19041652-19043442 FORWARDhighly similar to ( 601)GH35_ORYSAGH3	2.23677
17.2.3	hormone metabolism.auxin.induced-regulated-responsive-activated	ptpaffx.22245.1.s1_s_at		ptpaffx.22245.1.s1_s_at	(jgi|poptr1_1|837444|estext_fgenesh4_pm.c_1650007): highly similar to ( 893)AT3G30300| Symbols: | similar to EDA30 (embryo sac development arrest 30) [Arabidopsis thaliana] (TAIR:AT3G03810.1); similar to Hypothetical plant protein [Medicago truncatula] (GB:ABN09047.1); similar to unnamed protein product [Vitis vinifera] (GB:CAO49224.1); contains InterPro domain Protein of unknown function DUF246,…	-1.48028
17.2.3	hormone metabolism.auxin.induced-regulated-responsive-activated	ptpaffx.216910.1.s1_x_at		ptpaffx.216910.1.s1_x_at	(jgi|poptr1_1|785822|fgenesh4_pg.c_scaffold_155000043): highly similar to ( 833)AT5G15740| Symbols: | similar to unknown protein [Arabidopsis thaliana] (TAIR:AT3G02250.1); similar to hypothetical protein [Cleome spinosa] (GB:ABD96934.1); similar to unnamed protein product [Vitis vinifera] (GB:CAO49221.1); similar to hypothetical protein [Cleome spinosa] (GB:ABD96844.1); contains InterPro domain P…	-2.48261
17.5	hormone metabolism.ethylene	45	3.5471711048031305E-4
17.5.1	hormone metabolism.ethylene.synthesis-degradation	ptp.7956.2.s1_s_at		ptp.7956.2.s1_s_at	MULTIPLE HITS: (jgi|poptr1_1|288835|gw1.44.48.1,jgi|poptr1_1|265556|gw1.1215.4.1) jgi|poptr1_1|288835|gw1.44.48.1: moderately similar to ( 318)AT1G49390| Symbols: | oxidoreductase, 2OG-Fe(II) oxygenase family protein | chr1:18283268-18284541 FORWARDweakly similar to ( 187)FLS_PETHYPcbC 2OG-FeII_Oxy jgi|poptr1_1|265556|gw1.1215.4.1: moderately similar to ( 319)AT1G49390| Symbols: | oxidoreductase,…	1.46954
17.5.1	hormone metabolism.ethylene.synthesis-degradation	ptp.4062.1.a1_at		ptp.4062.1.a1_at	MULTIPLE HITS: (jgi|poptr1_1|258294|gw1.xvii.285.1,jgi|poptr1_1|577357|eugene3.00170099) jgi|poptr1_1|258294|gw1.xvii.285.1: moderately similar to ( 253)AT2G36690| Symbols: | oxidoreductase, 2OG-Fe(II) oxygenase family protein | chr2:15387009-15389066 FORWARDweakly similar to ( 182)LDOX_MALDOPcbC 2OG-FeII_Oxy jgi|poptr1_1|577357|eugene3.00170099: moderately similar to ( 234)AT2G36690| Symbols: | …	3.97337
17.5.1	hormone metabolism.ethylene.synthesis-degradation	ptpaffx.23558.1.s1_at		ptpaffx.23558.1.s1_at	MULTIPLE HITS: (jgi|poptr1_1|582576|eugene3.01400057,jgi|poptr1_1|829125|estext_fgenesh4_pg.c_35850001,jgi|poptr1_1|569255|eugene3.00111269) jgi|poptr1_1|582576|eugene3.01400057: moderately similar to ( 303)AT4G10490| Symbols: | oxidoreductase, 2OG-Fe(II) oxygenase family protein | chr4:6483896-6485175 FORWARDweakly similar to ( 163)GAOX1_ORYSAPcbC 2OG-FeII_Oxy jgi|poptr1_1|829125|estext_fgenesh4…	5.58302
17.5.1	hormone metabolism.ethylene.synthesis-degradation	ptpaffx.21922.1.a1_at		ptpaffx.21922.1.a1_at	(jgi|poptr1_1|828087|estext_fgenesh4_pg.c_1350039): moderately similar to ( 428)AT5G08640| Symbols: FLS | FLS (FLAVONOL SYNTHASE) | chr5:2804010-2805176 FORWARDmoderately similar to ( 450)FLS_PETHYPcbC 2OG-FeII_Oxy	-2.44381
17.5.1	hormone metabolism.ethylene.synthesis-degradation	ptpaffx.32904.1.a1_at		ptpaffx.32904.1.a1_at	MULTIPLE HITS: (jgi|poptr1_1|290423|gw1.4964.5.1,jgi|poptr1_1|550348|eugene3.00012789) jgi|poptr1_1|290423|gw1.4964.5.1: moderately similar to ( 220)AT4G25310| Symbols: | oxidoreductase, 2OG-Fe(II) oxygenase family protein | chr4:12949763-12951148 FORWARDweakly similar to ( 122)GAOX2_ORYSAPcbC 2OG-FeII_Oxy jgi|poptr1_1|550348|eugene3.00012789: moderately similar to ( 424)AT1G17020| Symbols: ATSRG…	1.42975
17.5.1	hormone metabolism.ethylene.synthesis-degradation	ptpaffx.94798.2.a1_a_at		ptpaffx.94798.2.a1_a_at	(jgi|poptr1_1|568162|eugene3.00110176): moderately similar to ( 466)AT1G05010| Symbols: ACO4, EAT1, EFE | EFE (ETHYLENE FORMING ENZYME) | chr1:1431418-1432694 REVERSEhighly similar to ( 526)ACCO_ACTCHPcbC 2OG-FeII_Oxy	-2.20611
17.5.1	hormone metabolism.ethylene.synthesis-degradation	ptpaffx.210120.1.s1_at		ptpaffx.210120.1.s1_at	(jgi|poptr1_1|232885|gw1.xi.865.1): moderately similar to ( 320)AT4G10500| Symbols: | oxidoreductase, 2OG-Fe(II) oxygenase family protein | chr4:6491085-6492338 FORWARDweakly similar to ( 166)FL3H_DIACAPcbC 2OG-FeII_Oxy	2.22605
17.5.1	hormone metabolism.ethylene.synthesis-degradation	ptpaffx.207258.1.s1_s_at		ptpaffx.207258.1.s1_s_at	(jgi|poptr1_1|819945|estext_fgenesh4_pg.c_lg_vii0849): highly similar to ( 503)AT3G50210| Symbols: | 2-oxoacid-dependent oxidase, putative | chr3:18625320-18627211 REVERSEvery weakly similar to (98.6)ACCO1_BRAJUPcbC	1.0097
17.5.1	hormone metabolism.ethylene.synthesis-degradation	ptp.3644.1.s1_at		ptp.3644.1.s1_at	(jgi|poptr1_1|722169|estext_genewise1_v1.c_lg_ix2026): moderately similar to ( 448)AT3G19000| Symbols: | oxidoreductase, 2OG-Fe(II) oxygenase family protein | chr3:6554010-6554993 REVERSEweakly similar to ( 161)FL3H_VITVIPcbC 2OG-FeII_Oxy	1.17142
17.5.1	hormone metabolism.ethylene.synthesis-degradation	ptp.5158.1.s1_x_at		ptp.5158.1.s1_x_at	(jgi|poptr1_1|746197|estext_genewise1_v1.c_1660131): moderately similar to ( 463)AT1G05010| Symbols: ACO4, EAT1, EFE | EFE (ETHYLENE FORMING ENZYME) | chr1:1431418-1432694 REVERSEhighly similar to ( 520)ACCO_ACTCHPcbC 2OG-FeII_Oxy	1.26653
17.5.1	hormone metabolism.ethylene.synthesis-degradation	ptpaffx.216044.1.s1_at		ptpaffx.216044.1.s1_at	(jgi|poptr1_1|268809|gw1.133.251.1): moderately similar to ( 227)AT5G24530| Symbols: | oxidoreductase, 2OG-Fe(II) oxygenase family protein | chr5:8378967-8383157 FORWARDweakly similar to ( 162)FL3H_MALDOPcbC 2OG-FeII_Oxy	3.29678
17.5.1	hormone metabolism.ethylene.synthesis-degradation	ptp.3644.1.s1_s_at		ptp.3644.1.s1_s_at	(jgi|poptr1_1|722169|estext_genewise1_v1.c_lg_ix2026): moderately similar to ( 448)AT3G19000| Symbols: | oxidoreductase, 2OG-Fe(II) oxygenase family protein | chr3:6554010-6554993 REVERSEweakly similar to ( 161)FL3H_VITVIPcbC 2OG-FeII_Oxy	2.17109
17.5.1	hormone metabolism.ethylene.synthesis-degradation	ptpaffx.221488.1.s1_x_at		ptpaffx.221488.1.s1_x_at	(jgi|poptr1_1|592689|eugene3.00440024): weakly similar to ( 102)AT1G49390| Symbols: | oxidoreductase, 2OG-Fe(II) oxygenase family protein | chr1:18283268-18284541 FORWARD	1.18292
17.5.1	hormone metabolism.ethylene.synthesis-degradation	ptpaffx.754.1.a1_s_at		ptpaffx.754.1.a1_s_at	MULTIPLE HITS: (jgi|poptr1_1|288835|gw1.44.48.1,jgi|poptr1_1|265556|gw1.1215.4.1) jgi|poptr1_1|288835|gw1.44.48.1: moderately similar to ( 318)AT1G49390| Symbols: | oxidoreductase, 2OG-Fe(II) oxygenase family protein | chr1:18283268-18284541 FORWARDweakly similar to ( 187)FLS_PETHYPcbC 2OG-FeII_Oxy jgi|poptr1_1|265556|gw1.1215.4.1: moderately similar to ( 319)AT1G49390| Symbols: | oxidoreductase,…	1.40555
17.5.1	hormone metabolism.ethylene.synthesis-degradation	ptpaffx.201414.1.s1_at		ptpaffx.201414.1.s1_at	(jgi|poptr1_1|176997|gw1.i.5597.1): moderately similar to ( 439)AT4G10500| Symbols: | oxidoreductase, 2OG-Fe(II) oxygenase family protein | chr4:6491085-6492338 FORWARDmoderately similar to ( 214)FL3H_DIACAPcbC 2OG-FeII_Oxy	-2.01561
17.5.1	hormone metabolism.ethylene.synthesis-degradation	ptpaffx.216043.1.s1_s_at		ptpaffx.216043.1.s1_s_at	MULTIPLE HITS: (jgi|poptr1_1|581970|eugene3.01330126,jgi|poptr1_1|268809|gw1.133.251.1) jgi|poptr1_1|581970|eugene3.01330126: weakly similar to ( 159)AT5G24530| Symbols: | oxidoreductase, 2OG-Fe(II) oxygenase family protein | chr5:8378967-8383157 FORWARDweakly similar to ( 120)FL3H_VITVIPcbC jgi|poptr1_1|268809|gw1.133.251.1: moderately similar to ( 227)AT5G24530| Symbols: | oxidoreductase, 2OG-F…	3.03785
17.5.1	hormone metabolism.ethylene.synthesis-degradation	ptp.6057.1.s1_at		ptp.6057.1.s1_at	(jgi|poptr1_1|180639|gw1.i.9239.1): highly similar to ( 508)AT4G22880| Symbols: TDS4, TT18, ANS, LDOX | LDOX (TANNIN DEFICIENT SEED 4) | chr4:12004916-12006070 REVERSEhighly similar to ( 544)LDOX_MALDOPcbC 2OG-FeII_Oxy	-3.06636
17.5.1	hormone metabolism.ethylene.synthesis-degradation	ptpaffx.135709.1.s1_s_at		ptpaffx.135709.1.s1_s_at	(jgi|poptr1_1|230801|gw1.x.5498.1): moderately similar to ( 468)AT1G06620| Symbols: | 2-oxoglutarate-dependent dioxygenase, putative | chr1:2025617-2027093 FORWARDmoderately similar to ( 416)DV4H_CATROPcbC 2OG-FeII_Oxy	5.73488
17.5.1	hormone metabolism.ethylene.synthesis-degradation	ptp.6011.1.s1_at		ptp.6011.1.s1_at	(jgi|poptr1_1|566450|eugene3.00101008): moderately similar to ( 302)AT1G03400| Symbols: | 2-oxoglutarate-dependent dioxygenase, putative | chr1:842894-844157 REVERSEmoderately similar to ( 258)DV4H_CATROPcbC 2OG-FeII_Oxy	2.28417
17.5.1	hormone metabolism.ethylene.synthesis-degradation	ptpaffx.217753.1.s1_s_at		ptpaffx.217753.1.s1_s_at	MULTIPLE HITS: (jgi|poptr1_1|176997|gw1.i.5597.1,jgi|poptr1_1|275984|gw1.1798.2.1) jgi|poptr1_1|176997|gw1.i.5597.1: moderately similar to ( 439)AT4G10500| Symbols: | oxidoreductase, 2OG-Fe(II) oxygenase family protein | chr4:6491085-6492338 FORWARDmoderately similar to ( 214)FL3H_DIACAPcbC 2OG-FeII_Oxy jgi|poptr1_1|275984|gw1.1798.2.1: moderately similar to ( 221)AT4G10500| Symbols: | oxidoreduc…	-1.55181
17.5.1	hormone metabolism.ethylene.synthesis-degradation	ptpaffx.3707.1.s1_s_at		ptpaffx.3707.1.s1_s_at	MULTIPLE HITS: (jgi|poptr1_1|258294|gw1.xvii.285.1,jgi|poptr1_1|258282|gw1.xvii.273.1,jgi|poptr1_1|292192|gw1.6277.5.1,jgi|poptr1_1|673955|grail3.1778000102,jgi|poptr1_1|577357|eugene3.00170099) jgi|poptr1_1|258294|gw1.xvii.285.1: moderately similar to ( 253)AT2G36690| Symbols: | oxidoreductase, 2OG-Fe(II) oxygenase family protein | chr2:15387009-15389066 FORWARDweakly similar to ( 182)LDOX_MALDO…	3.92251
17.5.1	hormone metabolism.ethylene.synthesis-degradation	ptp.5158.1.s1_at		ptp.5158.1.s1_at	(jgi|poptr1_1|746197|estext_genewise1_v1.c_1660131): moderately similar to ( 463)AT1G05010| Symbols: ACO4, EAT1, EFE | EFE (ETHYLENE FORMING ENZYME) | chr1:1431418-1432694 REVERSEhighly similar to ( 520)ACCO_ACTCHPcbC 2OG-FeII_Oxy	1.20233
17.5.1	hormone metabolism.ethylene.synthesis-degradation	ptpaffx.160390.3.a1_s_at		ptpaffx.160390.3.a1_s_at	(jgi|poptr1_1|569679|eugene3.00120332): highly similar to ( 505)AT5G24530| Symbols: | oxidoreductase, 2OG-Fe(II) oxygenase family protein | chr5:8378967-8383157 FORWARDmoderately similar to ( 219)FL3H_VITVIPcbC 2OG-FeII_Oxy	1.21181
17.5.1	hormone metabolism.ethylene.synthesis-degradation	ptpaffx.135544.1.s1_at		ptpaffx.135544.1.s1_at	(jgi|poptr1_1|665178|grail3.0191001301): moderately similar to ( 438)AT5G08640| Symbols: FLS | FLS (FLAVONOL SYNTHASE) | chr5:2804010-2805176 FORWARDmoderately similar to ( 461)FLS_PETHYPcbC 2OG-FeII_Oxy	-2.61938
17.5.1	hormone metabolism.ethylene.synthesis-degradation	ptp.6046.1.a1_at		ptp.6046.1.a1_at	(jgi|poptr1_1|566450|eugene3.00101008): moderately similar to ( 302)AT1G03400| Symbols: | 2-oxoglutarate-dependent dioxygenase, putative | chr1:842894-844157 REVERSEmoderately similar to ( 258)DV4H_CATROPcbC 2OG-FeII_Oxy	1.88099
17.5.1	hormone metabolism.ethylene.synthesis-degradation	ptp.5328.1.s1_s_at		ptp.5328.1.s1_s_at	(jgi|poptr1_1|573016|eugene3.00141061): moderately similar to ( 458)AT1G05010| Symbols: ACO4, EAT1, EFE | EFE (ETHYLENE FORMING ENZYME) | chr1:1431418-1432694 REVERSEhighly similar to ( 505)ACCO1_PETHYPcbC 2OG-FeII_Oxy	1.25237
17.5.1	hormone metabolism.ethylene.synthesis-degradation	ptp.3644.1.s1_x_at		ptp.3644.1.s1_x_at	(jgi|poptr1_1|722169|estext_genewise1_v1.c_lg_ix2026): moderately similar to ( 448)AT3G19000| Symbols: | oxidoreductase, 2OG-Fe(II) oxygenase family protein | chr3:6554010-6554993 REVERSEweakly similar to ( 161)FL3H_VITVIPcbC 2OG-FeII_Oxy	1.76036
17.5.1	hormone metabolism.ethylene.synthesis-degradation	ptpaffx.208720.1.s1_at		ptpaffx.208720.1.s1_at	(jgi|poptr1_1|230810|gw1.x.5507.1): moderately similar to ( 444)AT1G06620| Symbols: | 2-oxoglutarate-dependent dioxygenase, putative | chr1:2025617-2027093 FORWARDmoderately similar to ( 410)DV4H_CATROPcbC 2OG-FeII_Oxy	1.27446
17.5.2	hormone metabolism.ethylene.signal transduction	ptpaffx.135358.1.s1_s_at		ptpaffx.135358.1.s1_s_at	(jgi|poptr1_1|548217|eugene3.00010658): weakly similar to ( 172)AT5G51190| Symbols: | AP2 domain-containing transcription factor, putative | chr5:20817934-20818599 REVERSEweakly similar to ( 160)ERF5_NICSYAP2 AP2	2.29527
17.5.2	hormone metabolism.ethylene.signal transduction	ptp.3323.1.s1_s_at		ptp.3323.1.s1_s_at	(jgi|poptr1_1|588763|eugene3.02630001): weakly similar to ( 170)AT5G51190| Symbols: | AP2 domain-containing transcription factor, putative | chr5:20817934-20818599 REVERSEweakly similar to ( 152)ERF5_TOBACAP2 AP2	1.85411
17.5.2	hormone metabolism.ethylene.signal transduction	ptp.162.1.a1_at		ptp.162.1.a1_at	(jgi|poptr1_1|830447|estext_fgenesh4_pm.c_lg_ii0870): highly similar to ( 891)AT2G40940| Symbols: ERS, ERS1 | ERS1 (ETHYLENE RESPONSE SENSOR 1); receptor | chr2:17091713-17093897 REVERSEhighly similar to ( 889)ETR1_MALDOPRK11107 PRK10841 PRK11091 BaeS PRK11466 PRK09959 KdpD VicK HATPase_c HATPase_c COG4251 phoR HATPase_c PRK09303 PRK10549	2.00457
17.5.2	hormone metabolism.ethylene.signal transduction	ptp.866.1.s1_s_at		ptp.866.1.s1_s_at	(jgi|poptr1_1|718207|estext_genewise1_v1.c_lg_vii0556): weakly similar to ( 139)AT5G44210| Symbols: ERF9, ATERF9, ATERF-9 | ATERF-9/ATERF9/ERF9 (ERF domain protein 9); DNA binding / transcription factor/ transcription repressor | chr5:17823969-17824571 FORWARDweakly similar to ( 123)ERF4_NICSYAP2 AP2	2.47849
17.5.2	hormone metabolism.ethylene.signal transduction	ptpaffx.1161.1.a1_at		ptpaffx.1161.1.a1_at	(jgi|poptr1_1|674314|grail3.0187001701): weakly similar to ( 108)AT5G47220| Symbols: ATERF2, ATERF-2, ERF2 | ATERF-2/ATERF2/ERF2 (ETHYLENE RESPONSE FACTOR 2); DNA binding / transcription activator/ transcription factor | chr5:19189250-19189981 REVERSEweakly similar to ( 103)ERF2_NICSYAP2 AP2	2.22426
17.5.2	hormone metabolism.ethylene.signal transduction	ptpaffx.590.1.s1_at		ptpaffx.590.1.s1_at	(jgi|poptr1_1|179649|gw1.i.8249.1): weakly similar to ( 170)AT5G47220| Symbols: ATERF2, ATERF-2, ERF2 | ATERF-2/ATERF2/ERF2 (ETHYLENE RESPONSE FACTOR 2); DNA binding / transcription activator/ transcription factor | chr5:19189250-19189981 REVERSEmoderately similar to ( 234)ERF2_TOBACAP2 AP2	1.673
17.5.2	hormone metabolism.ethylene.signal transduction	ptpaffx.145807.1.s1_at		ptpaffx.145807.1.s1_at	(jgi|poptr1_1|830447|estext_fgenesh4_pm.c_lg_ii0870): highly similar to ( 891)AT2G40940| Symbols: ERS, ERS1 | ERS1 (ETHYLENE RESPONSE SENSOR 1); receptor | chr2:17091713-17093897 REVERSEhighly similar to ( 889)ETR1_MALDOPRK11107 PRK10841 PRK11091 BaeS PRK11466 PRK09959 KdpD VicK HATPase_c HATPase_c COG4251 phoR HATPase_c PRK09303 PRK10549	2.00229
17.5.2	hormone metabolism.ethylene.signal transduction	ptpaffx.116026.1.s1_at		ptpaffx.116026.1.s1_at	(jgi|poptr1_1|830447|estext_fgenesh4_pm.c_lg_ii0870): highly similar to ( 891)AT2G40940| Symbols: ERS, ERS1 | ERS1 (ETHYLENE RESPONSE SENSOR 1); receptor | chr2:17091713-17093897 REVERSEhighly similar to ( 889)ETR1_MALDOPRK11107 PRK10841 PRK11091 BaeS PRK11466 PRK09959 KdpD VicK HATPase_c HATPase_c COG4251 phoR HATPase_c PRK09303 PRK10549	2.30655
17.5.2	hormone metabolism.ethylene.signal transduction	ptpaffx.31347.1.a1_at		ptpaffx.31347.1.a1_at	(jgi|poptr1_1|718207|estext_genewise1_v1.c_lg_vii0556): weakly similar to ( 139)AT5G44210| Symbols: ERF9, ATERF9, ATERF-9 | ATERF-9/ATERF9/ERF9 (ERF domain protein 9); DNA binding / transcription factor/ transcription repressor | chr5:17823969-17824571 FORWARDweakly similar to ( 123)ERF4_NICSYAP2 AP2	2.68948
17.5.2	hormone metabolism.ethylene.signal transduction	ptpaffx.145434.2.a1_at		ptpaffx.145434.2.a1_at	(jgi|poptr1_1|579433|eugene3.01070019): very weakly similar to (92.8)AT3G15210| Symbols: ATERF-4, ERF4, RAP2.5, ATERF4 | ATERF-4/ATERF4/ERF4/RAP2.5 (ETHYLENE RESPONSIVE ELEMENT BINDING FACTOR 4); DNA binding / protein binding / transcription factor/ transcription repressor | chr3:5121479-5122147 FORWARDvery weakly similar to (84.3)ERF4_NICSYAP2 AP2	1.28745
17.5.2	hormone metabolism.ethylene.signal transduction	ptpaffx.26228.1.s1_at		ptpaffx.26228.1.s1_at	(jgi|poptr1_1|643200|grail3.0003036101): very weakly similar to (83.2)AT5G44210| Symbols: ERF9, ATERF9, ATERF-9 | ATERF-9/ATERF9/ERF9 (ERF domain protein 9); DNA binding / transcription factor/ transcription repressor | chr5:17823969-17824571 FORWARDvery weakly similar to (81.3)ERF3_TOBACAP2 AP2	-3.5267
17.5.3	hormone metabolism.ethylene.induced-regulated-responsive-activated	ptp.2274.1.s1_s_at		ptp.2274.1.s1_s_at	(jgi|poptr1_1|816717|estext_fgenesh4_pg.c_lg_ii1800): weakly similar to ( 191)AT3G62550| Symbols: | universal stress protein (USP) family protein | chr3:23147170-23148050 FORWARDUsp USP_Like	4.25515
17.5.3	hormone metabolism.ethylene.induced-regulated-responsive-activated	ptp.5052.1.s1_s_at		ptp.5052.1.s1_s_at	(jgi|poptr1_1|552434|eugene3.00021749): moderately similar to ( 212)AT2G47710| Symbols: | universal stress protein (USP) family protein | chr2:19562115-19563026 REVERSE	2.00039
17.5.3	hormone metabolism.ethylene.induced-regulated-responsive-activated	ptp.4186.1.a1_s_at		ptp.4186.1.a1_s_at	(jgi|poptr1_1|206044|gw1.v.1445.1): weakly similar to ( 138)AT1G27660| Symbols: | ethylene-responsive protein -related | chr1:9621688-9625653 FORWARD	-1.91069
17.5.3	hormone metabolism.ethylene.induced-regulated-responsive-activated	ptpaffx.25938.2.s1_a_at		ptpaffx.25938.2.s1_a_at	(jgi|poptr1_1|824183|estext_fgenesh4_pg.c_lg_xiv0695): moderately similar to ( 219)AT2G47710| Symbols: | universal stress protein (USP) family protein | chr2:19562115-19563026 REVERSE	1.13234
17.5.3	hormone metabolism.ethylene.induced-regulated-responsive-activated	ptpaffx.208830.1.s1_s_at		ptpaffx.208830.1.s1_s_at	(jgi|poptr1_1|658647|grail3.0006012101): weakly similar to ( 107)AT3G20640| Symbols: | ethylene-responsive protein -related | chr3:7210660-7213205 REVERSE	-1.14336
17.5.3	hormone metabolism.ethylene.induced-regulated-responsive-activated	ptp.6996.1.s1_at		ptp.6996.1.s1_at	(jgi|poptr1_1|560912|eugene3.00060871): highly similar to ( 504)AT5G01410| Symbols: ATPDX1.3, RSR4, PDX1.3, PDX1 | PDX1 (PYRIDOXINE BIOSYNTHESIS 1.3); protein heterodimerization/ protein homodimerization | chr5:172575-173504 REVERSEhighly similar to ( 511)PDX1_HEVBRPRK04180 pdxS SNZ1 SOR_SNZ	1.20029
17.6	hormone metabolism.gibberelin	14	6.458789808072019E-4
17.6.1.11	hormone metabolism.gibberelin.synthesis-degradation.GA20 oxidase	ptpaffx.206764.1.s1_at		ptpaffx.206764.1.s1_at	(jgi|poptr1_1|763435|fgenesh4_pg.c_lg_vi001745): moderately similar to ( 276)AT1G52820| Symbols: | 2-oxoglutarate-dependent dioxygenase, putative | chr1:19672884-19673989 FORWARDweakly similar to ( 108)GAO1B_WHEATPcbC	-2.64793
17.6.2	hormone metabolism.gibberelin.signal transduction	ptpaffx.204045.1.s1_s_at		ptpaffx.204045.1.s1_s_at	(jgi|poptr1_1|556123|eugene3.00040836): weakly similar to ( 165)AT2G01570| Symbols: RGA, RGA1 | RGA1 (REPRESSOR OF GA1-3 1); transcription factor | chr2:255580-257343 REVERSEweakly similar to ( 174)GAI1_VITVIGRAS	1.13458
17.6.2	hormone metabolism.gibberelin.signal transduction	ptpaffx.203054.1.s1_at		ptpaffx.203054.1.s1_at	(jgi|poptr1_1|799745|fgenesh4_pm.c_lg_iii000210): moderately similar to ( 492)AT3G49950| Symbols: | scarecrow transcription factor family protein | chr3:18533555-18534787 FORWARDweakly similar to ( 138)CIGR2_ORYSAGRAS	-3.09245
17.6.2	hormone metabolism.gibberelin.signal transduction	ptpaffx.205264.1.s1_at		ptpaffx.205264.1.s1_at	(jgi|poptr1_1|208019|gw1.v.3420.1): moderately similar to ( 247)AT1G66350| Symbols: RGL, RGL1 | RGL1 (RGA-LIKE 1); transcription factor | chr1:24751990-24753525 FORWARDmoderately similar to ( 244)GAI1_VITVIGRAS	-3.08355
17.6.2	hormone metabolism.gibberelin.signal transduction	ptpaffx.203218.1.s1_x_at		ptpaffx.203218.1.s1_x_at	(jgi|poptr1_1|554318|eugene3.00030951): highly similar to ( 684)AT1G63100| Symbols: | scarecrow transcription factor family protein | chr1:23403056-23405032 REVERSEmoderately similar to ( 231)GAI1_VITVIGRAS	-4.15498
17.6.2	hormone metabolism.gibberelin.signal transduction	ptpaffx.200450.1.s1_at		ptpaffx.200450.1.s1_at	(jgi|poptr1_1|180523|gw1.i.9123.1): highly similar to ( 554)AT1G63100| Symbols: | scarecrow transcription factor family protein | chr1:23403056-23405032 REVERSEmoderately similar to ( 236)RGA1_BRACMGRAS	-3.74538
17.6.2	hormone metabolism.gibberelin.signal transduction	ptpaffx.203218.1.s1_at		ptpaffx.203218.1.s1_at	(jgi|poptr1_1|554318|eugene3.00030951): highly similar to ( 684)AT1G63100| Symbols: | scarecrow transcription factor family protein | chr1:23403056-23405032 REVERSEmoderately similar to ( 231)GAI1_VITVIGRAS	-3.30334
17.6.3	hormone metabolism.gibberelin.induced-regulated-responsive-activated	ptpaffx.14620.1.s1_at		ptpaffx.14620.1.s1_at	(jgi|poptr1_1|592034|eugene3.00400379):	-3.19142
17.6.3	hormone metabolism.gibberelin.induced-regulated-responsive-activated	ptp.6754.1.s1_s_at		ptp.6754.1.s1_s_at	(jgi|poptr1_1|733223|estext_genewise1_v1.c_lg_xv1366): very weakly similar to (88.6)AT5G14920| Symbols: | gibberellin-regulated family protein | chr5:4826601-4827520 FORWARD	-2.0214
17.6.3	hormone metabolism.gibberelin.induced-regulated-responsive-activated	ptp.6754.1.s1_at		ptp.6754.1.s1_at	(jgi|poptr1_1|733223|estext_genewise1_v1.c_lg_xv1366): very weakly similar to (88.6)AT5G14920| Symbols: | gibberellin-regulated family protein | chr5:4826601-4827520 FORWARD	-1.80619
17.6.3	hormone metabolism.gibberelin.induced-regulated-responsive-activated	ptpaffx.249.73.a1_at		ptpaffx.249.73.a1_at	MULTIPLE HITS: (jgi|poptr1_1|825556|estext_fgenesh4_pg.c_lg_xvii0378,jgi|poptr1_1|668570|grail3.0059004501) jgi|poptr1_1|825556|estext_fgenesh4_pg.c_lg_xvii0378: weakly similar to ( 103)AT5G15230| Symbols: GASA4 | GASA4 (GAST1 PROTEIN HOMOLOG 4) | chr5:4945289-4946028 FORWARDGASA jgi|poptr1_1|668570|grail3.0059004501: weakly similar to ( 103)AT5G15230| Symbols: GASA4 | GASA4 (GAST1 PROTEIN HOMOLO…	-2.12762
17.6.3	hormone metabolism.gibberelin.induced-regulated-responsive-activated	ptpaffx.249.73.a1_s_at		ptpaffx.249.73.a1_s_at	MULTIPLE HITS: (jgi|poptr1_1|825556|estext_fgenesh4_pg.c_lg_xvii0378,jgi|poptr1_1|668570|grail3.0059004501) jgi|poptr1_1|825556|estext_fgenesh4_pg.c_lg_xvii0378: weakly similar to ( 103)AT5G15230| Symbols: GASA4 | GASA4 (GAST1 PROTEIN HOMOLOG 4) | chr5:4945289-4946028 FORWARDGASA jgi|poptr1_1|668570|grail3.0059004501: weakly similar to ( 103)AT5G15230| Symbols: GASA4 | GASA4 (GAST1 PROTEIN HOMOLO…	-4.56418
17.6.3	hormone metabolism.gibberelin.induced-regulated-responsive-activated	ptpaffx.3575.1.s1_a_at		ptpaffx.3575.1.s1_a_at	(jgi|poptr1_1|549969|eugene3.00012410): very weakly similar to (84.0)AT2G14900| Symbols: | gibberellin-regulated family protein | chr2:6411292-6412125 FORWARD	-4.70392
17.6.3	hormone metabolism.gibberelin.induced-regulated-responsive-activated	ptpaffx.5467.1.a1_at		ptpaffx.5467.1.a1_at	(jgi|poptr1_1|814282|estext_fgenesh4_kg.c_lg_xii0019): very weakly similar to (86.3)AT5G14920| Symbols: | gibberellin-regulated family protein | chr5:4826601-4827520 FORWARD	-1.58897
20	stress	148	0.0040775201261678
20	stress	ptpaffx.6537.1.a1_at		ptpaffx.6537.1.a1_at	MULTIPLE HITS: (jgi|poptr1_1|263773|gw1.1092.1.1,jgi|poptr1_1|662705|grail3.0016015401) jgi|poptr1_1|263773|gw1.1092.1.1: weakly similar to ( 141)AT3G05500| Symbols: | rubber elongation factor (REF) family protein | chr3:1593546-1594808 FORWARDweakly similar to ( 111)SRP_PHAVUREF jgi|poptr1_1|662705|grail3.0016015401: moderately similar to ( 229)AT3G05500| Symbols: | rubber elongation factor (REF…	-1.08954
20	stress	ptpaffx.213700.1.s1_at		ptpaffx.213700.1.s1_at	(jgi|poptr1_1|254201|gw1.xvi.140.1): highly similar to ( 622)AT5G05350| Symbols: | similar to unknown protein [Arabidopsis thaliana] (TAIR:AT3G10980.1); similar to unnamed protein product [Vitis vinifera] (GB:CAO41459.1); contains InterPro domain Protein of unknown function Cys-rich (InterPro:IPR006461) | chr5:1585758-1587338 FORWARDPLAC8	-1.27752
20.1	stress.biotic	ptpaffx.31909.1.s1_at		ptpaffx.31909.1.s1_at	(jgi|poptr1_1|823348|estext_fgenesh4_pg.c_lg_xii0735): moderately similar to ( 424)AT3G48080| Symbols: | lipase class 3 family protein / disease resistance protein-related | chr3:17764089-17766130 REVERSELipase_3	1.56428
20.1	stress.biotic	ptp.554.1.s1_s_at		ptp.554.1.s1_s_at	(jgi|poptr1_1|729141|estext_genewise1_v1.c_lg_xii1843): moderately similar to ( 359)AT1G73620| Symbols: | thaumatin-like protein, putative / pathogenesis-related protein, putative | chr1:27685093-27686615 FORWARDmoderately similar to ( 211)TLP1_PRUPETHN Thaumatin	-2.93996
20.1	stress.biotic	ptpaffx.204583.1.s1_at		ptpaffx.204583.1.s1_at	(jgi|poptr1_1|721896|estext_genewise1_v1.c_lg_ix1583): highly similar to ( 637)AT2G21340| Symbols: | enhanced disease susceptibility protein, putative / salicylic acid induction deficient protein, putative | chr2:9139721-9143316 FORWARDNorM	-1.19971
20.1	stress.biotic	ptp.987.1.s1_at		ptp.987.1.s1_at	(jgi|poptr1_1|270686|gw1.142.209.1): moderately similar to ( 408)AT3G54420| Symbols: ATCHITIV, CHIV, ATEP3 | ATEP3 (Arabidopsis thaliana chitinase class IV); chitinase | chr3:20156913-20158012 FORWARDmoderately similar to ( 366)CHI4_PHAVUchitinase_glyco_hydro_19 Glyco_hydro_19	3.49696
20.1	stress.biotic	ptpaffx.32468.1.s1_at		ptpaffx.32468.1.s1_at	MULTIPLE HITS: (jgi|poptr1_1|548498|eugene3.00010939,jgi|poptr1_1|747341|estext_genewise1_v1.c_4720001) jgi|poptr1_1|548498|eugene3.00010939: moderately similar to ( 272)AT4G11650| Symbols: ATOSM34 | ATOSM34 (OSMOTIN 34) | chr4:7025121-7026107 REVERSEmoderately similar to ( 300)PRR1_TOBACThaumatin THN jgi|poptr1_1|747341|estext_genewise1_v1.c_4720001: moderately similar to ( 275)AT4G11650| Symbol…	7.50807
20.1	stress.biotic	ptpaffx.155773.1.s1_s_at		ptpaffx.155773.1.s1_s_at	(jgi|poptr1_1|723883|estext_genewise1_v1.c_lg_x0543): moderately similar to ( 454)AT3G16920| Symbols: | chitinase | chr3:5776669-5777892 REVERSEweakly similar to ( 178)CHI2_BRANAchitinase_glyco_hydro_19 Glyco_hydro_19	1.91101
20.1	stress.biotic	ptpaffx.148889.1.s1_s_at		ptpaffx.148889.1.s1_s_at	(jgi|poptr1_1|721765|estext_genewise1_v1.c_lg_ix1261): moderately similar to ( 306)AT4G38660| Symbols: | thaumatin, putative | chr4:18066442-18067786 REVERSEmoderately similar to ( 216)TP1A_MALDOTHN Thaumatin	-2.93861
20.1	stress.biotic	ptpaffx.6353.1.s1_at		ptpaffx.6353.1.s1_at	(jgi|poptr1_1|711753|estext_genewise1_v1.c_lg_iii0308): weakly similar to ( 180)AT1G64160| Symbols: | disease resistance-responsive family protein / dirigent family protein | chr1:23817726-23818274 FORWARDmoderately similar to ( 259)DR206_PEADirigent	5.73061
20.1	stress.biotic	ptp.6055.1.s1_at		ptp.6055.1.s1_at	MULTIPLE HITS: (jgi|poptr1_1|819935|estext_fgenesh4_pg.c_lg_vii0822,jgi|poptr1_1|764546|fgenesh4_pg.c_lg_vii000891) jgi|poptr1_1|819935|estext_fgenesh4_pg.c_lg_vii0822: weakly similar to ( 155)AT4G37000| Symbols: ATRCCR, ACD2 | ACD2 (ACCELERATED CELL DEATH 2) | chr4:17442621-17443756 FORWARDweakly similar to ( 174)RCCR_HORVURCC_reductase jgi|poptr1_1|764546|fgenesh4_pg.c_lg_vii000891: weakly simi…	1.65126
20.1	stress.biotic	ptpaffx.218029.1.s1_at		ptpaffx.218029.1.s1_at	(jgi|poptr1_1|276867|gw1.187.102.1): moderately similar to ( 351)AT4G18470| Symbols: SNI1 | SNI1 (SUPPRESSOR OF NPR1-1, INDUCIBLE 1) | chr4:10192995-10195522 FORWARD	-2.47358
20.1	stress.biotic	ptpaffx.32035.1.s1_at		ptpaffx.32035.1.s1_at	(jgi|poptr1_1|206413|gw1.v.1814.1): moderately similar to ( 357)AT1G75800| Symbols: | pathogenesis-related thaumatin family protein | chr1:28462550-28464108 FORWARDmoderately similar to ( 240)TLP1_PRUPETHN Thaumatin	-1.67883
20.1	stress.biotic	ptp.4034.2.s1_s_at		ptp.4034.2.s1_s_at	(jgi|poptr1_1|814109|estext_fgenesh4_kg.c_lg_ix0046): moderately similar to ( 326)AT2G28790| Symbols: | osmotin-like protein, putative | chr2:12361741-12362490 REVERSEweakly similar to ( 159)TP1A_MALDOTHN Thaumatin	-2.7394
20.1	stress.biotic	ptpaffx.26528.1.s1_s_at		ptpaffx.26528.1.s1_s_at	(jgi|poptr1_1|819935|estext_fgenesh4_pg.c_lg_vii0822): weakly similar to ( 155)AT4G37000| Symbols: ATRCCR, ACD2 | ACD2 (ACCELERATED CELL DEATH 2) | chr4:17442621-17443756 FORWARDweakly similar to ( 174)RCCR_HORVURCC_reductase	1.39274
20.1	stress.biotic	ptpaffx.77318.1.s1_x_at		ptpaffx.77318.1.s1_x_at	MULTIPLE HITS: (jgi|poptr1_1|721560|estext_genewise1_v1.c_lg_ix0891,jgi|poptr1_1|557015|eugene3.00090275,jgi|poptr1_1|721570|estext_genewise1_v1.c_lg_ix0905) jgi|poptr1_1|721560|estext_genewise1_v1.c_lg_ix0891: moderately similar to ( 364)AT3G12500| Symbols: PR3, PR-3, CHI-B, B-CHI, ATHCHIB | ATHCHIB (BASIC CHITINASE); chitinase | chr3:3962508-3963952 REVERSEmoderately similar to ( 372)CHIT_PHAVU…	4.72245
20.1	stress.biotic	ptp.3882.1.s1_at		ptp.3882.1.s1_at	(jgi|poptr1_1|676443|grail3.0029009101): moderately similar to ( 296)AT5G47120| Symbols: BI-1, ATBI1, ATBI-1 | ATBI-1 (ARABIDOPSIS BAX INHIBITOR 1) | chr5:19153298-19154812 FORWARDmoderately similar to ( 241)BI1_ORYSAUPF0005	1.13541
20.1	stress.biotic	ptpaffx.74252.1.a1_s_at		ptpaffx.74252.1.a1_s_at	(jgi|poptr1_1|823348|estext_fgenesh4_pg.c_lg_xii0735): moderately similar to ( 424)AT3G48080| Symbols: | lipase class 3 family protein / disease resistance protein-related | chr3:17764089-17766130 REVERSELipase_3	1.02967
20.1	stress.biotic	ptp.2463.1.s1_s_at		ptp.2463.1.s1_s_at	(jgi|poptr1_1|823674|estext_fgenesh4_pg.c_lg_xiii0199): moderately similar to ( 253)AT3G04720| Symbols: HEL, PR-4, PR4 | PR4 (PATHOGENESIS-RELATED 4) | chr3:1285697-1286537 REVERSEmoderately similar to ( 288)HEVE_HEVBRBarwin	5.96082
20.1	stress.biotic	ptp.1105.2.a1_s_at		ptp.1105.2.a1_s_at	(jgi|poptr1_1|571373|eugene3.00130737): highly similar to ( 515)AT5G17540| Symbols: | transferase family protein | chr5:5782063-5783684 REVERSEweakly similar to ( 159)HCBT1_DIACATransferase	-2.82059
20.1	stress.biotic	ptp.5529.1.s1_s_at		ptp.5529.1.s1_s_at	(jgi|poptr1_1|723883|estext_genewise1_v1.c_lg_x0543): moderately similar to ( 454)AT3G16920| Symbols: | chitinase | chr3:5776669-5777892 REVERSEweakly similar to ( 178)CHI2_BRANAchitinase_glyco_hydro_19 Glyco_hydro_19	1.83411
20.1	stress.biotic	ptpaffx.214485.1.s1_s_at		ptpaffx.214485.1.s1_s_at	MULTIPLE HITS: (jgi|poptr1_1|779607|fgenesh4_pg.c_lg_xviii000975,jgi|poptr1_1|791533|fgenesh4_pg.c_scaffold_2487000001) jgi|poptr1_1|779607|fgenesh4_pg.c_lg_xviii000975: moderately similar to ( 266)AT4G19810| Symbols: | glycosyl hydrolase family 18 protein | chr4:10764161-10765763 REVERSEGlyco_18 Glyco_hydro_18 ChiA jgi|poptr1_1|791533|fgenesh4_pg.c_scaffold_2487000001: weakly similar to ( 110)AT…	1.33736
20.1	stress.biotic	ptp.4034.1.s1_at		ptp.4034.1.s1_at	(jgi|poptr1_1|706190|estext_genewise1_v1.c_lg_i1344): moderately similar to ( 332)AT2G28790| Symbols: | osmotin-like protein, putative | chr2:12361741-12362490 REVERSEweakly similar to ( 164)TP1A_MALDOTHN Thaumatin	-5.21706
20.1	stress.biotic	ptpaffx.57191.1.a1_at		ptpaffx.57191.1.a1_at	(jgi|poptr1_1|764544|fgenesh4_pg.c_lg_vii000889): moderately similar to ( 283)AT4G37000| Symbols: ATRCCR, ACD2 | ACD2 (ACCELERATED CELL DEATH 2) | chr4:17442621-17443756 FORWARDweakly similar to ( 186)RCCR_HORVURCC_reductase	1.44302
20.1	stress.biotic	ptpaffx.77318.3.s1_at		ptpaffx.77318.3.s1_at	(jgi|poptr1_1|831333|estext_fgenesh4_pm.c_lg_iv0566): moderately similar to ( 441)AT3G12500| Symbols: PR3, PR-3, CHI-B, B-CHI, ATHCHIB | ATHCHIB (BASIC CHITINASE); chitinase | chr3:3962508-3963952 REVERSEmoderately similar to ( 461)CHIT_PHAVUGlyco_hydro_19 chitinase_glyco_hydro_19	7.16463
20.1	stress.biotic	ptpaffx.201603.1.s1_x_at		ptpaffx.201603.1.s1_x_at	(jgi|poptr1_1|710655|estext_genewise1_v1.c_lg_ii2087): moderately similar to ( 321)AT1G20030| Symbols: | pathogenesis-related thaumatin family protein | chr1:6945841-6947008 FORWARDmoderately similar to ( 229)TLP1_PRUPETHN Thaumatin	-1.32693
20.1	stress.biotic	ptpaffx.23456.1.s1_at		ptpaffx.23456.1.s1_at	MULTIPLE HITS: (jgi|poptr1_1|559341|eugene3.00050956,jgi|poptr1_1|559340|eugene3.00050955) jgi|poptr1_1|559341|eugene3.00050956: moderately similar to ( 241)AT1G78780| Symbols: | pathogenesis-related family protein | chr1:29626340-29627324 REVERSEmoderately similar to ( 253)PRPX_HORVUjgi|poptr1_1|559340|eugene3.00050955: moderately similar to ( 243)AT1G78780| Symbols: | pathogenesis-related famil…	2.5942
20.1	stress.biotic	ptpaffx.77318.1.s1_at		ptpaffx.77318.1.s1_at	MULTIPLE HITS: (jgi|poptr1_1|721560|estext_genewise1_v1.c_lg_ix0891,jgi|poptr1_1|721570|estext_genewise1_v1.c_lg_ix0905,jgi|poptr1_1|557015|eugene3.00090275,jgi|poptr1_1|557013|eugene3.00090273) jgi|poptr1_1|721560|estext_genewise1_v1.c_lg_ix0891: moderately similar to ( 364)AT3G12500| Symbols: PR3, PR-3, CHI-B, B-CHI, ATHCHIB | ATHCHIB (BASIC CHITINASE); chitinase | chr3:3962508-3963952 REVERSEm…	4.4386
20.1	stress.biotic	ptp.6904.1.s1_at		ptp.6904.1.s1_at	(jgi|poptr1_1|251580|gw1.xv.1016.1): moderately similar to ( 332)AT1G73620| Symbols: | thaumatin-like protein, putative / pathogenesis-related protein, putative | chr1:27685093-27686615 FORWARDweakly similar to ( 192)TLP1_PRUPETHN Thaumatin	-6.00397
20.1	stress.biotic	ptpaffx.220202.1.s1_at		ptpaffx.220202.1.s1_at	(jgi|poptr1_1|590248|eugene3.30400001): very weakly similar to ( 100)AT4G37000| Symbols: ATRCCR, ACD2 | ACD2 (ACCELERATED CELL DEATH 2) | chr4:17442621-17443756 FORWARDRCC_reductase	1.38693
20.1	stress.biotic	ptpaffx.65344.1.s1_at		ptpaffx.65344.1.s1_at	(jgi|poptr1_1|258826|gw1.xvii.817.1): moderately similar to ( 336)AT5G40020| Symbols: | pathogenesis-related thaumatin family protein | chr5:16040124-16041522 REVERSEweakly similar to ( 182)TLP2_PRUPETHN Thaumatin	-1.56038
20.1	stress.biotic	ptp.2463.1.s1_a_at		ptp.2463.1.s1_a_at	(jgi|poptr1_1|823674|estext_fgenesh4_pg.c_lg_xiii0199): moderately similar to ( 253)AT3G04720| Symbols: HEL, PR-4, PR4 | PR4 (PATHOGENESIS-RELATED 4) | chr3:1285697-1286537 REVERSEmoderately similar to ( 288)HEVE_HEVBRBarwin	5.89696
20.1	stress.biotic	ptp.4843.1.a1_at		ptp.4843.1.a1_at	(jgi|poptr1_1|823348|estext_fgenesh4_pg.c_lg_xii0735): moderately similar to ( 424)AT3G48080| Symbols: | lipase class 3 family protein / disease resistance protein-related | chr3:17764089-17766130 REVERSELipase_3	1.18658
20.1	stress.biotic	ptpaffx.201603.1.s1_at		ptpaffx.201603.1.s1_at	(jgi|poptr1_1|710655|estext_genewise1_v1.c_lg_ii2087): moderately similar to ( 321)AT1G20030| Symbols: | pathogenesis-related thaumatin family protein | chr1:6945841-6947008 FORWARDmoderately similar to ( 229)TLP1_PRUPETHN Thaumatin	-1.69259
20.1	stress.biotic	ptpaffx.34708.2.s1_at		ptpaffx.34708.2.s1_at	(jgi|poptr1_1|729141|estext_genewise1_v1.c_lg_xii1843): moderately similar to ( 359)AT1G73620| Symbols: | thaumatin-like protein, putative / pathogenesis-related protein, putative | chr1:27685093-27686615 FORWARDmoderately similar to ( 211)TLP1_PRUPETHN Thaumatin	-3.01827
20.1.1	stress.biotic.respiratory burst	ptpaffx.200276.1.s1_s_at		ptpaffx.200276.1.s1_s_at	(jgi|poptr1_1|548137|eugene3.00010578): nearly identical (1240)AT5G47910| Symbols: ATRBOHD, RBOHD | RBOHD (RESPIRATORY BURST OXIDASE PROTEIN D) | chr5:19414811-19418994 FORWARDNAD_binding_6 NADPH_Ox FAD_binding_8 Ferric_reduct	1.8742
20.1.1	stress.biotic.respiratory burst	ptpaffx.203374.1.s1_at		ptpaffx.203374.1.s1_at	(jgi|poptr1_1|712105|estext_genewise1_v1.c_lg_iii1154): nearly identical (1156)AT5G47910| Symbols: ATRBOHD, RBOHD | RBOHD (RESPIRATORY BURST OXIDASE PROTEIN D) | chr5:19414811-19418994 FORWARDNAD_binding_6 FAD_binding_8 Ferric_reduct	2.1112
20.1.1	stress.biotic.respiratory burst	ptpaffx.203374.1.s1_x_at		ptpaffx.203374.1.s1_x_at	(jgi|poptr1_1|712105|estext_genewise1_v1.c_lg_iii1154): nearly identical (1156)AT5G47910| Symbols: ATRBOHD, RBOHD | RBOHD (RESPIRATORY BURST OXIDASE PROTEIN D) | chr5:19414811-19418994 FORWARDNAD_binding_6 FAD_binding_8 Ferric_reduct	2.32029
20.1.1	stress.biotic.respiratory burst	ptpaffx.200399.1.s1_s_at		ptpaffx.200399.1.s1_s_at	MULTIPLE HITS: (jgi|poptr1_1|180182|gw1.i.8782.1,jgi|poptr1_1|424354|gw1.iii.756.1) jgi|poptr1_1|180182|gw1.i.8782.1: nearly identical (1444)AT1G64060| Symbols: ATRBOHF, RBOHAP108, RBOHF, ATRBOH F | ATRBOH F (RESPIRATORY BURST OXIDASE PROTEIN F); NAD(P)H oxidase | chr1:23773929-23779980 FORWARDNADPH_Ox NAD_binding_6 FAD_binding_8 Ferric_reduct	2.50778
20.1.1	stress.biotic.respiratory burst	ptpaffx.110158.2.a1_s_at		ptpaffx.110158.2.a1_s_at	(jgi|poptr1_1|712105|estext_genewise1_v1.c_lg_iii1154): nearly identical (1156)AT5G47910| Symbols: ATRBOHD, RBOHD | RBOHD (RESPIRATORY BURST OXIDASE PROTEIN D) | chr5:19414811-19418994 FORWARDNAD_binding_6 FAD_binding_8 Ferric_reduct	3.26191
20.1.3	stress.biotic.signalling	ptpaffx.219752.1.s1_at		ptpaffx.219752.1.s1_at	(jgi|poptr1_1|281944|gw1.28.518.1): moderately similar to ( 489)AT3G45290| Symbols: ATMLO3, MLO3 | MLO3 (MILDEW RESISTANCE LOCUS O 3); calmodulin binding | chr3:16628571-16632337 FORWARDmoderately similar to ( 419)MLOH1_HORVUMlo	2.16123
20.1.3	stress.biotic.signalling	ptpaffx.217212.1.s1_at		ptpaffx.217212.1.s1_at	(jgi|poptr1_1|584470|eugene3.01630039): highly similar to ( 731)AT1G11000| Symbols: ATMLO4, MLO4 | MLO4 (MILDEW RESISTANCE LOCUS O 4); calmodulin binding | chr1:3671935-3675909 REVERSEmoderately similar to ( 261)MLOH1_HORVUMlo	3.00429
20.1.7	stress.biotic.PR-proteins	ptpaffx.220289.1.s1_at		ptpaffx.220289.1.s1_at	(jgi|poptr1_1|590376|eugene3.03110007): moderately similar to ( 255)AT4G27190| Symbols: | disease resistance protein (NBS-LRR class), putative | chr4:13620983-13623940 REVERSENB-ARC	1.63164
20.1.7	stress.biotic.PR-proteins	ptpaffx.223499.1.s1_at		ptpaffx.223499.1.s1_at	(jgi|poptr1_1|597256|eugene3.90510002): very weakly similar to (97.8)AT4G27220| Symbols: | disease resistance protein (NBS-LRR class), putative | chr4:13633959-13636718 REVERSE	2.17612
20.1.7	stress.biotic.PR-proteins	ptpaffx.225723.1.s1_at		ptpaffx.225723.1.s1_at	(jgi|poptr1_1|782352|fgenesh4_pg.c_scaffold_64000214): highly similar to ( 576)AT3G14470| Symbols: | disease resistance protein (NBS-LRR class), putative | chr3:4857947-4861111 FORWARDNB-ARC	1.22459
20.1.7	stress.biotic.PR-proteins	ptpaffx.210847.1.s1_at		ptpaffx.210847.1.s1_at	(jgi|poptr1_1|773580|fgenesh4_pg.c_lg_xiii000034): highly similar to ( 528)AT5G63020| Symbols: | disease resistance protein (CC-NBS-LRR class), putative | chr5:25300478-25303228 REVERSENB-ARC	-1.17313
20.1.7	stress.biotic.PR-proteins	ptpaffx.225573.1.s1_at		ptpaffx.225573.1.s1_at	(jgi|poptr1_1|591627|eugene3.04070002): moderately similar to ( 299)AT3G53240| Symbols: | leucine-rich repeat family protein | chr3:19746905-19750025 FORWARDweakly similar to ( 178)RPK1_IPONI	2.14498
20.1.7	stress.biotic.PR-proteins	ptpaffx.71291.1.s1_at		ptpaffx.71291.1.s1_at	(jgi|poptr1_1|803041|fgenesh4_pm.c_lg_vii000527): highly similar to ( 612)AT5G23400| Symbols: | disease resistance family protein / LRR family protein | chr5:7880606-7882375 FORWARDweakly similar to ( 152)RPK1_IPONI	-3.16205
20.1.7	stress.biotic.PR-proteins	ptpaffx.216305.1.s1_at		ptpaffx.216305.1.s1_at	(jgi|poptr1_1|672173|grail3.0140004801): moderately similar to ( 468)AT3G07040| Symbols: RPS3, RPM1 | RPM1 (RESISTANCE TO P. SYRINGAE PV MACULICOLA 1); protein binding | chr3:2226250-2229030 REVERSENB-ARC	-1.10216
20.1.7	stress.biotic.PR-proteins	ptpaffx.225804.1.s1_at		ptpaffx.225804.1.s1_at	(jgi|poptr1_1|596129|eugene3.00770103): highly similar to ( 561)AT5G36930| Symbols: | disease resistance protein (TIR-NBS-LRR class), putative | chr5:14585001-14589146 REVERSENB-ARC TIR TIR	1.33673
20.1.7	stress.biotic.PR-proteins	ptpaffx.6353.1.s1_at		ptpaffx.6353.1.s1_at	(jgi|poptr1_1|711753|estext_genewise1_v1.c_lg_iii0308): weakly similar to ( 180)AT1G64160| Symbols: | disease resistance-responsive family protein / dirigent family protein | chr1:23817726-23818274 FORWARDmoderately similar to ( 259)DR206_PEADirigent	5.73061
20.1.7	stress.biotic.PR-proteins	ptpaffx.205978.1.s1_at		ptpaffx.205978.1.s1_at	(jgi|poptr1_1|560178|eugene3.00060137): moderately similar to ( 429)AT3G50950| Symbols: | disease resistance protein (CC-NBS-LRR class), putative | chr3:18947108-18949666 FORWARDNB-ARC	1.83059
20.1.7	stress.biotic.PR-proteins	ptpaffx.99700.1.s1_s_at		ptpaffx.99700.1.s1_s_at	(jgi|poptr1_1|181160|gw1.i.9760.1): weakly similar to ( 157)AT2G21100| Symbols: | disease resistance-responsive protein-related / dirigent protein-related | chr2:9055768-9056417 REVERSEDirigent	6.63081
20.1.7	stress.biotic.PR-proteins	ptpaffx.223585.1.s1_s_at		ptpaffx.223585.1.s1_s_at	MULTIPLE HITS: (jgi|poptr1_1|595584|eugene3.00700225,jgi|poptr1_1|597435|eugene3.09400001) jgi|poptr1_1|595584|eugene3.00700225: moderately similar to ( 378)AT3G07040| Symbols: RPS3, RPM1 | RPM1 (RESISTANCE TO P. SYRINGAE PV MACULICOLA 1); protein binding | chr3:2226250-2229030 REVERSENB-ARC jgi|poptr1_1|597435|eugene3.09400001: moderately similar to ( 297)AT3G07040| Symbols: RPS3, RPM1 | RPM1 (R…	-1.52408
20.1.7	stress.biotic.PR-proteins	ptpaffx.138996.1.s1_at		ptpaffx.138996.1.s1_at	(jgi|poptr1_1|710696|estext_genewise1_v1.c_lg_ii2154): highly similar to ( 887)AT4G33300| Symbols: ADR1-L1 | ADR1-L1 (ADR1-LIKE 1); ATP binding / protein binding | chr4:16051166-16054009 REVERSENB-ARC	1.09419
20.1.7	stress.biotic.PR-proteins	ptpaffx.224923.1.s1_s_at		ptpaffx.224923.1.s1_s_at	MULTIPLE HITS: (jgi|poptr1_1|247909|gw1.xix.309.1,jgi|poptr1_1|247937|gw1.xix.337.1,jgi|poptr1_1|247732|gw1.xix.132.1) jgi|poptr1_1|247909|gw1.xix.309.1: weakly similar to ( 183)AT5G36930| Symbols: | disease resistance protein (TIR-NBS-LRR class), putative | chr5:14585001-14589146 REVERSETIR TIR jgi|poptr1_1|247937|gw1.xix.337.1: moderately similar to ( 341)AT5G36930| Symbols: | disease resistanc…	1.54695
20.1.7	stress.biotic.PR-proteins	ptpaffx.220289.1.s1_x_at		ptpaffx.220289.1.s1_x_at	(jgi|poptr1_1|590376|eugene3.03110007): moderately similar to ( 255)AT4G27190| Symbols: | disease resistance protein (NBS-LRR class), putative | chr4:13620983-13623940 REVERSENB-ARC	1.564
20.1.7	stress.biotic.PR-proteins	ptpaffx.224270.1.s1_s_at		ptpaffx.224270.1.s1_s_at	MULTIPLE HITS: (jgi|poptr1_1|552978|eugene3.00002293,jgi|poptr1_1|552971|eugene3.00002286) jgi|poptr1_1|552978|eugene3.00002293: moderately similar to ( 337)AT3G14470| Symbols: | disease resistance protein (NBS-LRR class), putative | chr3:4857947-4861111 FORWARDvery weakly similar to (94.7)GLNA2_PHAVUNB-ARC jgi|poptr1_1|552971|eugene3.00002286: moderately similar to ( 438)AT3G14470| Symbols: | di…	1.50004
20.1.7	stress.biotic.PR-proteins	ptpaffx.225872.1.s1_at		ptpaffx.225872.1.s1_at	(jgi|poptr1_1|790139|fgenesh4_pg.c_scaffold_990000001): moderately similar to ( 456)AT3G14470| Symbols: | disease resistance protein (NBS-LRR class), putative | chr3:4857947-4861111 FORWARDNB-ARC	2.26119
20.1.7	stress.biotic.PR-proteins	ptpaffx.225834.1.s1_s_at		ptpaffx.225834.1.s1_s_at	MULTIPLE HITS: (jgi|poptr1_1|435122|gw1.87.35.1,jgi|poptr1_1|594667|eugene3.00640255) jgi|poptr1_1|594667|eugene3.00640255: highly similar to ( 587)AT5G17680| Symbols: | disease resistance protein (TIR-NBS-LRR class), putative | chr5:5823001-5827155 FORWARDNB-ARC TIR TIR	-1.78401
20.1.7	stress.biotic.PR-proteins	ptpaffx.225088.1.s1_x_at		ptpaffx.225088.1.s1_x_at	(jgi|poptr1_1|669725|grail3.0073002701): moderately similar to ( 246)AT1G74180| Symbols: | leucine-rich repeat family protein | chr1:27900858-27904569 REVERSEweakly similar to ( 174)PSKR_DAUCA	1.54579
20.1.7	stress.biotic.PR-proteins	ptpaffx.218873.1.s1_s_at		ptpaffx.218873.1.s1_s_at	MULTIPLE HITS: (jgi|poptr1_1|787605|fgenesh4_pg.c_scaffold_218000003,jgi|poptr1_1|795896|fgenesh4_pg.c_scaffold_20069000001) jgi|poptr1_1|787605|fgenesh4_pg.c_scaffold_218000003: weakly similar to ( 154)AT4G27190| Symbols: | disease resistance protein (NBS-LRR class), putative | chr4:13620983-13623940 REVERSENB-ARC jgi|poptr1_1|795896|fgenesh4_pg.c_scaffold_20069000001: weakly similar to ( 184)AT…	1.61787
20.1.7	stress.biotic.PR-proteins	ptpaffx.222127.1.s1_at		ptpaffx.222127.1.s1_at	(jgi|poptr1_1|594243|eugene3.62990001): moderately similar to ( 257)AT3G28890| Symbols: | leucine-rich repeat family protein | chr3:10897943-10900078 REVERSEweakly similar to ( 166)RPK1_IPONI	1.37843
20.1.7	stress.biotic.PR-proteins	ptpaffx.225409.1.s1_at		ptpaffx.225409.1.s1_at	(jgi|poptr1_1|587421|eugene3.02120006): moderately similar to ( 435)AT5G17680| Symbols: | disease resistance protein (TIR-NBS-LRR class), putative | chr5:5823001-5827155 FORWARDNB-ARC	1.52174
20.1.7	stress.biotic.PR-proteins	ptp.2065.1.a1_at		ptp.2065.1.a1_at	(jgi|poptr1_1|709225|estext_genewise1_v1.c_lg_i8734): weakly similar to ( 189)AT4G23690| Symbols: | disease resistance-responsive family protein / dirigent family protein | chr4:12339162-12339725 REVERSEmoderately similar to ( 230)DR206_PEADirigent	2.53941
20.1.7	stress.biotic.PR-proteins	ptpaffx.218796.1.s1_x_at		ptpaffx.218796.1.s1_x_at	(jgi|poptr1_1|279254|gw1.2161.2.1): weakly similar to ( 120)AT1G45616| Symbols: | leucine-rich repeat family protein | chr1:17185990-17188974 REVERSE	2.53088
20.1.7	stress.biotic.PR-proteins	ptpaffx.210333.1.s1_at		ptpaffx.210333.1.s1_at	(jgi|poptr1_1|772530|fgenesh4_pg.c_lg_xii000305): moderately similar to ( 284)AT2G15080| Symbols: | disease resistance family protein | chr2:6540846-6543797 FORWARDweakly similar to ( 155)RPK1_IPONI	2.85531
20.1.7	stress.biotic.PR-proteins	ptpaffx.225217.1.s1_at		ptpaffx.225217.1.s1_at	(jgi|poptr1_1|581965|eugene3.01330121): moderately similar to ( 428)AT1G74190| Symbols: | leucine-rich repeat family protein | chr1:27906251-27909819 REVERSEweakly similar to ( 182)RPK1_IPONI	1.6018
20.1.7	stress.biotic.PR-proteins	ptpaffx.225731.1.s1_x_at		ptpaffx.225731.1.s1_x_at	(jgi|poptr1_1|789467|fgenesh4_pg.c_scaffold_655000002): moderately similar to ( 283)AT1G58190| Symbols: | leucine-rich repeat family protein | chr1:21544385-21551661 FORWARDmoderately similar to ( 218)RPK1_IPONI	1.47367
20.1.7	stress.biotic.PR-proteins	ptpaffx.209647.1.s1_s_at		ptpaffx.209647.1.s1_s_at	MULTIPLE HITS: (jgi|poptr1_1|791163|fgenesh4_pg.c_scaffold_1927000001,jgi|poptr1_1|792247|fgenesh4_pg.c_scaffold_3570000002,jgi|poptr1_1|770996|fgenesh4_pg.c_lg_xi000149,jgi|poptr1_1|568119|eugene3.00110133,jgi|poptr1_1|591516|eugene3.03970003) jgi|poptr1_1|791163|fgenesh4_pg.c_scaffold_1927000001: jgi|poptr1_1|792247|fgenesh4_pg.c_scaffold_3570000002: jgi|poptr1_1|770996|fgenesh4_pg.c_lg_xi00014…	1.30821
20.1.7	stress.biotic.PR-proteins	ptpaffx.60083.1.s1_s_at		ptpaffx.60083.1.s1_s_at	(jgi|poptr1_1|672173|grail3.0140004801): moderately similar to ( 468)AT3G07040| Symbols: RPS3, RPM1 | RPM1 (RESISTANCE TO P. SYRINGAE PV MACULICOLA 1); protein binding | chr3:2226250-2229030 REVERSENB-ARC	-1.08317
20.1.7.6	stress.biotic.PR-proteins.proteinase inhibitors	ptpaffx.53192.1.s1_at		ptpaffx.53192.1.s1_at	(jgi|poptr1_1|584762|eugene3.01660079): very weakly similar to (90.9)AT1G73260| Symbols: | trypsin and protease inhibitor family protein / Kunitz family protein | chr1:27551071-27551718 REVERSEvery weakly similar to (83.2)IAAS_ORYSASTI STI Kunitz_legume	5.60887
20.1.7.6	stress.biotic.PR-proteins.proteinase inhibitors	ptp.4060.1.s1_s_at		ptp.4060.1.s1_s_at	(jgi|poptr1_1|555576|eugene3.00040289): weakly similar to ( 137)AT1G17860| Symbols: | trypsin and protease inhibitor family protein / Kunitz family protein | chr1:6149336-6149926 FORWARDvery weakly similar to (85.5)SPI2_SOLTUSTI STI Kunitz_legume	1.185
20.2	stress.abiotic	ptpaffx.202911.1.s1_at		ptpaffx.202911.1.s1_at	(jgi|poptr1_1|756784|fgenesh4_pg.c_lg_iii000326): highly similar to ( 908)AT3G15620| Symbols: UVR3 | UVR3 (UV REPAIR DEFECTIVE 4) | chr3:5294208-5296555 REVERSEweakly similar to ( 175)PHR1_SINALFAD_binding_7 PhrB PRK10674 DNA_photolyase	-3.54282
20.2	stress.abiotic	ptpaffx.12059.1.s1_at		ptpaffx.12059.1.s1_at	(jgi|poptr1_1|820569|estext_fgenesh4_pg.c_lg_viii0936): highly similar to ( 929)AT3G01420| Symbols: DOX1, ALPHA-DOX1 | ALPHA-DOX1 (ALPHA-DIOXYGENASE 1) | chr3:159696-162733 REVERSEAn_peroxidase	1.8363
20.2.1	stress.abiotic.heat	ptpaffx.225684.1.s1_s_at		ptpaffx.225684.1.s1_s_at	MULTIPLE HITS: (jgi|poptr1_1|593914|eugene3.00570158,jgi|poptr1_1|655335|grail3.0019021501) jgi|poptr1_1|593914|eugene3.00570158: moderately similar to ( 232)AT4G36520| Symbols: | trichohyalin-related | chr4:17230592-17235438 REVERSE jgi|poptr1_1|655335|grail3.0019021501: very weakly similar to (83.2)AT4G36520| Symbols: | trichohyalin-related | chr4:17230592-17235438 REVERSEjgi|poptr1_1|655335|gr…	-1.32564
20.2.1	stress.abiotic.heat	ptpaffx.207539.1.s1_at		ptpaffx.207539.1.s1_at	(jgi|poptr1_1|563549|eugene3.00080144): moderately similar to ( 315)AT3G52490| Symbols: | heat shock protein-related | chr3:19466828-19469699 REVERSE	-1.20132
20.2.1	stress.abiotic.heat	ptpaffx.47384.1.s1_a_at		ptpaffx.47384.1.s1_a_at	MULTIPLE HITS: (jgi|poptr1_1|549794|eugene3.00012235,jgi|poptr1_1|742765|estext_genewise1_v1.c_880038) jgi|poptr1_1|549794|eugene3.00012235: weakly similar to ( 141)AT4G13830| Symbols: J20 | J20 (DNAJ-LIKE 20); heat shock protein binding | chr4:8011514-8012573 FORWARDDnaJ jgi|poptr1_1|742765|estext_genewise1_v1.c_880038: weakly similar to ( 166)AT4G13830| Symbols: J20 | J20 (DNAJ-LIKE 20); heat s…	3.32627
20.2.1	stress.abiotic.heat	ptpaffx.211069.1.s1_at		ptpaffx.211069.1.s1_at	(jgi|poptr1_1|729988|estext_genewise1_v1.c_lg_xiii2009): moderately similar to ( 259)AT5G18140| Symbols: | DNAJ heat shock N-terminal domain-containing protein | chr5:5998237-5999701 FORWARDDnaJ DnaJ	1.10573
20.2.1	stress.abiotic.heat	ptpaffx.576.1.s1_s_at		ptpaffx.576.1.s1_s_at	(jgi|poptr1_1|822177|estext_fgenesh4_pg.c_lg_x1234): nearly identical (1173)AT2G04030| Symbols: EMB1956, CR88 | CR88 (EMBRYO DEFECTIVE 1956); ATP binding | chr2:1281980-1285906 FORWARDhighly similar to ( 523)ENPL_HORVUPRK05218 HtpG HSP90	-1.204
20.2.1	stress.abiotic.heat	ptpaffx.103568.1.s1_s_at		ptpaffx.103568.1.s1_s_at	(jgi|poptr1_1|206210|gw1.v.1611.1): highly similar to ( 848)AT5G42480| Symbols: ARC6 | ARC6 (ACCUMULATION AND REPLICATION OF CHLOROPLASTS 6) | chr5:17002523-17005560 FORWARD	-1.36757
20.2.1	stress.abiotic.heat	ptpaffx.209520.1.s1_at		ptpaffx.209520.1.s1_at	(jgi|poptr1_1|770773|fgenesh4_pg.c_lg_x002263): highly similar to ( 619)AT3G52490| Symbols: | heat shock protein-related | chr3:19466828-19469699 REVERSE	-1.29823
20.2.1	stress.abiotic.heat	ptp.523.1.a1_at		ptp.523.1.a1_at	(jgi|poptr1_1|822177|estext_fgenesh4_pg.c_lg_x1234): nearly identical (1173)AT2G04030| Symbols: EMB1956, CR88 | CR88 (EMBRYO DEFECTIVE 1956); ATP binding | chr2:1281980-1285906 FORWARDhighly similar to ( 523)ENPL_HORVUPRK05218 HtpG HSP90	-1.12284
20.2.1	stress.abiotic.heat	ptp.5898.1.s1_s_at		ptp.5898.1.s1_s_at	MULTIPLE HITS: (jgi|poptr1_1|596744|eugene3.00860035,jgi|poptr1_1|828338|estext_fgenesh4_pg.c_1500058) jgi|poptr1_1|596744|eugene3.00860035: nearly identical (1006)AT4G24280| Symbols: CPHSC70-1 | CPHSC70-1 (chloroplast heat shock protein 70-1); ATP binding / unfolded protein binding | chr4:12590104-12593447 FORWARDnearly identical (1022)HSP7S_PEAdnaK dnaK HSP70 DnaK hscA hscA PRK11678 jgi|poptr1_…	-1.22069
20.2.1	stress.abiotic.heat	ptpaffx.36825.1.a1_s_at		ptpaffx.36825.1.a1_s_at	(jgi|poptr1_1|572838|eugene3.00140883): weakly similar to ( 147)AT1G06460| Symbols: ACD31.2, ACD32.1 | ACD32.1 (ALPHA-CRYSTALLIN DOMAIN 31.2) | chr1:1967307-1969413 REVERSE	4.12532
20.2.1	stress.abiotic.heat	ptp.2176.1.s1_at		ptp.2176.1.s1_at	(jgi|poptr1_1|710398|estext_genewise1_v1.c_lg_ii1524): very weakly similar to (97.4)AT2G17880| Symbols: | DNAJ heat shock protein, putative | chr2:7774258-7774740 REVERSEDnaJ DnaJ	3.10152
20.2.1	stress.abiotic.heat	ptpaffx.26289.2.s1_s_at		ptpaffx.26289.2.s1_s_at	(jgi|poptr1_1|833144|estext_fgenesh4_pm.c_lg_ix0400): nearly identical (1057)AT5G09590| Symbols: HSC70-5, mtHSC70-2 | mtHSC70-2 (HEAT SHOCK PROTEIN 70); ATP binding / unfolded protein binding | chr5:2975722-2978509 FORWARDnearly identical (1071)HSP7M_PHAVUdnaK HSP70 dnaK DnaK hscA hscA PRK11678	-1.36257
20.2.1	stress.abiotic.heat	ptpaffx.204771.1.s1_x_at		ptpaffx.204771.1.s1_x_at	(jgi|poptr1_1|833144|estext_fgenesh4_pm.c_lg_ix0400): nearly identical (1057)AT5G09590| Symbols: HSC70-5, mtHSC70-2 | mtHSC70-2 (HEAT SHOCK PROTEIN 70); ATP binding / unfolded protein binding | chr5:2975722-2978509 FORWARDnearly identical (1071)HSP7M_PHAVUdnaK HSP70 dnaK DnaK hscA hscA PRK11678	-1.22712
20.2.1	stress.abiotic.heat	ptpaffx.35738.1.a1_at		ptpaffx.35738.1.a1_at	(jgi|poptr1_1|710398|estext_genewise1_v1.c_lg_ii1524): very weakly similar to (97.4)AT2G17880| Symbols: | DNAJ heat shock protein, putative | chr2:7774258-7774740 REVERSEDnaJ DnaJ	3.16116
20.2.1	stress.abiotic.heat	ptpaffx.211913.1.s1_s_at		ptpaffx.211913.1.s1_s_at	(jgi|poptr1_1|807667|fgenesh4_pm.c_lg_xiv000477): highly similar to ( 886)AT3G07770| Symbols: | ATP binding | chr3:2479617-2483976 FORWARDmoderately similar to ( 432)HSP83_IPONIPRK05218 HtpG HSP90	-2.64992
20.2.1	stress.abiotic.heat	ptpaffx.210289.1.s1_at		ptpaffx.210289.1.s1_at	(jgi|poptr1_1|569578|eugene3.00120231): nearly identical (1018)AT5G28540| Symbols: BIP1 | BIP1; ATP binding | chr5:10540669-10543278 REVERSEnearly identical (1043)BIP5_TOBACHSP70 dnaK DnaK dnaK hscA hscA PRK11678	1.37634
20.2.1	stress.abiotic.heat	ptpaffx.206182.1.s1_s_at		ptpaffx.206182.1.s1_s_at	MULTIPLE HITS: (jgi|poptr1_1|259877|gw1.xviii.418.1,jgi|poptr1_1|427583|gw1.vi.1255.1) jgi|poptr1_1|259877|gw1.xviii.418.1: highly similar to ( 639)AT5G57130| Symbols: | protein binding | chr5:23162517-23166621 FORWARD	-2.48762
20.2.1	stress.abiotic.heat	ptpaffx.47384.2.s1_at		ptpaffx.47384.2.s1_at	(jgi|poptr1_1|742765|estext_genewise1_v1.c_880038): weakly similar to ( 166)AT4G13830| Symbols: J20 | J20 (DNAJ-LIKE 20); heat shock protein binding | chr4:8011514-8012573 FORWARDDnaJ DnaJ	2.97748
20.2.1	stress.abiotic.heat	ptpaffx.36825.1.a1_at		ptpaffx.36825.1.a1_at	(jgi|poptr1_1|572838|eugene3.00140883): weakly similar to ( 147)AT1G06460| Symbols: ACD31.2, ACD32.1 | ACD32.1 (ALPHA-CRYSTALLIN DOMAIN 31.2) | chr1:1967307-1969413 REVERSE	2.91799
20.2.1	stress.abiotic.heat	ptpaffx.204771.1.s1_at		ptpaffx.204771.1.s1_at	(jgi|poptr1_1|833144|estext_fgenesh4_pm.c_lg_ix0400): nearly identical (1057)AT5G09590| Symbols: HSC70-5, mtHSC70-2 | mtHSC70-2 (HEAT SHOCK PROTEIN 70); ATP binding / unfolded protein binding | chr5:2975722-2978509 FORWARDnearly identical (1071)HSP7M_PHAVUdnaK HSP70 dnaK DnaK hscA hscA PRK11678	-1.30836
20.2.1	stress.abiotic.heat	ptp.1433.1.s1_at		ptp.1433.1.s1_at	(jgi|poptr1_1|550613|eugene3.00013054): nearly identical (1064)AT5G56000| Symbols: | heat shock protein 81-4 (HSP81-4) | chr5:22694828-22697293 REVERSEnearly identical (1048)HSP81_ORYSAHSP90 PRK05218 HtpG	-1.24295
20.2.1	stress.abiotic.heat	ptpaffx.730.1.a1_at		ptpaffx.730.1.a1_at	(jgi|poptr1_1|817585|estext_fgenesh4_pg.c_lg_iii1543): weakly similar to ( 131)AT1G80920| Symbols: J8 | J8; heat shock protein binding / unfolded protein binding | chr1:30408755-30409441 REVERSE	1.08909
20.2.1	stress.abiotic.heat	ptpaffx.730.2.s1_at		ptpaffx.730.2.s1_at	(jgi|poptr1_1|787369|fgenesh4_pg.c_scaffold_208000014): weakly similar to ( 126)AT1G80920| Symbols: J8 | J8; heat shock protein binding / unfolded protein binding | chr1:30408755-30409441 REVERSE	3.09993
20.2.1	stress.abiotic.heat	ptpaffx.211914.1.s1_at		ptpaffx.211914.1.s1_at	(jgi|poptr1_1|775138|fgenesh4_pg.c_lg_xiv001048): very weakly similar to (92.8)AT3G07770| Symbols: | ATP binding | chr3:2479617-2483976 FORWARD	-2.07022
20.2.1	stress.abiotic.heat	ptpaffx.110877.1.s1_s_at		ptpaffx.110877.1.s1_s_at	(jgi|poptr1_1|727116|estext_genewise1_v1.c_lg_xi0534): highly similar to ( 949)AT1G11660| Symbols: | heat shock protein, putative | chr1:3921056-3924347 FORWARDmoderately similar to ( 281)BIP_SPIOLHSP70 DnaK dnaK dnaK hscA hscA	-1.45076
20.2.1	stress.abiotic.heat	ptpaffx.159874.1.a1_s_at		ptpaffx.159874.1.a1_s_at	(jgi|poptr1_1|807667|fgenesh4_pm.c_lg_xiv000477): highly similar to ( 886)AT3G07770| Symbols: | ATP binding | chr3:2479617-2483976 FORWARDmoderately similar to ( 432)HSP83_IPONIPRK05218 HtpG HSP90	-2.16714
20.2.1	stress.abiotic.heat	ptpaffx.17308.1.s1_at		ptpaffx.17308.1.s1_at	MULTIPLE HITS: (jgi|poptr1_1|297607|gw1.8688.1.1,jgi|poptr1_1|734961|estext_genewise1_v1.c_lg_xvi1648) jgi|poptr1_1|297607|gw1.8688.1.1: weakly similar to ( 190)AT3G12170| Symbols: | DNAJ heat shock N-terminal domain-containing protein | chr3:3881028-3882662 FORWARD jgi|poptr1_1|734961|estext_genewise1_v1.c_lg_xvi1648: moderately similar to ( 293)AT3G12170| Symbols: | DNAJ heat shock N-terminal d…	-1.62348
20.2.1	stress.abiotic.heat	ptpaffx.213289.1.s1_at		ptpaffx.213289.1.s1_at	(jgi|poptr1_1|576240|eugene3.00160375): highly similar to ( 560)AT2G41520| Symbols: | DNAJ heat shock N-terminal domain-containing protein | chr2:17324740-17329783 FORWARD	-1.28696
20.2.1	stress.abiotic.heat	ptpaffx.205810.1.s1_at		ptpaffx.205810.1.s1_at	(jgi|poptr1_1|206210|gw1.v.1611.1): highly similar to ( 848)AT5G42480| Symbols: ARC6 | ARC6 (ACCUMULATION AND REPLICATION OF CHLOROPLASTS 6) | chr5:17002523-17005560 FORWARD	-1.64057
20.2.1	stress.abiotic.heat	ptpaffx.211913.1.s1_at		ptpaffx.211913.1.s1_at	(jgi|poptr1_1|807667|fgenesh4_pm.c_lg_xiv000477): highly similar to ( 886)AT3G07770| Symbols: | ATP binding | chr3:2479617-2483976 FORWARDmoderately similar to ( 432)HSP83_IPONIPRK05218 HtpG HSP90	-2.55615
20.2.1	stress.abiotic.heat	ptp.3790.1.s1_s_at		ptp.3790.1.s1_s_at	(jgi|poptr1_1|833234|estext_fgenesh4_pm.c_lg_ix0543): highly similar to ( 653)AT1G07200| Symbols: | ATP-dependent Clp protease ClpB protein-related | chr1:2209032-2212315 REVERSEclpA	-1.121
20.2.2	stress.abiotic.cold	ptpaffx.201879.1.s1_at		ptpaffx.201879.1.s1_at	(jgi|poptr1_1|754616|fgenesh4_pg.c_lg_ii000796): very weakly similar to (80.9)AT2G17870| Symbols: | cold-shock DNA-binding family protein | chr2:7771358-7772263 REVERSEvery weakly similar to (90.9)GRP2_NICSYCSD PRK09890	1.26514
20.2.2	stress.abiotic.cold	ptpaffx.125364.1.s1_at		ptpaffx.125364.1.s1_at	(jgi|poptr1_1|556085|eugene3.00040798): moderately similar to ( 239)AT3G03270| Symbols: | universal stress protein (USP) family protein / early nodulin ENOD18 family protein | chr3:762143-763082 REVERSEUSP_Like Usp	2.01833
20.2.2	stress.abiotic.cold	ptpaffx.46725.2.s1_s_at		ptpaffx.46725.2.s1_s_at	(jgi|poptr1_1|576865|eugene3.00161000): moderately similar to ( 222)AT3G53990| Symbols: | universal stress protein (USP) family protein | chr3:20000636-20001997 REVERSEUsp USP_Like	2.02873
20.2.3	stress.abiotic.drought/salt	ptpaffx.113677.1.s1_at		ptpaffx.113677.1.s1_at	(jgi|poptr1_1|826658|estext_fgenesh4_pg.c_290313): nearly identical (1035)AT1G31850| Symbols: | dehydration-responsive protein, putative | chr1:11431145-11433423 FORWARDDUF248	1.86379
20.2.3	stress.abiotic.drought/salt	ptpaffx.10366.1.a1_at		ptpaffx.10366.1.a1_at	(jgi|poptr1_1|252498|gw1.xv.1934.1): moderately similar to ( 348)AT3G18030| Symbols: HAL3A, HAL3, ATHAL3, ATHAL3A | ATHAL3A (Arabidopsis thaliana Hal3-like protein A) | chr3:6167889-6168635 REVERSEPRK05579 PRK07313 Dfp Flavoprotein	-1.04442
20.2.3	stress.abiotic.drought/salt	ptpaffx.206087.1.s1_at		ptpaffx.206087.1.s1_at	(jgi|poptr1_1|560429|eugene3.00060388): highly similar to ( 952)AT3G10200| Symbols: | dehydration-responsive protein-related | chr3:3157623-3160021 FORWARDDUF248	-1.24791
20.2.3	stress.abiotic.drought/salt	ptpaffx.220095.1.s1_x_at		ptpaffx.220095.1.s1_x_at	(jgi|poptr1_1|826649|estext_fgenesh4_pg.c_290291): nearly identical (1032)AT1G32090| Symbols: | early-responsive to dehydration protein-related / ERD protein-related | chr1:11540224-11544021 REVERSEDUF221 COG5594	-1.63493
20.2.3	stress.abiotic.drought/salt	ptpaffx.208807.1.s1_x_at		ptpaffx.208807.1.s1_x_at	(jgi|poptr1_1|822008|estext_fgenesh4_pg.c_lg_x0857): nearly identical (1045)AT1G26850| Symbols: | dehydration-responsive family protein | chr1:9301133-9303419 REVERSEDUF248	-1.83359
20.2.3	stress.abiotic.drought/salt	ptpaffx.201426.1.s1_s_at		ptpaffx.201426.1.s1_s_at	(jgi|poptr1_1|642557|grail3.0051005401): highly similar to ( 902)AT1G33170| Symbols: | dehydration-responsive family protein | chr1:12027242-12030377 FORWARDDUF248	-1.34311
20.2.3	stress.abiotic.drought/salt	ptpaffx.215526.1.s1_at		ptpaffx.215526.1.s1_at	(jgi|poptr1_1|827847|estext_fgenesh4_pg.c_1240071): very weakly similar to (83.2)AT3G05700| Symbols: | drought-responsive family protein | chr3:1682438-1684329 REVERSEDi19	1.28932
20.2.3	stress.abiotic.drought/salt	ptpaffx.20200.1.s1_at		ptpaffx.20200.1.s1_at	(jgi|poptr1_1|822282|estext_fgenesh4_pg.c_lg_x1459): highly similar to ( 805)AT1G69450| Symbols: | similar to HYP1 (HYPOTHETICAL PROTEIN 1) [Arabidopsis thaliana] (TAIR:AT3G01100.1); similar to unnamed protein product [Vitis vinifera] (GB:CAO64743.1); similar to unnamed protein product [Vitis vinifera] (GB:CAO15025.1); similar to Protein of unknown function DUF221 [Medicago truncatula] (GB:ABN082…	-1.48509
20.2.3	stress.abiotic.drought/salt	ptpaffx.134594.1.a1_s_at		ptpaffx.134594.1.a1_s_at	(jgi|poptr1_1|826649|estext_fgenesh4_pg.c_290291): nearly identical (1032)AT1G32090| Symbols: | early-responsive to dehydration protein-related / ERD protein-related | chr1:11540224-11544021 REVERSEDUF221 COG5594	-2.63786
20.2.3	stress.abiotic.drought/salt	ptpaffx.201426.1.s1_at		ptpaffx.201426.1.s1_at	(jgi|poptr1_1|642557|grail3.0051005401): highly similar to ( 902)AT1G33170| Symbols: | dehydration-responsive family protein | chr1:12027242-12030377 FORWARDDUF248	-1.21047
20.2.3	stress.abiotic.drought/salt	ptpaffx.65303.2.s1_s_at		ptpaffx.65303.2.s1_s_at	(jgi|poptr1_1|734833|estext_genewise1_v1.c_lg_xvi1389): weakly similar to ( 119)AT2G41430| Symbols: LSR1, CID1, ERD15 | ERD15 (EARLY RESPONSIVE TO DEHYDRATION 15) | chr2:17276814-17277392 FORWARD	1.34621
20.2.3	stress.abiotic.drought/salt	ptpaffx.202194.1.s1_at		ptpaffx.202194.1.s1_at	(jgi|poptr1_1|552120|eugene3.00021435): highly similar to ( 954)AT4G00750| Symbols: | dehydration-responsive family protein | chr4:314405-317507 FORWARDDUF248	1.6916
20.2.3	stress.abiotic.drought/salt	ptpaffx.213269.1.s1_at		ptpaffx.213269.1.s1_at	(jgi|poptr1_1|255447|gw1.xvi.1386.1): highly similar to ( 857)AT3G10200| Symbols: | dehydration-responsive protein-related | chr3:3157623-3160021 FORWARDDUF248	-1.55226
20.2.3	stress.abiotic.drought/salt	ptpaffx.3868.1.a1_s_at		ptpaffx.3868.1.a1_s_at	(jgi|poptr1_1|822008|estext_fgenesh4_pg.c_lg_x0857): nearly identical (1045)AT1G26850| Symbols: | dehydration-responsive family protein | chr1:9301133-9303419 REVERSEDUF248	-1.93373
20.2.3	stress.abiotic.drought/salt	ptp.5738.1.s1_at		ptp.5738.1.s1_at	(jgi|poptr1_1|826658|estext_fgenesh4_pg.c_290313): nearly identical (1035)AT1G31850| Symbols: | dehydration-responsive protein, putative | chr1:11431145-11433423 FORWARDDUF248	1.61521
20.2.3	stress.abiotic.drought/salt	ptpaffx.201930.1.s1_at		ptpaffx.201930.1.s1_at	(jgi|poptr1_1|643775|grail3.0003084301): highly similar to ( 564)AT1G78240| Symbols: QUA2, TSD2 | TSD2 (TUMOROUS SHOOT DEVELOPMENT 2); methyltransferase | chr1:29438066-29440708 REVERSEDUF248	2.15795
20.2.3	stress.abiotic.drought/salt	ptpaffx.156647.1.s1_s_at		ptpaffx.156647.1.s1_s_at	(jgi|poptr1_1|643775|grail3.0003084301): highly similar to ( 564)AT1G78240| Symbols: QUA2, TSD2 | TSD2 (TUMOROUS SHOOT DEVELOPMENT 2); methyltransferase | chr1:29438066-29440708 REVERSEDUF248	1.59032
20.2.3	stress.abiotic.drought/salt	ptpaffx.74542.1.s1_s_at		ptpaffx.74542.1.s1_s_at	(jgi|poptr1_1|216633|gw1.vii.938.1): highly similar to ( 682)AT2G43200| Symbols: | dehydration-responsive family protein | chr2:17965307-17967613 FORWARDDUF248	-3.40291
20.2.3	stress.abiotic.drought/salt	ptpaffx.207061.1.s1_s_at		ptpaffx.207061.1.s1_s_at	(jgi|poptr1_1|718612|estext_genewise1_v1.c_lg_vii1503): nearly identical (1065)AT5G64030| Symbols: | dehydration-responsive protein-related | chr5:25642191-25645483 FORWARDDUF248	-1.01779
20.2.3	stress.abiotic.drought/salt	ptpaffx.22629.2.s1_at		ptpaffx.22629.2.s1_at	(jgi|poptr1_1|817247|estext_fgenesh4_pg.c_lg_iii0799): nearly identical (1040)AT1G31850| Symbols: | dehydration-responsive protein, putative | chr1:11431145-11433423 FORWARDDUF248	-2.03796
20.2.3	stress.abiotic.drought/salt	ptpaffx.208807.1.s1_at		ptpaffx.208807.1.s1_at	(jgi|poptr1_1|822008|estext_fgenesh4_pg.c_lg_x0857): nearly identical (1045)AT1G26850| Symbols: | dehydration-responsive family protein | chr1:9301133-9303419 REVERSEDUF248	-1.78451
20.2.3	stress.abiotic.drought/salt	ptpaffx.39649.1.s1_s_at		ptpaffx.39649.1.s1_s_at	(jgi|poptr1_1|552120|eugene3.00021435): highly similar to ( 954)AT4G00750| Symbols: | dehydration-responsive family protein | chr4:314405-317507 FORWARDDUF248	1.9703
20.2.4	stress.abiotic.touch/wounding	ptpaffx.7884.1.a1_at		ptpaffx.7884.1.a1_at	(jgi|poptr1_1|828725|estext_fgenesh4_pg.c_2100012): weakly similar to ( 146)AT4G15820| Symbols: | wound-responsive protein-related | chr4:8992983-8995035 FORWARD	-1.16321
20.2.99	stress.abiotic.unspecified	ptpaffx.78080.2.a1_s_at		ptpaffx.78080.2.a1_s_at	(jgi|poptr1_1|268043|gw1.131.45.1): moderately similar to ( 289)AT3G62020| Symbols: GLP10 | GLP10 (GERMIN-LIKE PROTEIN 10); manganese ion binding / metal ion binding / nutrient reservoir | chr3:22982418-22983167 REVERSEmoderately similar to ( 278)NEC1_NICPLCupin_1	2.23469
20.2.99	stress.abiotic.unspecified	ptpaffx.8983.1.s1_s_at		ptpaffx.8983.1.s1_s_at	(jgi|poptr1_1|726710|estext_genewise1_v1.c_lg_x6115): weakly similar to ( 179)AT1G24020| Symbols: MLP423 | MLP423 (MLP-LIKE PROTEIN 423) | chr1:8500642-8501447 REVERSEBet_v_I	-2.21426
20.2.99	stress.abiotic.unspecified	ptpaffx.1691.1.a1_a_at		ptpaffx.1691.1.a1_a_at	(jgi|poptr1_1|769783|fgenesh4_pg.c_lg_x001273): weakly similar to ( 184)AT2G03720| Symbols: MRH6 | MRH6 (morphogenesis of root hair 6) | chr2:1132361-1133222 FORWARD	-3.51373
20.2.99	stress.abiotic.unspecified	ptp.7012.1.s1_at		ptp.7012.1.s1_at	(jgi|poptr1_1|726710|estext_genewise1_v1.c_lg_x6115): weakly similar to ( 179)AT1G24020| Symbols: MLP423 | MLP423 (MLP-LIKE PROTEIN 423) | chr1:8500642-8501447 REVERSEBet_v_I	-2.30079
20.2.99	stress.abiotic.unspecified	ptp.1903.2.s1_x_at		ptp.1903.2.s1_x_at	(jgi|poptr1_1|710229|estext_genewise1_v1.c_lg_ii1134): weakly similar to ( 191)AT4G08685| Symbols: SAH7 | SAH7 | chr4:5550560-5551256 FORWARDweakly similar to ( 123)PSC13_MAIZEPollen_Ole_e_I	-2.23306
20.2.99	stress.abiotic.unspecified	ptpaffx.70374.1.s1_at		ptpaffx.70374.1.s1_at	(jgi|poptr1_1|821174|estext_fgenesh4_pg.c_lg_ix0475): moderately similar to ( 246)AT2G21620| Symbols: RD2 | RD2 (RESPONSIVE TO DESSICATION 2) | chr2:9255829-9257066 FORWARD	2.92315
20.2.99	stress.abiotic.unspecified	ptpaffx.828.1.a1_x_at		ptpaffx.828.1.a1_x_at	(jgi|poptr1_1|647963|grail3.0046017801): weakly similar to ( 134)AT2G34700| Symbols: | pollen Ole e 1 allergen and extensin family protein | chr2:14641377-14642676 REVERSEvery weakly similar to (81.3)PEXLP_TOBACPollen_Ole_e_I	-4.22361
20.2.99	stress.abiotic.unspecified	ptpaffx.3487.1.s1_at		ptpaffx.3487.1.s1_at	(jgi|poptr1_1|834434|estext_fgenesh4_pm.c_lg_xiii0003): moderately similar to ( 287)AT1G09560| Symbols: GLP5 | GLP5 (GERMIN-LIKE PROTEIN 5); manganese ion binding / metal ion binding / nutrient reservoir | chr1:3093898-3094641 FORWARDmoderately similar to ( 279)NEC1_NICPLCupin_1	1.40289
20.2.99	stress.abiotic.unspecified	ptp.6581.1.s1_s_at		ptp.6581.1.s1_s_at	(jgi|poptr1_1|818490|estext_fgenesh4_pg.c_lg_v0869): weakly similar to ( 165)AT4G08685| Symbols: SAH7 | SAH7 | chr4:5550560-5551256 FORWARDweakly similar to ( 123)PSC13_MAIZEPollen_Ole_e_I	-2.02976
20.2.99	stress.abiotic.unspecified	ptp.4443.1.s1_s_at		ptp.4443.1.s1_s_at	(jgi|poptr1_1|574568|eugene3.00191042): weakly similar to ( 151)AT1G11360| Symbols: | universal stress protein (USP) family protein | chr1:3822171-3822899 REVERSE	1.36267
20.2.99	stress.abiotic.unspecified	ptp.4920.1.s1_s_at		ptp.4920.1.s1_s_at	MULTIPLE HITS: (jgi|poptr1_1|574568|eugene3.00191042,jgi|poptr1_1|239817|gw1.xiii.66.1) jgi|poptr1_1|574568|eugene3.00191042: weakly similar to ( 151)AT1G11360| Symbols: | universal stress protein (USP) family protein | chr1:3822171-3822899 REVERSEjgi|poptr1_1|239817|gw1.xiii.66.1: weakly similar to ( 194)AT1G11360| Symbols: | universal stress protein (USP) family protein | chr1:3822171-3822899 R…	2.36297
20.2.99	stress.abiotic.unspecified	ptpaffx.8983.1.s1_at		ptpaffx.8983.1.s1_at	(jgi|poptr1_1|726710|estext_genewise1_v1.c_lg_x6115): weakly similar to ( 179)AT1G24020| Symbols: MLP423 | MLP423 (MLP-LIKE PROTEIN 423) | chr1:8500642-8501447 REVERSEBet_v_I	-2.61279
20.2.99	stress.abiotic.unspecified	ptp.6922.1.s1_s_at		ptp.6922.1.s1_s_at	(jgi|poptr1_1|742325|estext_genewise1_v1.c_770111): weakly similar to ( 108)BEV1G_BETVE	-2.80029
20.2.99	stress.abiotic.unspecified	ptpaffx.47066.1.s1_at		ptpaffx.47066.1.s1_at	(jgi|poptr1_1|712978|estext_genewise1_v1.c_lg_iv0562): moderately similar to ( 243)AT2G21620| Symbols: RD2 | RD2 (RESPONSIVE TO DESSICATION 2) | chr2:9255829-9257066 FORWARD	1.07644
20.2.99	stress.abiotic.unspecified	ptpaffx.4559.1.a2_s_at		ptpaffx.4559.1.a2_s_at	(jgi|poptr1_1|584621|eugene3.01650006): weakly similar to ( 164)AT5G15780| Symbols: | pollen Ole e 1 allergen and extensin family protein | chr5:5144901-5146300 REVERSE	2.27333
20.2.99	stress.abiotic.unspecified	ptpaffx.4229.1.s1_at		ptpaffx.4229.1.s1_at	(jgi|poptr1_1|656934|grail3.0010060001): very weakly similar to (98.2)AT1G14930| Symbols: | major latex protein-related / MLP-related | chr1:5152460-5153030 REVERSEBet_v_I	4.78691
20.2.99	stress.abiotic.unspecified	ptpaffx.146606.1.a1_at		ptpaffx.146606.1.a1_at	(jgi|poptr1_1|820780|estext_fgenesh4_pg.c_lg_viii1391): weakly similar to ( 103)AT4G14723| Symbols: | similar to allergen-related [Arabidopsis thaliana] (TAIR:AT3G22820.1); similar to unnamed protein product [Vitis vinifera] (GB:CAO71224.1) | chr4:8440162-8440688 FORWARD	-3.84257
23	nucleotide metabolism	53	0.017688954466210247
23.1.1.1	nucleotide metabolism.synthesis.pyrimidine.carbamoyl phosphate synthetase	ptp.259.1.s1_s_at		ptp.259.1.s1_s_at	(jgi|poptr1_1|553916|eugene3.00030549): highly similar to ( 652)AT3G27740| Symbols: CARA | CARA (CARBAMOYL PHOSPHATE SYNTHETASE A) | chr3:10282707-10285029 REVERSEPRK12564 CarA PRK12838 GATase1_CPSase CPSase_sm_chain GATase GATase1_Anthranilate_Synthase PabA PRK08702 PRK05670 PRK08544	-2.08955
23.1.1.1	nucleotide metabolism.synthesis.pyrimidine.carbamoyl phosphate synthetase	ptpaffx.203037.1.s1_at		ptpaffx.203037.1.s1_at	(jgi|poptr1_1|553916|eugene3.00030549): highly similar to ( 652)AT3G27740| Symbols: CARA | CARA (CARBAMOYL PHOSPHATE SYNTHETASE A) | chr3:10282707-10285029 REVERSEPRK12564 CarA PRK12838 GATase1_CPSase CPSase_sm_chain GATase GATase1_Anthranilate_Synthase PabA PRK08702 PRK05670 PRK08544	-1.86146
23.1.1.2	nucleotide metabolism.synthesis.pyrimidine.aspartate transcarbamoylase	ptpaffx.201244.1.s1_at		ptpaffx.201244.1.s1_at	(jgi|poptr1_1|550113|eugene3.00012554): highly similar to ( 531)AT3G20330| Symbols: | aspartate carabmoyltransferase, chloroplast / aspartate transcarbamylase / ATCase (PYRB) | chr3:7090360-7091910 REVERSEhighly similar to ( 558)PYRB2_PEAPyrB pyrB PRK08192 PRK11891 ArgF PRK00779 OTCace_N OTCace PRK02255 PRK02102	-1.32424
23.1.1.3	nucleotide metabolism.synthesis.pyrimidine.dihydroorotase	ptpaffx.206898.1.s1_at		ptpaffx.206898.1.s1_at	(jgi|poptr1_1|763726|fgenesh4_pg.c_lg_vii000071): highly similar to ( 575)AT4G22930| Symbols: DHOASE, PYR4 | PYR4 (PYRIMIDIN 4); dihydroorotase | chr4:12019326-12021211 FORWARDPRK05451 PyrC DHOase	-1.93107
23.1.1.4	nucleotide metabolism.synthesis.pyrimidine.dihydroorotate dehydrogenase	ptpaffx.126487.1.s1_s_at		ptpaffx.126487.1.s1_s_at	(jgi|poptr1_1|818330|estext_fgenesh4_pg.c_lg_v0296): highly similar to ( 722)AT5G23300| Symbols: PYRD | PYRD (PYRIMIDINE D); dihydroorotate dehydrogenase | chr5:7847795-7850246 REVERSEDHOD_2_like PRK05286 PyrD DHO_dh DHOD_DHPD_FMN DHOD_1B_like PRK07259 DHOD_1A_like	-1.42619
23.1.1.4	nucleotide metabolism.synthesis.pyrimidine.dihydroorotate dehydrogenase	ptpaffx.75330.1.a1_s_at		ptpaffx.75330.1.a1_s_at	(jgi|poptr1_1|818330|estext_fgenesh4_pg.c_lg_v0296): highly similar to ( 722)AT5G23300| Symbols: PYRD | PYRD (PYRIMIDINE D); dihydroorotate dehydrogenase | chr5:7847795-7850246 REVERSEDHOD_2_like PRK05286 PyrD DHO_dh DHOD_DHPD_FMN DHOD_1B_like PRK07259 DHOD_1A_like	-1.14823
23.1.1.5	nucleotide metabolism.synthesis.pyrimidine.UMP Synthase	ptpaffx.249.331.s1_a_at		ptpaffx.249.331.s1_a_at	(jgi|poptr1_1|708505|estext_genewise1_v1.c_lg_i7094): highly similar to ( 707)AT3G54470| Symbols: | uridine 5'-monophosphate synthase / UMP synthase (PYRE-F) (UMPS) | chr3:20179263-20181223 REVERSEhighly similar to ( 687)PYR5_TOBACOMPdecase PyrE OMP_decarboxylase_like PRK05500 pyrE PyrF Pribosyltran	-1.08815
23.1.1.10	nucleotide metabolism.synthesis.pyrimidine.CTP synthetase	ptpaffx.7903.2.a1_s_at		ptpaffx.7903.2.a1_s_at	(jgi|poptr1_1|711917|estext_genewise1_v1.c_lg_iii0729): highly similar to ( 929)AT1G30820| Symbols: | CTP synthase, putative / UTP--ammonia ligase, putative | chr1:10945232-10948806 REVERSEPRK05380 PyrG CTP_synth_N CTGs GATase1_CTP_Synthase GATase PRK06186	-2.60265
23.1.1.10	nucleotide metabolism.synthesis.pyrimidine.CTP synthetase	ptpaffx.117188.1.s1_s_at		ptpaffx.117188.1.s1_s_at	(jgi|poptr1_1|711917|estext_genewise1_v1.c_lg_iii0729): highly similar to ( 929)AT1G30820| Symbols: | CTP synthase, putative / UTP--ammonia ligase, putative | chr1:10945232-10948806 REVERSEPRK05380 PyrG CTP_synth_N CTGs GATase1_CTP_Synthase GATase PRK06186	-1.80788
23.1.1.10	nucleotide metabolism.synthesis.pyrimidine.CTP synthetase	ptpaffx.203366.1.s1_at		ptpaffx.203366.1.s1_at	(jgi|poptr1_1|711917|estext_genewise1_v1.c_lg_iii0729): highly similar to ( 929)AT1G30820| Symbols: | CTP synthase, putative / UTP--ammonia ligase, putative | chr1:10945232-10948806 REVERSEPRK05380 PyrG CTP_synth_N CTGs GATase1_CTP_Synthase GATase PRK06186	-3.71662
23.1.2.2	nucleotide metabolism.synthesis.purine.GAR Synthetase	ptpaffx.223257.1.s1_at		ptpaffx.223257.1.s1_at	(jgi|poptr1_1|297189|gw1.86.80.1): highly similar to ( 738)AT1G09830| Symbols: | phosphoribosylamine--glycine ligase (PUR2) | chr1:3192785-3194938 REVERSEmoderately similar to ( 495)PUR2_VIGUNPRK00885 PurD GARS_A PRK05784 PRK06395 GARS_N GARS_C	-1.42573
23.1.2.2	nucleotide metabolism.synthesis.purine.GAR Synthetase	ptpaffx.216358.1.s1_s_at		ptpaffx.216358.1.s1_s_at	MULTIPLE HITS: (jgi|poptr1_1|297189|gw1.86.80.1,jgi|poptr1_1|790682|fgenesh4_pg.c_scaffold_1429000003,jgi|poptr1_1|673329|grail3.16048000101) jgi|poptr1_1|297189|gw1.86.80.1: highly similar to ( 738)AT1G09830| Symbols: | phosphoribosylamine--glycine ligase (PUR2) | chr1:3192785-3194938 REVERSEmoderately similar to ( 495)PUR2_VIGUNPRK00885 PurD GARS_A PRK05784 PRK06395 GARS_N GARS_C jgi|poptr1_1|7…	-1.4613
23.1.2.6	nucleotide metabolism.synthesis.purine.AIR carboxylase	ptpaffx.3405.3.s1_at		ptpaffx.3405.3.s1_at	(jgi|poptr1_1|586808|eugene3.02010017): highly similar to ( 826)AT2G37690| Symbols: | phosphoribosylaminoimidazole carboxylase, putative / AIR carboxylase, putative | chr2:15813189-15817318 FORWARDPurK PRK06019 PurE AIRC ATP-grasp purT PurT	-1.13496
23.1.2.20	nucleotide metabolism.synthesis.purine.adenylosuccinate synthase	ptp.5737.1.a1_s_at		ptp.5737.1.a1_s_at	(jgi|poptr1_1|825248|estext_fgenesh4_pg.c_lg_xvi0748): highly similar to ( 813)AT3G57610| Symbols: ATPURA | ATPURA; adenylosuccinate synthase | chr3:21345496-21347580 REVERSEhighly similar to ( 752)PURA_WHEATAdenylsucc_synt AdSS PRK01117 PurA PRK04293	-1.29242
23.1.2.20	nucleotide metabolism.synthesis.purine.adenylosuccinate synthase	ptp.5737.1.a1_at		ptp.5737.1.a1_at	(jgi|poptr1_1|825248|estext_fgenesh4_pg.c_lg_xvi0748): highly similar to ( 813)AT3G57610| Symbols: ATPURA | ATPURA; adenylosuccinate synthase | chr3:21345496-21347580 REVERSEhighly similar to ( 752)PURA_WHEATAdenylsucc_synt AdSS PRK01117 PurA PRK04293	-1.38422
23.1.2.20	nucleotide metabolism.synthesis.purine.adenylosuccinate synthase	ptpaffx.65352.1.s1_s_at		ptpaffx.65352.1.s1_s_at	(jgi|poptr1_1|825248|estext_fgenesh4_pg.c_lg_xvi0748): highly similar to ( 813)AT3G57610| Symbols: ATPURA | ATPURA; adenylosuccinate synthase | chr3:21345496-21347580 REVERSEhighly similar to ( 752)PURA_WHEATAdenylsucc_synt AdSS PRK01117 PurA PRK04293	-1.25367
23.1.3	nucleotide metabolism.synthesis.PRS-PP	ptpaffx.157185.1.s1_a_at		ptpaffx.157185.1.s1_a_at	MULTIPLE HITS: (jgi|poptr1_1|580109|eugene3.01180044,jgi|poptr1_1|434379|gw1.29.190.1) jgi|poptr1_1|580109|eugene3.01180044: highly similar to ( 636)AT2G35390| Symbols: | ribose-phosphate pyrophosphokinase 1 / phosphoribosyl diphosphate synthetase 1 (PRSI) | chr2:14902887-14904660 REVERSEhighly similar to ( 626)KPRS2_SPIOLPRK02812 PrsA PRK01506 PRK04117 PRK05259 PRK03092 PRK02039 PRK05038 PRK0125…	1.5702
23.1.3	nucleotide metabolism.synthesis.PRS-PP	ptpaffx.10616.1.s1_a_at		ptpaffx.10616.1.s1_a_at	MULTIPLE HITS: (jgi|poptr1_1|816182|estext_fgenesh4_pg.c_lg_ii0556,jgi|poptr1_1|761133|fgenesh4_pg.c_lg_v001185) jgi|poptr1_1|816182|estext_fgenesh4_pg.c_lg_ii0556: highly similar to ( 579)AT2G42910| Symbols: | ribose-phosphate pyrophosphokinase 4 / phosphoribosyl diphosphate synthetase 4 (PRS4) | chr2:17863473-17865471 FORWARDhighly similar to ( 577)KPRS4_SPIOLPrsA PRK01999 PRK05259 PRK03092 PRK…	-1.25396
23.2	nucleotide metabolism.degradation	ptpaffx.61027.1.s1_at		ptpaffx.61027.1.s1_at	(jgi|poptr1_1|822690|estext_fgenesh4_pg.c_lg_x2235): moderately similar to ( 451)AT2G26230| Symbols: | uricase / urate oxidase / nodulin 35, putative | chr2:11172034-11174046 FORWARDmoderately similar to ( 481)URIC_PHAVUUricase COG3648 Uricase	1.25436
23.2	nucleotide metabolism.degradation	ptpaffx.8550.3.s1_a_at		ptpaffx.8550.3.s1_a_at	MULTIPLE HITS: (jgi|poptr1_1|573882|eugene3.00190356,jgi|poptr1_1|573883|eugene3.00190357) jgi|poptr1_1|573882|eugene3.00190356: very weakly similar to (98.2)AT3G04080| Symbols: ATAPY1 | ATAPY1 (APYRASE 1); calmodulin binding | chr3:1068075-1070924 REVERSEvery weakly similar to (91.3)APY_SOLTUjgi|poptr1_1|573883|eugene3.00190357: moderately similar to ( 421)AT5G18280| Symbols: APY2, ATAPY2 | ATAP…	-5.52323
23.2	nucleotide metabolism.degradation	ptpaffx.10087.1.a1_at		ptpaffx.10087.1.a1_at	(jgi|poptr1_1|717449|estext_genewise1_v1.c_lg_vi1752): highly similar to ( 530)AT2G36310| Symbols: | inosine-uridine preferring nucleoside hydrolase family protein | chr2:15231771-15233712 REVERSEnuc_hydro_CaPnhB URH1 nuc_hydro_IU_UC_XIUA nuc_hydro IU_nuc_hydro nuc_hydro_3 nuc_hydro_CeIAG rihA PRK10768 rihB nuc_hydro_1 nuc_hydro_CjNH nuc_hydro_TvIAG	1.33124
23.2	nucleotide metabolism.degradation	ptpaffx.144250.1.s1_s_at		ptpaffx.144250.1.s1_s_at	(jgi|poptr1_1|722702|estext_genewise1_v1.c_lg_ix3131): highly similar to ( 858)AT5G12200| Symbols: | dihydropyrimidinase / DHPase / dihydropyrimidine amidohydrolase / hydantoinase (PYD2) | chr5:3941701-3944728 REVERSED-HYD PRK08323 PyrC L-HYD_ALN Cyclic_amidohydrolases PRK02382 PRK06189 DHOase_IIb PRK08044 DHOase_IIa pyrC PRK07575 PRK09060 PRK09236 PRK04250 PRK07369 PRK09059	2.91938
23.2	nucleotide metabolism.degradation	ptpaffx.28955.1.s1_at		ptpaffx.28955.1.s1_at	(jgi|poptr1_1|717449|estext_genewise1_v1.c_lg_vi1752): highly similar to ( 530)AT2G36310| Symbols: | inosine-uridine preferring nucleoside hydrolase family protein | chr2:15231771-15233712 REVERSEnuc_hydro_CaPnhB URH1 nuc_hydro_IU_UC_XIUA nuc_hydro IU_nuc_hydro nuc_hydro_3 nuc_hydro_CeIAG rihA PRK10768 rihB nuc_hydro_1 nuc_hydro_CjNH nuc_hydro_TvIAG	1.46653
23.2	nucleotide metabolism.degradation	ptpaffx.61027.6.a1_a_at		ptpaffx.61027.6.a1_a_at	(jgi|poptr1_1|822690|estext_fgenesh4_pg.c_lg_x2235): moderately similar to ( 451)AT2G26230| Symbols: | uricase / urate oxidase / nodulin 35, putative | chr2:11172034-11174046 FORWARDmoderately similar to ( 481)URIC_PHAVUUricase COG3648 Uricase	1.4135
23.2	nucleotide metabolism.degradation	ptpaffx.42720.1.s1_s_at		ptpaffx.42720.1.s1_s_at	(jgi|poptr1_1|722702|estext_genewise1_v1.c_lg_ix3131): highly similar to ( 858)AT5G12200| Symbols: | dihydropyrimidinase / DHPase / dihydropyrimidine amidohydrolase / hydantoinase (PYD2) | chr5:3941701-3944728 REVERSED-HYD PRK08323 PyrC L-HYD_ALN Cyclic_amidohydrolases PRK02382 PRK06189 DHOase_IIb PRK08044 DHOase_IIa pyrC PRK07575 PRK09060 PRK09236 PRK04250 PRK07369 PRK09059	2.21489
23.2	nucleotide metabolism.degradation	ptpaffx.217822.1.s1_at		ptpaffx.217822.1.s1_at	(jgi|poptr1_1|585664|eugene3.18170001): moderately similar to ( 229)AT5G18860| Symbols: | inosine-uridine preferring nucleoside hydrolase family protein | chr5:6291025-6295583 FORWARDnuc_hydro_TvIAG	1.03415
23.2	nucleotide metabolism.degradation	ptpaffx.75845.1.a1_s_at		ptpaffx.75845.1.a1_s_at	(jgi|poptr1_1|804467|fgenesh4_pm.c_lg_ix000514): nearly identical (2114)AT4G34890| Symbols: ATXDH1 | ATXDH1 (XANTHINE DEHYDROGENASE 1); xanthine dehydrogenase | chr4:16618741-16624988 REVERSEmoderately similar to ( 479)ALDOL_ORYSAXdhB Ald_Xan_dh_C2 CoxL XdhA PRK09970 FAD_binding_5 PRK09800 CoxS Fer2_2 Ald_Xan_dh_C CO_deh_flav_C CoxM PRK09908 PRK11433 PRK09971	1.31621
23.2	nucleotide metabolism.degradation	ptpaffx.8550.1.a1_x_at		ptpaffx.8550.1.a1_x_at	(jgi|poptr1_1|573883|eugene3.00190357): moderately similar to ( 421)AT5G18280| Symbols: APY2, ATAPY2 | ATAPY2 (APYRASE 2) | chr5:6050801-6054025 REVERSEmoderately similar to ( 416)APY_SOLTUGDA1_CD39 COG5371	-4.81783
23.2	nucleotide metabolism.degradation	ptpaffx.29092.1.a1_at		ptpaffx.29092.1.a1_at	(jgi|poptr1_1|575360|eugene3.00150755): moderately similar to ( 358)AT3G48540| Symbols: | cytidine/deoxycytidylate deaminase family protein | chr3:18000783-18003000 REVERSEdeoxycytidylate_deaminase ComEB cytidine_deaminase-like dCMP_cyt_deam_1	-2.20556
23.3	nucleotide metabolism.salvage	ptpaffx.18180.1.a1_at		ptpaffx.18180.1.a1_at	(jgi|poptr1_1|287836|gw1.41.321.1): moderately similar to ( 423)AT1G72040| Symbols: | deoxynucleoside kinase family | chr1:27115821-27117910 REVERSEdNK dNK	-2.78876
23.3	nucleotide metabolism.salvage	ptpaffx.221791.1.s1_s_at		ptpaffx.221791.1.s1_s_at	MULTIPLE HITS: (jgi|poptr1_1|249644|gw1.xix.2044.1,jgi|poptr1_1|290594|gw1.513.12.1) jgi|poptr1_1|249644|gw1.xix.2044.1: highly similar to ( 564)AT1G72040| Symbols: | deoxynucleoside kinase family | chr1:27115821-27117910 REVERSEdNK dNK COG1428 jgi|poptr1_1|290594|gw1.513.12.1: highly similar to ( 523)AT1G72040| Symbols: | deoxynucleoside kinase family | chr1:27115821-27117910 REVERSEdNK COG1428 …	-2.47782
23.3	nucleotide metabolism.salvage	ptpaffx.221791.1.s1_at		ptpaffx.221791.1.s1_at	MULTIPLE HITS: (jgi|poptr1_1|290594|gw1.513.12.1,jgi|poptr1_1|287836|gw1.41.321.1) jgi|poptr1_1|290594|gw1.513.12.1: highly similar to ( 523)AT1G72040| Symbols: | deoxynucleoside kinase family | chr1:27115821-27117910 REVERSEdNK COG1428 dNK jgi|poptr1_1|287836|gw1.41.321.1: moderately similar to ( 423)AT1G72040| Symbols: | deoxynucleoside kinase family | chr1:27115821-27117910 REVERSEdNK dNK	-3.41945
23.3	nucleotide metabolism.salvage	ptpaffx.212370.1.s1_at		ptpaffx.212370.1.s1_at	(jgi|poptr1_1|249644|gw1.xix.2044.1): highly similar to ( 564)AT1G72040| Symbols: | deoxynucleoside kinase family | chr1:27115821-27117910 REVERSEdNK dNK COG1428	-2.71967
23.3.1.1	nucleotide metabolism.salvage.phosphoribosyltransferases.aprt	ptp.5427.1.a1_s_at		ptp.5427.1.a1_s_at	(jgi|poptr1_1|827900|estext_fgenesh4_pg.c_1270057): moderately similar to ( 294)AT4G22570| Symbols: APT3 | APT3 (ADENINE PHOSPHORIBOSYL TRANSFERASE 3); adenine phosphoribosyltransferase | chr4:11882321-11885261 REVERSEmoderately similar to ( 265)APT1_WHEATPRK02304 Apt PRK12560 Pribosyltran	-3.60872
23.3.2.2	nucleotide metabolism.salvage.nucleoside kinases.uridine kinase	ptpaffx.208060.1.s1_at		ptpaffx.208060.1.s1_at	(jgi|poptr1_1|564620|eugene3.00081215): weakly similar to ( 126)AT1G73980| Symbols: | phosphoribulokinase/uridine kinase family protein | chr1:27823953-27827188 REVERSE	1.08736
23.3.2.2	nucleotide metabolism.salvage.nucleoside kinases.uridine kinase	ptpaffx.208997.1.s1_s_at		ptpaffx.208997.1.s1_s_at	(jgi|poptr1_1|225748|gw1.x.445.1): highly similar to ( 920)AT1G26190| Symbols: | phosphoribulokinase/uridine kinase family protein | chr1:9057272-9060420 REVERSEUMPK_like PRK05480 Udk UMPK PRK PRK PRK07429	2.38034
23.3.2.2	nucleotide metabolism.salvage.nucleoside kinases.uridine kinase	ptpaffx.135805.1.a1_at		ptpaffx.135805.1.a1_at	(jgi|poptr1_1|827424|estext_fgenesh4_pg.c_820041): highly similar to ( 922)AT1G73980| Symbols: | phosphoribulokinase/uridine kinase family protein | chr1:27823953-27827188 REVERSEUMPK_like PRK05480 Udk UMPK PRK PRK07429 PRK	1.01622
23.3.2.3	nucleotide metabolism.salvage.nucleoside kinases.thymidine kinase	ptpaffx.202461.1.s1_s_at		ptpaffx.202461.1.s1_s_at	MULTIPLE HITS: (jgi|poptr1_1|216984|gw1.vii.1289.1,jgi|poptr1_1|422477|gw1.ii.3111.1) jgi|poptr1_1|216984|gw1.vii.1289.1: moderately similar to ( 291)AT3G07800| Symbols: | thymidine kinase, putative | chr3:2489950-2490941 REVERSEmoderately similar to ( 297)KITH_ORYSATK Tdk PRK04296	-4.67076
23.4.1	nucleotide metabolism.phosphotransfer and pyrophosphatases.adenylate kinase	ptpaffx.44736.1.s1_at		ptpaffx.44736.1.s1_at	(jgi|poptr1_1|835205|estext_fgenesh4_pm.c_lg_xv0275): moderately similar to ( 396)AT5G63400| Symbols: ADK1 | ADK1 (ADENYLATE KINASE 1); adenylate kinase | chr5:25410728-25412043 REVERSEmoderately similar to ( 424)KAD2_ORYSAADK adk ADK Adk adk	-1.26245
23.4.1	nucleotide metabolism.phosphotransfer and pyrophosphatases.adenylate kinase	ptp.5538.1.s1_s_at		ptp.5538.1.s1_s_at	(jgi|poptr1_1|835205|estext_fgenesh4_pm.c_lg_xv0275): moderately similar to ( 396)AT5G63400| Symbols: ADK1 | ADK1 (ADENYLATE KINASE 1); adenylate kinase | chr5:25410728-25412043 REVERSEmoderately similar to ( 424)KAD2_ORYSAADK adk ADK Adk adk	-1.17074
23.4.2	nucleotide metabolism.phosphotransfer and pyrophosphatases.guanylate kinase	ptp.2718.1.a1_s_at		ptp.2718.1.a1_s_at	(jgi|poptr1_1|808437|fgenesh4_pm.c_lg_xvi000165): moderately similar to ( 484)AT3G57550| Symbols: GK-2, AGK2 | AGK2 (GUANYLATE KINASE-ENCODING GENE 1) | chr3:21318246-21320170 FORWARDgmk GuKc Gmk GMPK Guanylate_kin	-1.80611
23.4.4	nucleotide metabolism.phosphotransfer and pyrophosphatases.thymidylate kinase	ptpaffx.249.384.s1_at		ptpaffx.249.384.s1_at	(jgi|poptr1_1|174292|gw1.i.2892.1): moderately similar to ( 303)AT5G59440| Symbols: ZEU1 | thymidylate kinase family protein | chr5:23988623-23989955 FORWARDThymidylate_kin Tmk tdk TMPK	-1.63304
23.4.10	nucleotide metabolism.phosphotransfer and pyrophosphatases.nucleoside diphosphate kinase	ptp.6576.1.s1_at		ptp.6576.1.s1_at	(jgi|poptr1_1|773138|fgenesh4_pg.c_lg_xii000913): moderately similar to ( 259)AT5G63310| Symbols: NDPK1A, NDPK IA IA, NDPK IA, NDPK2 | NDPK2 (NUCLEOSIDE DIPHOSPHATE KINASE 2); ATP binding / nucleoside diphosphate kinase | chr5:25389348-25391064 REVERSEmoderately similar to ( 273)NDK2_SPIOLNDK NDPk_I NDK Ndk ndk NDPk NDPk7A NDPk7B NDPk6 NDPk_TX NDPk5	-1.76203
23.4.10	nucleotide metabolism.phosphotransfer and pyrophosphatases.nucleoside diphosphate kinase	ptpaffx.30399.1.s1_at		ptpaffx.30399.1.s1_at	(jgi|poptr1_1|554495|eugene3.00031128): moderately similar to ( 325)AT4G23900| Symbols: | nucleoside diphosphate kinase 4 (NDK4) | chr4:12424515-12426328 FORWARDmoderately similar to ( 317)NDK4_SPIOLNDPk_I NDK NDK Ndk ndk NDPk NDPk7A NDPk_TX NDPk6	-2.34045
23.4.99	nucleotide metabolism.phosphotransfer and pyrophosphatases.misc	ptpaffx.109015.1.s1_at		ptpaffx.109015.1.s1_at	(jgi|poptr1_1|653311|grail3.0112006601): highly similar to ( 697)AT4G29680| Symbols: | type I phosphodiesterase/nucleotide pyrophosphatase family protein | chr4:14538073-14539563 REVERSEPhosphodiest COG1524	1.07984
23.4.99	nucleotide metabolism.phosphotransfer and pyrophosphatases.misc	ptp.1887.1.s1_at		ptp.1887.1.s1_at	(jgi|poptr1_1|748006|estext_genewise1_v1.c_16770001): moderately similar to ( 383)AT1G01050| Symbols: ATPPA1 | ATPPA1 (ARABIDOPSIS THALIANA PYROPHOSPHORYLASE 1); inorganic diphosphatase/ pyrophosphatase | chr1:31382-32670 REVERSEmoderately similar to ( 369)IPYR_SOLTUpyrophosphatase Ppa PRK02230 Pyrophosphatase PRK01250 PRK00642	-2.03513
23.5	nucleotide metabolism.deoxynucleotide metabolism	ptpaffx.24672.2.a1_a_at		ptpaffx.24672.2.a1_a_at	(jgi|poptr1_1|816992|estext_fgenesh4_pg.c_lg_ii2596): moderately similar to ( 241)AT3G46940| Symbols: | deoxyuridine 5'-triphosphate nucleotidohydrolase family | chr3:17299352-17299852 REVERSEDut dUTPase dut	-5.29135
23.5.2	nucleotide metabolism.deoxynucleotide metabolism.pseudouridine synthase	ptpaffx.13777.1.s1_at		ptpaffx.13777.1.s1_at	(jgi|poptr1_1|549571|eugene3.00012012): weakly similar to ( 178)AT5G14460| Symbols: | pseudouridylate synthase TruB family protein | chr5:4660242-4662546 REVERSEPseudoU_synth_EcTruB truB truB truB	-1.60345
23.5.4	nucleotide metabolism.deoxynucleotide metabolism.ribonucleoside-diphosphate reductase	ptp.353.2.s1_a_at		ptp.353.2.s1_a_at	(jgi|poptr1_1|752731|fgenesh4_pg.c_lg_i002334): highly similar to ( 559)AT3G27060| Symbols: TSO2 | TSO2 (TSO MEANING 'UGLY' IN CHINESE); ribonucleoside-diphosphate reductase | chr3:9981208-9982294 REVERSEhighly similar to ( 598)RIR2_TOBACRibonuc_red_sm RNRR2 NrdF PRK07209 nrdF PRK12759	-2.42587
23.5.4	nucleotide metabolism.deoxynucleotide metabolism.ribonucleoside-diphosphate reductase	ptpaffx.11483.2.a1_at		ptpaffx.11483.2.a1_at	(jgi|poptr1_1|819876|estext_fgenesh4_pg.c_lg_vii0648): nearly identical (1461)AT2G21790| Symbols: R1, RNR1 | R1/RNR1 (RIBONUCLEOTIDE REDUCTASE 1); ribonucleoside-diphosphate reductase | chr2:9300609-9304660 FORWARDRibonuc_red_lgC RNR_1 PRK07207 NrdA PRK12365 PRK06539 PRK08447 PRK09102 PRK09209 PRK12364 PRK07088 RNR_1_like PRK09103 PRK08665 PRK06406 PRK07187 PRK07632 PRK08188 PRK07306 PRK06556 PRK…	-4.01719
23.5.4	nucleotide metabolism.deoxynucleotide metabolism.ribonucleoside-diphosphate reductase	ptpaffx.205619.1.s1_at		ptpaffx.205619.1.s1_at	(jgi|poptr1_1|559402|eugene3.00051017): nearly identical (1424)AT2G21790| Symbols: R1, RNR1 | R1/RNR1 (RIBONUCLEOTIDE REDUCTASE 1); ribonucleoside-diphosphate reductase | chr2:9300609-9304660 FORWARDRibonuc_red_lgC PRK07207 RNR_1 NrdA PRK12365 PRK06539 PRK08447 PRK09102 PRK09209 PRK12364 PRK07088 RNR_1_like PRK09103 PRK08665 PRK06406 PRK07632 PRK07187 PRK08188 PRK07306 PRK06556 PRK06948 PRK08332 …	-1.74687
23.5.4	nucleotide metabolism.deoxynucleotide metabolism.ribonucleoside-diphosphate reductase	ptpaffx.103510.1.s1_at		ptpaffx.103510.1.s1_at	(jgi|poptr1_1|819876|estext_fgenesh4_pg.c_lg_vii0648): nearly identical (1461)AT2G21790| Symbols: R1, RNR1 | R1/RNR1 (RIBONUCLEOTIDE REDUCTASE 1); ribonucleoside-diphosphate reductase | chr2:9300609-9304660 FORWARDRibonuc_red_lgC RNR_1 PRK07207 NrdA PRK12365 PRK06539 PRK08447 PRK09102 PRK09209 PRK12364 PRK07088 RNR_1_like PRK09103 PRK08665 PRK06406 PRK07187 PRK07632 PRK08188 PRK07306 PRK06556 PRK…	-3.97385
23.5.4	nucleotide metabolism.deoxynucleotide metabolism.ribonucleoside-diphosphate reductase	ptpaffx.205229.1.s1_s_at		ptpaffx.205229.1.s1_s_at	(jgi|poptr1_1|801022|fgenesh4_pm.c_lg_v000114): nearly identical (1460)AT2G21790| Symbols: R1, RNR1 | R1/RNR1 (RIBONUCLEOTIDE REDUCTASE 1); ribonucleoside-diphosphate reductase | chr2:9300609-9304660 FORWARDRibonuc_red_lgC PRK07207 RNR_1 NrdA PRK12365 PRK06539 PRK08447 PRK09102 PRK09209 PRK12364 PRK07088 RNR_1_like PRK09103 PRK08665 PRK06406 PRK07187 PRK07632 PRK08188 PRK07306 PRK06556 PRK06948 P…	-4.83863
26.10	misc.cytochrome P450	73	0.002216538478718558
26.10	misc.cytochrome P450	ptpaffx.202177.1.s1_at		ptpaffx.202177.1.s1_at	(jgi|poptr1_1|552082|eugene3.00021397): moderately similar to ( 215)AT2G45550| Symbols: CYP76C4 | CYP76C4 (cytochrome P450, family 76, subfamily C, polypeptide 4); oxygen binding | chr2:18780615-18782728 REVERSEweakly similar to ( 144)C76A2_SOLMEp450	-2.05181
26.10	misc.cytochrome P450	ptpaffx.224992.1.s1_at		ptpaffx.224992.1.s1_at	(jgi|poptr1_1|835180|estext_fgenesh4_pm.c_lg_xv0238): moderately similar to ( 433)AT1G13080| Symbols: CYP71B2 | CYP71B2 (CYTOCHROME P450 71B2); oxygen binding | chr1:4459491-4460805 FORWARDmoderately similar to ( 483)C71A9_SOYBNp450 CypX	4.71136
26.10	misc.cytochrome P450	ptpaffx.224510.1.s1_at		ptpaffx.224510.1.s1_at	(jgi|poptr1_1|831788|estext_fgenesh4_pm.c_lg_vi0096): highly similar to ( 898)AT2G40890| Symbols: CYP98A3 | CYP98A3 (CYTOCHROME P450, FAMILY 98, SUBFAMILY A, POLYPEPTIDE 3); monooxygenase/ p-coumarate 3-hydroxylase | chr2:17065369-17067610 REVERSEhighly similar to ( 954)C98A2_SOYBNp450 CypX	2.04174
26.10	misc.cytochrome P450	ptpaffx.215658.1.s1_at		ptpaffx.215658.1.s1_at	(jgi|poptr1_1|581210|eugene3.01270031): moderately similar to ( 424)AT4G12300| Symbols: CYP706A4 | CYP706A4 (cytochrome P450, family 706, subfamily A, polypeptide 4); oxygen binding | chr4:7308011-7309687 REVERSEmoderately similar to ( 289)F3PH_PETHYp450 CypX	2.82747
26.10	misc.cytochrome P450	ptpaffx.47691.1.a1_at		ptpaffx.47691.1.a1_at	(jgi|poptr1_1|558572|eugene3.00050187): highly similar to ( 575)AT1G64940| Symbols: CYP89A6 | CYP89A6 (cytochrome P450, family 87, subfamily A, polypeptide 6); oxygen binding | chr1:24127452-24128987 FORWARDmoderately similar to ( 355)C77A1_SOLMEp450 CypX	1.10878
26.10	misc.cytochrome P450	ptpaffx.130516.1.s1_at		ptpaffx.130516.1.s1_at	(jgi|poptr1_1|562677|eugene3.00070615): moderately similar to ( 240)AT2G45550| Symbols: CYP76C4 | CYP76C4 (cytochrome P450, family 76, subfamily C, polypeptide 4); oxygen binding | chr2:18780615-18782728 REVERSEmoderately similar to ( 228)C71DA_SOYBNp450 CypX	-1.08127
26.10	misc.cytochrome P450	ptp.336.1.s1_at		ptp.336.1.s1_at	(jgi|poptr1_1|665925|grail3.0094002901): highly similar to ( 811)AT2G30490| Symbols: ATC4H, C4H, CYP73A5 | ATC4H/C4H/CYP73A5 (CINNAMATE 4-HYDROXYLASE, CINNAMATE-4-HYDROXYLASE); trans-cinnamate 4-monooxygenase | chr2:13000938-13002760 REVERSEhighly similar to ( 849)TCMO_SOYBNp450 CypX	-1.24568
26.10	misc.cytochrome P450	ptpaffx.162002.1.a1_s_at		ptpaffx.162002.1.a1_s_at	(jgi|poptr1_1|828416|estext_fgenesh4_pg.c_1580005): moderately similar to ( 351)AT5G07990| Symbols: CYP75B1, D501, TT7 | TT7 (TRANSPARENT TESTA 7); flavonoid 3'-monooxygenase/ oxygen binding | chr5:2560438-2562860 FORWARDmoderately similar to ( 370)F3PH_PETHYp450 CypX	-2.02782
26.10	misc.cytochrome P450	ptpaffx.221145.1.s1_at		ptpaffx.221145.1.s1_at	(jgi|poptr1_1|781455|fgenesh4_pg.c_scaffold_40000205): moderately similar to ( 482)AT4G31970| Symbols: CYP82C2 | CYP82C2 (cytochrome P450, family 82, subfamily C, polypeptide 2); oxygen binding | chr4:15462414-15464364 FORWARDhighly similar to ( 552)C82A3_SOYBNp450 CypX	5.93136
26.10	misc.cytochrome P450	ptpaffx.216751.1.s1_s_at		ptpaffx.216751.1.s1_s_at	MULTIPLE HITS: (jgi|poptr1_1|176053|gw1.i.4653.1,jgi|poptr1_1|176115|gw1.i.4715.1,jgi|poptr1_1|583557|eugene3.15170001,jgi|poptr1_1|176085|gw1.i.4685.1,jgi|poptr1_1|277131|gw1.19234.1.1) jgi|poptr1_1|176053|gw1.i.4653.1: moderately similar to ( 368)AT3G26300| Symbols: CYP71B34 | CYP71B34 (cytochrome P450, family 71, subfamily B, polypeptide 34); oxygen binding | chr3:9640436-9642103 REVERSEmodera…	-1.30575
26.10	misc.cytochrome P450	ptpaffx.2275.1.s1_s_at		ptpaffx.2275.1.s1_s_at	(jgi|poptr1_1|180676|gw1.i.9276.1): moderately similar to ( 489)AT2G45550| Symbols: CYP76C4 | CYP76C4 (cytochrome P450, family 76, subfamily C, polypeptide 4); oxygen binding | chr2:18780615-18782728 REVERSEmoderately similar to ( 400)C76A2_SOLMEp450 CypX	1.92154
26.10	misc.cytochrome P450	ptpaffx.216731.1.s1_at		ptpaffx.216731.1.s1_at	(jgi|poptr1_1|583520|eugene3.01500069): highly similar to ( 514)AT4G37370| Symbols: CYP81D8 | CYP81D8 (cytochrome P450, family 81, subfamily D, polypeptide 8); oxygen binding | chr4:17569965-17571672 REVERSEmoderately similar to ( 325)C82A1_PEAp450 CypX	-3.50166
26.10	misc.cytochrome P450	ptpaffx.207140.1.s1_s_at		ptpaffx.207140.1.s1_s_at	MULTIPLE HITS: (jgi|poptr1_1|562683|eugene3.00070621,jgi|poptr1_1|562669|eugene3.00070607,jgi|poptr1_1|764241|fgenesh4_pg.c_lg_vii000586,jgi|poptr1_1|562681|eugene3.00070619,jgi|poptr1_1|285330|gw1.351.9.1,jgi|poptr1_1|275656|gw1.1745.3.1,jgi|poptr1_1|562686|eugene3.00070624) jgi|poptr1_1|562683|eugene3.00070621: moderately similar to ( 375)AT3G26330| Symbols: CYP71B37 | CYP71B37 (cytochrome P450…	2.65005
26.10	misc.cytochrome P450	ptpaffx.225200.1.s1_at		ptpaffx.225200.1.s1_at	(jgi|poptr1_1|837081|estext_fgenesh4_pm.c_1270018): highly similar to ( 629)AT4G12300| Symbols: CYP706A4 | CYP706A4 (cytochrome P450, family 706, subfamily A, polypeptide 4); oxygen binding | chr4:7308011-7309687 REVERSEmoderately similar to ( 348)C75A2_SOLMEp450 CypX	1.57352
26.10	misc.cytochrome P450	ptpaffx.221860.1.s1_s_at		ptpaffx.221860.1.s1_s_at	MULTIPLE HITS: (jgi|poptr1_1|832905|estext_fgenesh4_pm.c_lg_viii0869,jgi|poptr1_1|793009|fgenesh4_pg.c_scaffold_5464000001) jgi|poptr1_1|832905|estext_fgenesh4_pm.c_lg_viii0869: highly similar to ( 526)AT4G37370| Symbols: CYP81D8 | CYP81D8 (cytochrome P450, family 81, subfamily D, polypeptide 8); oxygen binding | chr4:17569965-17571672 REVERSEmoderately similar to ( 302)C82A1_PEAp450 CypX jgi|pop…	1.39431
26.10	misc.cytochrome P450	ptpaffx.215092.1.s1_x_at		ptpaffx.215092.1.s1_x_at	MULTIPLE HITS: (jgi|poptr1_1|584934|eugene3.16910001,jgi|poptr1_1|580036|eugene3.11820001) jgi|poptr1_1|584934|eugene3.16910001: moderately similar to ( 312)AT1G64940| Symbols: CYP89A6 | CYP89A6 (cytochrome P450, family 87, subfamily A, polypeptide 6); oxygen binding | chr1:24127452-24128987 FORWARDmoderately similar to ( 220)C77A1_SOLMEp450 CypX jgi|poptr1_1|580036|eugene3.11820001: highly simil…	2.16781
26.10	misc.cytochrome P450	ptpaffx.225598.1.s1_at		ptpaffx.225598.1.s1_at	(jgi|poptr1_1|287932|gw1.41.417.1): moderately similar to ( 491)AT5G36110| Symbols: CYP716A1 | CYP716A1 (cytochrome P450, family 716, subfamily A, polypeptide 1); oxygen binding | chr5:14212607-14214843 FORWARDweakly similar to ( 191)C88A1_MAIZEp450 CypX	3.35428
26.10	misc.cytochrome P450	ptpaffx.39736.2.a1_a_at		ptpaffx.39736.2.a1_a_at	MULTIPLE HITS: (jgi|poptr1_1|565129|eugene3.00081724,jgi|poptr1_1|565131|eugene3.00081726) jgi|poptr1_1|565129|eugene3.00081724: highly similar to ( 541)AT3G26320| Symbols: CYP71B36 | CYP71B36 (cytochrome P450, family 71, subfamily B, polypeptide 36); oxygen binding | chr3:9645620-9647301 REVERSEmoderately similar to ( 464)C71E1_SORBIp450 CypX jgi|poptr1_1|565131|eugene3.00081726: highly similar …	1.11406
26.10	misc.cytochrome P450	ptpaffx.26156.1.a1_at		ptpaffx.26156.1.a1_at	(jgi|poptr1_1|796803|fgenesh4_pg.c_scaffold_57000182): highly similar to ( 739)AT3G50660| Symbols: CYP90B1, CLM, SNP2, DWF4 | DWF4 (DWARF 4) | chr3:18825243-18828149 REVERSEmoderately similar to ( 399)C724B_ORYSAp450 CypX	-2.92149
26.10	misc.cytochrome P450	ptpaffx.212299.1.s1_at		ptpaffx.212299.1.s1_at	(jgi|poptr1_1|826206|estext_fgenesh4_pg.c_lg_xix0602): moderately similar to ( 277)AT5G36110| Symbols: CYP716A1 | CYP716A1 (cytochrome P450, family 716, subfamily A, polypeptide 1); oxygen binding | chr5:14212607-14214843 FORWARDweakly similar to ( 188)KAO1_HORVUp450 CypX	3.40416
26.10	misc.cytochrome P450	ptpaffx.201019.1.s1_at		ptpaffx.201019.1.s1_at	(jgi|poptr1_1|752679|fgenesh4_pg.c_lg_i002282): moderately similar to ( 226)AT4G31970| Symbols: CYP82C2 | CYP82C2 (cytochrome P450, family 82, subfamily C, polypeptide 2); oxygen binding | chr4:15462414-15464364 FORWARDmoderately similar to ( 217)C82A3_SOYBNp450	3.3274
26.10	misc.cytochrome P450	ptpaffx.62940.1.a1_a_at		ptpaffx.62940.1.a1_a_at	MULTIPLE HITS: (jgi|poptr1_1|571395|eugene3.00130759,jgi|poptr1_1|571394|eugene3.00130758) jgi|poptr1_1|571395|eugene3.00130759: highly similar to ( 587)AT1G64940| Symbols: CYP89A6 | CYP89A6 (cytochrome P450, family 87, subfamily A, polypeptide 6); oxygen binding | chr1:24127452-24128987 FORWARDmoderately similar to ( 334)C77A1_SOLMEp450 CypX jgi|poptr1_1|571394|eugene3.00130758: highly similar t…	3.35652
26.10	misc.cytochrome P450	ptpaffx.83404.1.a1_at		ptpaffx.83404.1.a1_at	(jgi|poptr1_1|804404|fgenesh4_pm.c_lg_ix000451): highly similar to ( 511)AT5G07990| Symbols: CYP75B1, D501, TT7 | TT7 (TRANSPARENT TESTA 7); flavonoid 3'-monooxygenase/ oxygen binding | chr5:2560438-2562860 FORWARDhighly similar to ( 820)C75A3_PETHYp450 CypX	-5.26452
26.10	misc.cytochrome P450	ptpaffx.56650.1.a1_s_at		ptpaffx.56650.1.a1_s_at	(jgi|poptr1_1|716303|estext_genewise1_v1.c_lg_v4159): moderately similar to ( 499)AT5G36220| Symbols: CYP91A1, CYP81D1 | CYP81D1 (CYTOCHROME P450 91A1); oxygen binding | chr5:14271057-14273245 REVERSEmoderately similar to ( 322)C82A2_SOYBNp450 CypX	4.79108
26.10	misc.cytochrome P450	ptpaffx.218194.1.s1_s_at		ptpaffx.218194.1.s1_s_at	MULTIPLE HITS: (jgi|poptr1_1|764241|fgenesh4_pg.c_lg_vii000586,jgi|poptr1_1|217752|gw1.vii.2057.1,jgi|poptr1_1|562683|eugene3.00070621,jgi|poptr1_1|562669|eugene3.00070607,jgi|poptr1_1|217743|gw1.vii.2048.1,jgi|poptr1_1|562685|eugene3.00070623,jgi|poptr1_1|795778|fgenesh4_pg.c_scaffold_19450000001,jgi|poptr1_1|562686|eugene3.00070624) jgi|poptr1_1|764241|fgenesh4_pg.c_lg_vii000586: moderately sim…	3.26872
26.10	misc.cytochrome P450	ptpaffx.201018.1.s1_at		ptpaffx.201018.1.s1_at	(jgi|poptr1_1|174306|gw1.i.2906.1): moderately similar to ( 460)AT4G31970| Symbols: CYP82C2 | CYP82C2 (cytochrome P450, family 82, subfamily C, polypeptide 2); oxygen binding | chr4:15462414-15464364 FORWARDmoderately similar to ( 459)C82A3_SOYBNp450 CypX	2.619
26.10	misc.cytochrome P450	ptpaffx.225544.1.s1_x_at		ptpaffx.225544.1.s1_x_at	MULTIPLE HITS: (jgi|poptr1_1|591136|eugene3.36160002,jgi|poptr1_1|576112|eugene3.00160247,jgi|poptr1_1|582895|eugene3.14540001) jgi|poptr1_1|591136|eugene3.36160002: highly similar to ( 775)AT2G40890| Symbols: CYP98A3 | CYP98A3 (CYTOCHROME P450, FAMILY 98, SUBFAMILY A, POLYPEPTIDE 3); monooxygenase/ p-coumarate 3-hydroxylase | chr2:17065369-17067610 REVERSEhighly similar to ( 803)C98A2_SOYBNp450 …	-2.76102
26.10	misc.cytochrome P450	ptpaffx.225009.1.s1_at		ptpaffx.225009.1.s1_at	(jgi|poptr1_1|253783|gw1.xv.3219.1): moderately similar to ( 297)AT2G45570| Symbols: CYP76C2 | CYP76C2 (cytochrome P450, family 76, subfamily C, polypeptide 2); oxygen binding | chr2:18787009-18788996 REVERSEmoderately similar to ( 256)C76A2_SOLMEp450 CypX	1.90088
26.10	misc.cytochrome P450	ptpaffx.81537.1.s1_at		ptpaffx.81537.1.s1_at	(jgi|poptr1_1|745693|estext_genewise1_v1.c_1550060): highly similar to ( 645)AT3G30180| Symbols: CYP85A2, BR6OX2 | BR6OX2/CYP85A2 (BRASSINOSTEROID-6-OXIDASE 2); monooxygenase/ oxygen binding | chr3:11813346-11815988 FORWARDhighly similar to ( 757)C85A_PHAVUp450 CypX	3.65821
26.10	misc.cytochrome P450	ptp.3020.1.s1_s_at		ptp.3020.1.s1_s_at	MULTIPLE HITS: (jgi|poptr1_1|553365|eugene3.00002680,jgi|poptr1_1|585300|eugene3.17460001) jgi|poptr1_1|553365|eugene3.00002680: moderately similar to ( 491)AT1G75130| Symbols: CYP721A1 | CYP721A1 (cytochrome P450, family 721, subfamily A, polypeptide 1); oxygen binding | chr1:28203734-28205572 REVERSEmoderately similar to ( 316)C72A1_CATROp450 CypX jgi|poptr1_1|585300|eugene3.17460001: moderatel…	-1.27774
26.10	misc.cytochrome P450	ptpaffx.22848.1.s1_at		ptpaffx.22848.1.s1_at	(jgi|poptr1_1|555354|eugene3.00040067): highly similar to ( 650)AT1G11600| Symbols: CYP77B1 | CYP77B1 (cytochrome P450, family 77, subfamily B, polypeptide 1); oxygen binding | chr1:3902090-3903622 FORWARDmoderately similar to ( 412)C77A2_SOLMEp450 CypX	-3.16965
26.10	misc.cytochrome P450	ptpaffx.221146.1.s1_s_at		ptpaffx.221146.1.s1_s_at	MULTIPLE HITS: (jgi|poptr1_1|296742|gw1.829.5.1,jgi|poptr1_1|286780|gw1.40.540.1,jgi|poptr1_1|290904|gw1.5479.5.1,jgi|poptr1_1|591863|eugene3.00400208) jgi|poptr1_1|296742|gw1.829.5.1: highly similar to ( 509)AT4G31940| Symbols: CYP82C4 | CYP82C4 (cytochrome P450, family 82, subfamily C, polypeptide 4); oxygen binding | chr4:15452046-15453972 FORWARDhighly similar to ( 522)C82A3_SOYBNp450 CypX jg…	2.36569
26.10	misc.cytochrome P450	ptp.1996.1.s1_s_at		ptp.1996.1.s1_s_at	(jgi|poptr1_1|831788|estext_fgenesh4_pm.c_lg_vi0096): highly similar to ( 898)AT2G40890| Symbols: CYP98A3 | CYP98A3 (CYTOCHROME P450, FAMILY 98, SUBFAMILY A, POLYPEPTIDE 3); monooxygenase/ p-coumarate 3-hydroxylase | chr2:17065369-17067610 REVERSEhighly similar to ( 954)C98A2_SOYBNp450 CypX	2.01124
26.10	misc.cytochrome P450	ptpaffx.163963.1.s1_s_at		ptpaffx.163963.1.s1_s_at	(jgi|poptr1_1|828416|estext_fgenesh4_pg.c_1580005): moderately similar to ( 351)AT5G07990| Symbols: CYP75B1, D501, TT7 | TT7 (TRANSPARENT TESTA 7); flavonoid 3'-monooxygenase/ oxygen binding | chr5:2560438-2562860 FORWARDmoderately similar to ( 370)F3PH_PETHYp450 CypX	-1.46154
26.10	misc.cytochrome P450	ptpaffx.217650.1.s1_at		ptpaffx.217650.1.s1_at	MULTIPLE HITS: (jgi|poptr1_1|553365|eugene3.00002680,jgi|poptr1_1|585300|eugene3.17460001) jgi|poptr1_1|553365|eugene3.00002680: moderately similar to ( 491)AT1G75130| Symbols: CYP721A1 | CYP721A1 (cytochrome P450, family 721, subfamily A, polypeptide 1); oxygen binding | chr1:28203734-28205572 REVERSEmoderately similar to ( 316)C72A1_CATROp450 CypX jgi|poptr1_1|585300|eugene3.17460001: moderatel…	-1.09853
26.10	misc.cytochrome P450	ptpaffx.208375.1.s1_at		ptpaffx.208375.1.s1_at	(jgi|poptr1_1|832905|estext_fgenesh4_pm.c_lg_viii0869): highly similar to ( 526)AT4G37370| Symbols: CYP81D8 | CYP81D8 (cytochrome P450, family 81, subfamily D, polypeptide 8); oxygen binding | chr4:17569965-17571672 REVERSEmoderately similar to ( 302)C82A1_PEAp450 CypX	1.37032
26.10	misc.cytochrome P450	ptpaffx.64612.1.s1_s_at		ptpaffx.64612.1.s1_s_at	MULTIPLE HITS: (jgi|poptr1_1|786425|fgenesh4_pg.c_scaffold_168000044,jgi|poptr1_1|786433|fgenesh4_pg.c_scaffold_168000052,jgi|poptr1_1|280163|gw1.236.50.1,jgi|poptr1_1|595797|eugene3.07380004,jgi|poptr1_1|674662|grail3.2001000201,jgi|poptr1_1|786421|fgenesh4_pg.c_scaffold_168000040) jgi|poptr1_1|786425|fgenesh4_pg.c_scaffold_168000044: highly similar to ( 610)AT3G14690| Symbols: CYP72A15 | CYP72A…	1.29667
26.10	misc.cytochrome P450	ptpaffx.225544.1.s1_s_at		ptpaffx.225544.1.s1_s_at	MULTIPLE HITS: (jgi|poptr1_1|591136|eugene3.36160002,jgi|poptr1_1|576112|eugene3.00160247,jgi|poptr1_1|582895|eugene3.14540001) jgi|poptr1_1|591136|eugene3.36160002: highly similar to ( 775)AT2G40890| Symbols: CYP98A3 | CYP98A3 (CYTOCHROME P450, FAMILY 98, SUBFAMILY A, POLYPEPTIDE 3); monooxygenase/ p-coumarate 3-hydroxylase | chr2:17065369-17067610 REVERSEhighly similar to ( 803)C98A2_SOYBNp450 …	-3.37392
26.10	misc.cytochrome P450	ptpaffx.32849.1.s1_at		ptpaffx.32849.1.s1_at	(jgi|poptr1_1|826798|estext_fgenesh4_pg.c_400282): highly similar to ( 662)AT3G19270| Symbols: CYP707A4 | CYP707A4 (cytochrome P450, family 707, subfamily A, polypeptide 4); oxygen binding | chr3:6673891-6676406 REVERSEmoderately similar to ( 249)C85A_PHAVUp450 CypX	2.82892
26.10	misc.cytochrome P450	ptpaffx.15434.1.a1_s_at		ptpaffx.15434.1.a1_s_at	(jgi|poptr1_1|572137|eugene3.00140182): highly similar to ( 555)AT2G45510| Symbols: CYP704A2 | CYP704A2 (cytochrome P450, family 704, subfamily A, polypeptide 2); oxygen binding | chr2:18760159-18762018 FORWARDweakly similar to ( 129)C71DA_SOYBNp450 CypX	1.954
26.10	misc.cytochrome P450	ptpaffx.44494.1.a1_at		ptpaffx.44494.1.a1_at	MULTIPLE HITS: (jgi|poptr1_1|817446|estext_fgenesh4_pg.c_lg_iii1229,jgi|poptr1_1|594731|eugene3.65950001) jgi|poptr1_1|817446|estext_fgenesh4_pg.c_lg_iii1229: highly similar to ( 660)AT2G46660| Symbols: CYP78A6 | CYP78A6 (cytochrome P450, family 78, subfamily A, polypeptide 6); oxygen binding | chr2:19160672-19162487 REVERSEhighly similar to ( 672)C78A3_SOYBNp450 CypX jgi|poptr1_1|594731|eugene3.…	3.52736
26.10	misc.cytochrome P450	ptpaffx.202059.1.s1_x_at		ptpaffx.202059.1.s1_x_at	(jgi|poptr1_1|551854|eugene3.00021169): highly similar to ( 664)AT3G19270| Symbols: CYP707A4 | CYP707A4 (cytochrome P450, family 707, subfamily A, polypeptide 4); oxygen binding | chr3:6673891-6676406 REVERSEmoderately similar to ( 257)C85A_PHAVUp450 CypX	-2.83039
26.10	misc.cytochrome P450	ptpaffx.64612.1.s1_at		ptpaffx.64612.1.s1_at	MULTIPLE HITS: (jgi|poptr1_1|786425|fgenesh4_pg.c_scaffold_168000044,jgi|poptr1_1|595797|eugene3.07380004) jgi|poptr1_1|786425|fgenesh4_pg.c_scaffold_168000044: highly similar to ( 610)AT3G14690| Symbols: CYP72A15 | CYP72A15 (cytochrome P450, family 72, subfamily A, polypeptide 15); oxygen binding | chr3:4937417-4939317 FORWARDhighly similar to ( 578)C72A1_CATROp450 CypX jgi|poptr1_1|595797|eugen…	1.47611
26.10	misc.cytochrome P450	ptpaffx.98782.2.s1_a_at		ptpaffx.98782.2.s1_a_at	(jgi|poptr1_1|831788|estext_fgenesh4_pm.c_lg_vi0096): highly similar to ( 898)AT2G40890| Symbols: CYP98A3 | CYP98A3 (CYTOCHROME P450, FAMILY 98, SUBFAMILY A, POLYPEPTIDE 3); monooxygenase/ p-coumarate 3-hydroxylase | chr2:17065369-17067610 REVERSEhighly similar to ( 954)C98A2_SOYBNp450 CypX	2.6926
26.10	misc.cytochrome P450	ptpaffx.202059.1.s1_at		ptpaffx.202059.1.s1_at	(jgi|poptr1_1|551854|eugene3.00021169): highly similar to ( 664)AT3G19270| Symbols: CYP707A4 | CYP707A4 (cytochrome P450, family 707, subfamily A, polypeptide 4); oxygen binding | chr3:6673891-6676406 REVERSEmoderately similar to ( 257)C85A_PHAVUp450 CypX	-2.85932
26.10	misc.cytochrome P450	ptpaffx.219046.1.s1_s_at		ptpaffx.219046.1.s1_s_at	MULTIPLE HITS: (jgi|poptr1_1|787794|fgenesh4_pg.c_scaffold_228000004,jgi|poptr1_1|588064|eugene3.02280007) jgi|poptr1_1|787794|fgenesh4_pg.c_scaffold_228000004: weakly similar to ( 145)AT3G48290| Symbols: CYP71A24 | CYP71A24 (cytochrome P450, family 71, subfamily A, polypeptide 24); oxygen binding | chr3:17893575-17895119 FORWARDweakly similar to ( 162)C71D8_SOYBNp450 jgi|poptr1_1|588064|eugene3.…	3.17648
26.10	misc.cytochrome P450	ptpaffx.114068.1.s1_s_at		ptpaffx.114068.1.s1_s_at	(jgi|poptr1_1|253783|gw1.xv.3219.1): moderately similar to ( 297)AT2G45570| Symbols: CYP76C2 | CYP76C2 (cytochrome P450, family 76, subfamily C, polypeptide 2); oxygen binding | chr2:18787009-18788996 REVERSEmoderately similar to ( 256)C76A2_SOLMEp450 CypX	2.83373
26.10	misc.cytochrome P450	ptpaffx.201019.1.s1_s_at		ptpaffx.201019.1.s1_s_at	MULTIPLE HITS: (jgi|poptr1_1|752679|fgenesh4_pg.c_lg_i002282,jgi|poptr1_1|174306|gw1.i.2906.1) jgi|poptr1_1|752679|fgenesh4_pg.c_lg_i002282: moderately similar to ( 226)AT4G31970| Symbols: CYP82C2 | CYP82C2 (cytochrome P450, family 82, subfamily C, polypeptide 2); oxygen binding | chr4:15462414-15464364 FORWARDmoderately similar to ( 217)C82A3_SOYBNp450 jgi|poptr1_1|174306|gw1.i.2906.1: moderatel…	2.73343
26.10	misc.cytochrome P450	ptp.6598.1.s1_s_at		ptp.6598.1.s1_s_at	MULTIPLE HITS: (jgi|poptr1_1|260404|gw1.xviii.945.1,jgi|poptr1_1|589289|eugene3.00280025) jgi|poptr1_1|260404|gw1.xviii.945.1: moderately similar to ( 404)AT5G07990| Symbols: CYP75B1, D501, TT7 | TT7 (TRANSPARENT TESTA 7); flavonoid 3'-monooxygenase/ oxygen binding | chr5:2560438-2562860 FORWARDmoderately similar to ( 377)C71A2_SOLMEp450 CypX jgi|poptr1_1|589289|eugene3.00280025: moderately simil…	-3.20524
26.10	misc.cytochrome P450	ptpaffx.30957.1.a1_at		ptpaffx.30957.1.a1_at	MULTIPLE HITS: (jgi|poptr1_1|674662|grail3.2001000201,jgi|poptr1_1|588275|eugene3.02360015) jgi|poptr1_1|674662|grail3.2001000201: moderately similar to ( 444)AT3G14660| Symbols: CYP72A13 | CYP72A13 (cytochrome P450, family 72, subfamily A, polypeptide 13); oxygen binding | chr3:4924967-4926918 FORWARDmoderately similar to ( 413)C72A1_CATROp450 CypX jgi|poptr1_1|588275|eugene3.02360015: moderatel…	1.16216
26.10	misc.cytochrome P450	ptpaffx.308.5.s1_s_at		ptpaffx.308.5.s1_s_at	(jgi|poptr1_1|645827|grail3.0037002601): weakly similar to ( 166)AT5G07990| Symbols: CYP75B1, D501, TT7 | TT7 (TRANSPARENT TESTA 7); flavonoid 3'-monooxygenase/ oxygen binding | chr5:2560438-2562860 FORWARDweakly similar to ( 159)C93A1_SOYBNp450	-4.04302
26.10	misc.cytochrome P450	ptp.6131.1.s1_s_at		ptp.6131.1.s1_s_at	(jgi|poptr1_1|581210|eugene3.01270031): moderately similar to ( 424)AT4G12300| Symbols: CYP706A4 | CYP706A4 (cytochrome P450, family 706, subfamily A, polypeptide 4); oxygen binding | chr4:7308011-7309687 REVERSEmoderately similar to ( 289)F3PH_PETHYp450 CypX	2.66309
26.10	misc.cytochrome P450	ptpaffx.202042.1.s1_s_at		ptpaffx.202042.1.s1_s_at	MULTIPLE HITS: (jgi|poptr1_1|579262|eugene3.10470001,jgi|poptr1_1|263213|gw1.1047.1.1,jgi|poptr1_1|423039|gw1.ii.3673.1) jgi|poptr1_1|579262|eugene3.10470001: moderately similar to ( 471)AT4G37340| Symbols: CYP81D3 | CYP81D3 (cytochrome P450, family 81, subfamily D, polypeptide 3); oxygen binding | chr4:17564947-17566700 REVERSEmoderately similar to ( 313)C82A1_PEAp450 CypX jgi|poptr1_1|263213|gw…	3.15209
26.10	misc.cytochrome P450	ptp.8143.1.s1_s_at		ptp.8143.1.s1_s_at	MULTIPLE HITS: (jgi|poptr1_1|673701|grail3.0168001901,jgi|poptr1_1|786433|fgenesh4_pg.c_scaffold_168000052,jgi|poptr1_1|274918|gw1.168.93.1,jgi|poptr1_1|588267|eugene3.02360007,jgi|poptr1_1|674662|grail3.2001000201,jgi|poptr1_1|584922|eugene3.01680053,jgi|poptr1_1|274928|gw1.168.103.1,jgi|poptr1_1|786425|fgenesh4_pg.c_scaffold_168000044,jgi|poptr1_1|595797|eugene3.07380004,jgi|poptr1_1|588275|eug…	1.2402
26.10	misc.cytochrome P450	ptpaffx.224308.1.s1_at		ptpaffx.224308.1.s1_at	(jgi|poptr1_1|554274|eugene3.00030907): moderately similar to ( 436)AT2G45550| Symbols: CYP76C4 | CYP76C4 (cytochrome P450, family 76, subfamily C, polypeptide 4); oxygen binding | chr2:18780615-18782728 REVERSEmoderately similar to ( 355)C76A2_SOLMEp450 CypX	-1.11782
26.10	misc.cytochrome P450	ptpaffx.204828.1.s1_at		ptpaffx.204828.1.s1_at	(jgi|poptr1_1|202750|gw1.ix.3215.1): moderately similar to ( 476)AT1G12740| Symbols: CYP87A2 | CYP87A2 (cytochrome P450, family 87, subfamily A, polypeptide 2); oxygen binding | chr1:4342460-4344567 FORWARDmoderately similar to ( 465)C87A3_ORYSAp450 CypX	4.713
26.10	misc.cytochrome P450	ptpaffx.216729.1.s1_s_at		ptpaffx.216729.1.s1_s_at	MULTIPLE HITS: (jgi|poptr1_1|596339|eugene3.08160002,jgi|poptr1_1|583520|eugene3.01500069,jgi|poptr1_1|296445|gw1.816.6.1,jgi|poptr1_1|791490|fgenesh4_pg.c_scaffold_2410000001,jgi|poptr1_1|272382|gw1.150.197.1,jgi|poptr1_1|272366|gw1.150.181.1) jgi|poptr1_1|596339|eugene3.08160002: moderately similar to ( 248)AT4G37360| Symbols: CYP81D2 | CYP81D2 (cytochrome P450, family 81, subfamily D, polypept…	-1.82575
26.10	misc.cytochrome P450	ptp.6652.1.a1_s_at		ptp.6652.1.a1_s_at	(jgi|poptr1_1|828416|estext_fgenesh4_pg.c_1580005): moderately similar to ( 351)AT5G07990| Symbols: CYP75B1, D501, TT7 | TT7 (TRANSPARENT TESTA 7); flavonoid 3'-monooxygenase/ oxygen binding | chr5:2560438-2562860 FORWARDmoderately similar to ( 370)F3PH_PETHYp450 CypX	-2.9186
26.10	misc.cytochrome P450	ptpaffx.211547.1.s1_at		ptpaffx.211547.1.s1_at	(jgi|poptr1_1|244565|gw1.xiv.1308.1): highly similar to ( 872)AT2G45970| Symbols: LCR, CYP86A8 | CYP86A8 (LACERATA); fatty acid (omega-1)-hydroxylase/ oxygen binding | chr2:18919621-18921234 REVERSEweakly similar to ( 106)C97B2_SOYBNp450 CypX	-1.38555
26.10	misc.cytochrome P450	ptpaffx.139165.1.s1_at		ptpaffx.139165.1.s1_at	MULTIPLE HITS: (jgi|poptr1_1|558912|eugene3.00050527,jgi|poptr1_1|216893|gw1.vii.1198.1) jgi|poptr1_1|558912|eugene3.00050527: highly similar to ( 509)AT4G37370| Symbols: CYP81D8 | CYP81D8 (cytochrome P450, family 81, subfamily D, polypeptide 8); oxygen binding | chr4:17569965-17571672 REVERSEmoderately similar to ( 307)C82A1_PEAp450 CypX jgi|poptr1_1|216893|gw1.vii.1198.1: highly similar to ( 50…	4.86799
26.10	misc.cytochrome P450	ptpaffx.15434.3.a1_s_at		ptpaffx.15434.3.a1_s_at	(jgi|poptr1_1|572137|eugene3.00140182): highly similar to ( 555)AT2G45510| Symbols: CYP704A2 | CYP704A2 (cytochrome P450, family 704, subfamily A, polypeptide 2); oxygen binding | chr2:18760159-18762018 FORWARDweakly similar to ( 129)C71DA_SOYBNp450 CypX	1.93424
26.10	misc.cytochrome P450	ptpaffx.224872.1.s1_s_at		ptpaffx.224872.1.s1_s_at	MULTIPLE HITS: (jgi|poptr1_1|572132|eugene3.00140177,jgi|poptr1_1|244126|gw1.xiv.869.1) jgi|poptr1_1|572132|eugene3.00140177: highly similar to ( 696)AT2G45510| Symbols: CYP704A2 | CYP704A2 (cytochrome P450, family 704, subfamily A, polypeptide 2); oxygen binding | chr2:18760159-18762018 FORWARDweakly similar to ( 127)C97B2_SOYBNp450 CypX jgi|poptr1_1|244126|gw1.xiv.869.1: highly similar to ( 583…	3.39257
26.10	misc.cytochrome P450	ptpaffx.205127.1.s1_s_at		ptpaffx.205127.1.s1_s_at	MULTIPLE HITS: (jgi|poptr1_1|207100|gw1.v.2501.1,jgi|poptr1_1|558429|eugene3.00050044) jgi|poptr1_1|207100|gw1.v.2501.1: moderately similar to ( 476)AT2G23180| Symbols: CYP96A1 | CYP96A1 (cytochrome P450, family 96, subfamily A, polypeptide 1); oxygen binding | chr2:9882033-9883583 FORWARDweakly similar to ( 134)C97B2_SOYBNp450 CypX jgi|poptr1_1|558429|eugene3.00050044: moderately similar to ( 48…	-2.10026
26.10	misc.cytochrome P450	ptpaffx.219133.1.s1_at		ptpaffx.219133.1.s1_at	MULTIPLE HITS: (jgi|poptr1_1|786425|fgenesh4_pg.c_scaffold_168000044,jgi|poptr1_1|280163|gw1.236.50.1,jgi|poptr1_1|595797|eugene3.07380004,jgi|poptr1_1|588273|eugene3.02360013) jgi|poptr1_1|786425|fgenesh4_pg.c_scaffold_168000044: highly similar to ( 610)AT3G14690| Symbols: CYP72A15 | CYP72A15 (cytochrome P450, family 72, subfamily A, polypeptide 15); oxygen binding | chr3:4937417-4939317 FORWARD…	1.59185
26.10	misc.cytochrome P450	ptpaffx.133632.2.a1_s_at		ptpaffx.133632.2.a1_s_at	MULTIPLE HITS: (jgi|poptr1_1|552080|eugene3.00021395,jgi|poptr1_1|552079|eugene3.00021394,jgi|poptr1_1|552083|eugene3.00021398,jgi|poptr1_1|552074|eugene3.00021389) jgi|poptr1_1|552080|eugene3.00021395: moderately similar to ( 497)AT2G45550| Symbols: CYP76C4 | CYP76C4 (cytochrome P450, family 76, subfamily C, polypeptide 4); oxygen binding | chr2:18780615-18782728 REVERSEmoderately similar to ( 3…	-2.4017
26.10	misc.cytochrome P450	ptp.6598.1.s1_at		ptp.6598.1.s1_at	(jgi|poptr1_1|589289|eugene3.00280025): moderately similar to ( 371)AT5G07990| Symbols: CYP75B1, D501, TT7 | TT7 (TRANSPARENT TESTA 7); flavonoid 3'-monooxygenase/ oxygen binding | chr5:2560438-2562860 FORWARDmoderately similar to ( 364)F3PH_PETHYp450 CypX	-3.52233
26.10	misc.cytochrome P450	ptp.4675.1.s1_s_at		ptp.4675.1.s1_s_at	(jgi|poptr1_1|831788|estext_fgenesh4_pm.c_lg_vi0096): highly similar to ( 898)AT2G40890| Symbols: CYP98A3 | CYP98A3 (CYTOCHROME P450, FAMILY 98, SUBFAMILY A, POLYPEPTIDE 3); monooxygenase/ p-coumarate 3-hydroxylase | chr2:17065369-17067610 REVERSEhighly similar to ( 954)C98A2_SOYBNp450 CypX	2.52764
26.10	misc.cytochrome P450	ptpaffx.212823.1.s1_at		ptpaffx.212823.1.s1_at	(jgi|poptr1_1|776183|fgenesh4_pg.c_lg_xv000611): moderately similar to ( 454)AT2G23180| Symbols: CYP96A1 | CYP96A1 (cytochrome P450, family 96, subfamily A, polypeptide 1); oxygen binding | chr2:9882033-9883583 FORWARDweakly similar to ( 132)C97B2_SOYBNp450 CypX	-2.36751
26.10	misc.cytochrome P450	ptpaffx.142603.1.a1_s_at		ptpaffx.142603.1.a1_s_at	(jgi|poptr1_1|823742|estext_fgenesh4_pg.c_lg_xiii0337): highly similar to ( 711)AT5G07990| Symbols: CYP75B1, D501, TT7 | TT7 (TRANSPARENT TESTA 7); flavonoid 3'-monooxygenase/ oxygen binding | chr5:2560438-2562860 FORWARDhighly similar to ( 744)F3PH_PETHYp450 CypX	-1.13063
26.10	misc.cytochrome P450	ptpaffx.140888.1.a1_s_at		ptpaffx.140888.1.a1_s_at	(jgi|poptr1_1|554274|eugene3.00030907): moderately similar to ( 436)AT2G45550| Symbols: CYP76C4 | CYP76C4 (cytochrome P450, family 76, subfamily C, polypeptide 4); oxygen binding | chr2:18780615-18782728 REVERSEmoderately similar to ( 355)C76A2_SOLMEp450 CypX	-1.0377
26.10	misc.cytochrome P450	ptpaffx.3847.3.a1_at		ptpaffx.3847.3.a1_at	MULTIPLE HITS: (jgi|poptr1_1|285795|gw1.3771.2.1,jgi|poptr1_1|273420|gw1.158.12.1) jgi|poptr1_1|285795|gw1.3771.2.1: moderately similar to ( 353)AT5G07990| Symbols: CYP75B1, D501, TT7 | TT7 (TRANSPARENT TESTA 7); flavonoid 3'-monooxygenase/ oxygen binding | chr5:2560438-2562860 FORWARDmoderately similar to ( 367)F3PH_PETHYp450 CypX jgi|poptr1_1|273420|gw1.158.12.1: moderately similar to ( 353)AT5…	2.63554
26.10	misc.cytochrome P450	ptpaffx.222860.1.s1_s_at		ptpaffx.222860.1.s1_s_at	MULTIPLE HITS: (jgi|poptr1_1|786425|fgenesh4_pg.c_scaffold_168000044,jgi|poptr1_1|280163|gw1.236.50.1,jgi|poptr1_1|595797|eugene3.07380004,jgi|poptr1_1|588269|eugene3.02360009,jgi|poptr1_1|786421|fgenesh4_pg.c_scaffold_168000040,jgi|poptr1_1|588273|eugene3.02360013,jgi|poptr1_1|584921|eugene3.01680052,jgi|poptr1_1|789659|fgenesh4_pg.c_scaffold_738000001) jgi|poptr1_1|786425|fgenesh4_pg.c_scaffold…	1.81529
26.10	misc.cytochrome P450	ptpaffx.209960.1.s1_s_at		ptpaffx.209960.1.s1_s_at	MULTIPLE HITS: (jgi|poptr1_1|568883|eugene3.00110897,jgi|poptr1_1|568884|eugene3.00110898) jgi|poptr1_1|568883|eugene3.00110897: moderately similar to ( 478)AT3G14620| Symbols: CYP72A8 | CYP72A8 (cytochrome P450, family 72, subfamily A, polypeptide 8); oxygen binding | chr3:4914985-4916860 FORWARDmoderately similar to ( 461)C72A1_CATROp450 CypX jgi|poptr1_1|568884|eugene3.00110898: moderately sim…	2.59506
26.3	misc.gluco-, galacto- and mannosidases	30	8.329333014369971E-5
26.3	misc.gluco-, galacto- and mannosidases	ptpaffx.10446.1.s1_a_at		ptpaffx.10446.1.s1_a_at	MULTIPLE HITS: (jgi|poptr1_1|797268|fgenesh4_pm.c_lg_i000271,jgi|poptr1_1|425091|gw1.iii.1493.1) jgi|poptr1_1|797268|fgenesh4_pm.c_lg_i000271: highly similar to ( 584)AT1G02800| Symbols: CEL2, ATCEL2 | ATCEL2 (Arabidopsis thaliana Cellulase 2); hydrolase, hydrolyzing O-glycosyl compounds | chr1:613386-616103 REVERSEhighly similar to ( 615)GUN19_ORYSAGlyco_hydro_9	-4.22536
26.3	misc.gluco-, galacto- and mannosidases	ptpaffx.160389.1.a1_s_at		ptpaffx.160389.1.a1_s_at	(jgi|poptr1_1|263578|gw1.107.211.1): highly similar to ( 521)AT4G21760| Symbols: BGLU47 | BGLU47 (Beta-glucosidase 47); hydrolase, hydrolyzing O-glycosyl compounds | chr4:11561241-11563883 FORWARDmoderately similar to ( 372)BGLC_MAIZEGlyco_hydro_1 BglB celA PRK09852 arb	-2.51102
26.3	misc.gluco-, galacto- and mannosidases	ptpaffx.46431.1.s1_at		ptpaffx.46431.1.s1_at	(jgi|poptr1_1|720067|estext_genewise1_v1.c_lg_viii0544): highly similar to ( 815)AT1G70710| Symbols: CEL1, AtGH9B1 | AtGH9B1 (ARABIDOPSIS THALIANA GLYCOSYL HYDROLASE 9B1); hydrolase, hydrolyzing O-glycosyl compounds | chr1:26663018-26666624 REVERSEhighly similar to ( 705)GUN17_ORYSAGlyco_hydro_9	-2.7135
26.3	misc.gluco-, galacto- and mannosidases	ptpaffx.38384.1.s1_at		ptpaffx.38384.1.s1_at	(jgi|poptr1_1|719629|estext_genewise1_v1.c_lg_vii3760): nearly identical (1519)AT4G36360| Symbols: BGAL3 | BGAL3 (beta-galactosidase 3); beta-galactosidase | chr4:17176843-17181146 REVERSEnearly identical (1147)BGAL_ASPOFGlyco_hydro_35 Gal_Lectin LacA	-2.05996
26.3	misc.gluco-, galacto- and mannosidases	ptpaffx.57163.1.a1_at		ptpaffx.57163.1.a1_at	(jgi|poptr1_1|831675|estext_fgenesh4_pm.c_lg_v0631): highly similar to ( 660)AT1G19940| Symbols: ATGH9B5 | ATGH9B5 (ARABIDOPSIS THALIANA GLYCOSYL HYDROLASE 9B5); hydrolase, hydrolyzing O-glycosyl compounds | chr1:6918314-6920259 REVERSEhighly similar to ( 649)GUN24_ORYSAGlyco_hydro_9	-1.48909
26.3	misc.gluco-, galacto- and mannosidases	ptpaffx.210138.1.s1_at		ptpaffx.210138.1.s1_at	(jgi|poptr1_1|569296|eugene3.00111310): nearly identical (1193)AT5G11720| Symbols: | alpha-glucosidase 1 (AGLU1) | chr5:3776841-3780026 FORWARDnearly identical (1130)AGLU_SPIOLGlyco_hydro_31 COG1501 PRK10658 PRK10426	1.00547
26.3	misc.gluco-, galacto- and mannosidases	ptpaffx.211752.1.s1_at		ptpaffx.211752.1.s1_at	(jgi|poptr1_1|824161|estext_fgenesh4_pg.c_lg_xiv0665): highly similar to ( 798)AT4G02290| Symbols: ATGH9B13 | ATGH9B13 (ARABIDOPSIS THALIANA GLYCOSYL HYDROLASE 9B13); hydrolase, hydrolyzing O-glycosyl compounds | chr4:1002654-1005125 REVERSEhighly similar to ( 733)GUN3_ORYSAGlyco_hydro_9	-5.08077
26.3	misc.gluco-, galacto- and mannosidases	ptpaffx.211752.1.s1_x_at		ptpaffx.211752.1.s1_x_at	(jgi|poptr1_1|824161|estext_fgenesh4_pg.c_lg_xiv0665): highly similar to ( 798)AT4G02290| Symbols: ATGH9B13 | ATGH9B13 (ARABIDOPSIS THALIANA GLYCOSYL HYDROLASE 9B13); hydrolase, hydrolyzing O-glycosyl compounds | chr4:1002654-1005125 REVERSEhighly similar to ( 733)GUN3_ORYSAGlyco_hydro_9	-4.94892
26.3	misc.gluco-, galacto- and mannosidases	ptp.5965.1.s1_s_at		ptp.5965.1.s1_s_at	MULTIPLE HITS: (jgi|poptr1_1|837320|estext_fgenesh4_pm.c_1480004,jgi|poptr1_1|583263|eugene3.01480017,jgi|poptr1_1|795232|fgenesh4_pg.c_scaffold_16415000001,jgi|poptr1_1|790384|fgenesh4_pg.c_scaffold_1161000001) jgi|poptr1_1|837320|estext_fgenesh4_pm.c_1480004: highly similar to ( 578)AT2G44480| Symbols: | glycosyl hydrolase family 1 protein | chr2:18367552-18370077 FORWARDmoderately similar to (…	-4.19681
26.3	misc.gluco-, galacto- and mannosidases	ptpaffx.73626.1.s1_at		ptpaffx.73626.1.s1_at	(jgi|poptr1_1|204338|gw1.ix.4803.1): nearly identical (1264)AT2G28470| Symbols: BGAL8 | BGAL8 (BETA-GALACTOSIDASE 8); beta-galactosidase | chr2:12176124-12180241 REVERSEhighly similar to ( 927)BGAL_ASPOFGlyco_hydro_35 LacA Gal_Lectin	1.73326
26.3	misc.gluco-, galacto- and mannosidases	ptpaffx.46412.1.s1_at		ptpaffx.46412.1.s1_at	MULTIPLE HITS: (jgi|poptr1_1|225546|gw1.x.243.1,jgi|poptr1_1|564524|eugene3.00081119) jgi|poptr1_1|225546|gw1.x.243.1: nearly identical (1435)AT1G68560| Symbols: ATXYL1, XYL1 | ATXYL1/XYL1 (ALPHA-XYLOSIDASE 1); alpha-N-arabinofuranosidase/ hydrolase, hydrolyzing O-glycosyl compounds / xylan 1,4-beta-xylosidase | chr1:25738098-25741560 REVERSEhighly similar to ( 803)AGLU_SPIOLGlyco_hydro_31 COG150…	-2.21699
26.3	misc.gluco-, galacto- and mannosidases	ptpaffx.203696.1.s1_at		ptpaffx.203696.1.s1_at	(jgi|poptr1_1|196698|gw1.iv.1787.1): highly similar to ( 650)AT4G21760| Symbols: BGLU47 | BGLU47 (Beta-glucosidase 47); hydrolase, hydrolyzing O-glycosyl compounds | chr4:11561241-11563883 FORWARDmoderately similar to ( 365)BGLC_MAIZEGlyco_hydro_1 BglB celA arb PRK09852	-2.74988
26.3	misc.gluco-, galacto- and mannosidases	ptpaffx.14098.1.a1_s_at		ptpaffx.14098.1.a1_s_at	MULTIPLE HITS: (jgi|poptr1_1|824161|estext_fgenesh4_pg.c_lg_xiv0665,jgi|poptr1_1|816695|estext_fgenesh4_pg.c_lg_ii1746) jgi|poptr1_1|824161|estext_fgenesh4_pg.c_lg_xiv0665: highly similar to ( 798)AT4G02290| Symbols: ATGH9B13 | ATGH9B13 (ARABIDOPSIS THALIANA GLYCOSYL HYDROLASE 9B13); hydrolase, hydrolyzing O-glycosyl compounds | chr4:1002654-1005125 REVERSEhighly similar to ( 733)GUN3_ORYSAGlyco_…	-3.93659
26.3	misc.gluco-, galacto- and mannosidases	ptpaffx.214836.1.s1_at		ptpaffx.214836.1.s1_at	(jgi|poptr1_1|263578|gw1.107.211.1): highly similar to ( 521)AT4G21760| Symbols: BGLU47 | BGLU47 (Beta-glucosidase 47); hydrolase, hydrolyzing O-glycosyl compounds | chr4:11561241-11563883 FORWARDmoderately similar to ( 372)BGLC_MAIZEGlyco_hydro_1 BglB celA PRK09852 arb	-2.26612
26.3	misc.gluco-, galacto- and mannosidases	ptp.2717.2.s1_s_at		ptp.2717.2.s1_s_at	(jgi|poptr1_1|720067|estext_genewise1_v1.c_lg_viii0544): highly similar to ( 815)AT1G70710| Symbols: CEL1, AtGH9B1 | AtGH9B1 (ARABIDOPSIS THALIANA GLYCOSYL HYDROLASE 9B1); hydrolase, hydrolyzing O-glycosyl compounds | chr1:26663018-26666624 REVERSEhighly similar to ( 705)GUN17_ORYSAGlyco_hydro_9	-3.59737
26.3	misc.gluco-, galacto- and mannosidases	ptpaffx.103665.1.a1_s_at		ptpaffx.103665.1.a1_s_at	(jgi|poptr1_1|572859|eugene3.00140904): nearly identical (1485)AT5G13980| Symbols: | glycosyl hydrolase family 38 protein | chr5:4508628-4513930 FORWARDGlyco_hydro_38 Glyco_hydro_38C Alpha-mann_mid	1.13501
26.3	misc.gluco-, galacto- and mannosidases	ptpaffx.204075.1.s1_s_at		ptpaffx.204075.1.s1_s_at	MULTIPLE HITS: (jgi|poptr1_1|434131|gw1.149.12.1,jgi|poptr1_1|583406|eugene3.01490044,jgi|poptr1_1|284289|gw1.309.19.1,jgi|poptr1_1|199197|gw1.iv.4286.1,jgi|poptr1_1|284098|gw1.299.11.1,jgi|poptr1_1|434130|gw1.149.11.1) jgi|poptr1_1|583406|eugene3.01490044: highly similar to ( 522)AT5G42260| Symbols: | glycosyl hydrolase family 1 protein | chr5:16915940-16917463 FORWARDmoderately similar to ( 408…	-2.24584
26.3	misc.gluco-, galacto- and mannosidases	ptpaffx.130623.1.s1_at		ptpaffx.130623.1.s1_at	MULTIPLE HITS: (jgi|poptr1_1|434058|gw1.xii.1817.1,jgi|poptr1_1|574973|eugene3.00150368) jgi|poptr1_1|574973|eugene3.00150368: highly similar to ( 824)AT3G18080| Symbols: | glycosyl hydrolase family 1 protein | chr3:6191592-6194130 FORWARDmoderately similar to ( 377)BGLC_MAIZEGlyco_hydro_1 BglB celA arb PRK09852	-2.10268
26.3	misc.gluco-, galacto- and mannosidases	ptpaffx.216821.1.s1_s_at		ptpaffx.216821.1.s1_s_at	MULTIPLE HITS: (jgi|poptr1_1|434131|gw1.149.12.1,jgi|poptr1_1|583406|eugene3.01490044,jgi|poptr1_1|284289|gw1.309.19.1,jgi|poptr1_1|199197|gw1.iv.4286.1,jgi|poptr1_1|284098|gw1.299.11.1,jgi|poptr1_1|434130|gw1.149.11.1,jgi|poptr1_1|583703|eugene3.15340002,jgi|poptr1_1|199212|gw1.iv.4301.1) jgi|poptr1_1|583406|eugene3.01490044: highly similar to ( 522)AT5G42260| Symbols: | glycosyl hydrolase famil…	-1.83557
26.3	misc.gluco-, galacto- and mannosidases	ptpaffx.34388.1.a1_at		ptpaffx.34388.1.a1_at	(jgi|poptr1_1|837320|estext_fgenesh4_pm.c_1480004): highly similar to ( 578)AT2G44480| Symbols: | glycosyl hydrolase family 1 protein | chr2:18367552-18370077 FORWARDmoderately similar to ( 417)BGLC_MAIZEGlyco_hydro_1 BglB celA PRK09852 arb	-3.71432
26.3	misc.gluco-, galacto- and mannosidases	ptpaffx.139109.1.s1_s_at		ptpaffx.139109.1.s1_s_at	MULTIPLE HITS: (jgi|poptr1_1|837320|estext_fgenesh4_pm.c_1480004,jgi|poptr1_1|583263|eugene3.01480017,jgi|poptr1_1|271769|gw1.148.27.1) jgi|poptr1_1|837320|estext_fgenesh4_pm.c_1480004: highly similar to ( 578)AT2G44480| Symbols: | glycosyl hydrolase family 1 protein | chr2:18367552-18370077 FORWARDmoderately similar to ( 417)BGLC_MAIZEGlyco_hydro_1 BglB celA PRK09852 arb jgi|poptr1_1|583263|euge…	-4.02851
26.3	misc.gluco-, galacto- and mannosidases	ptpaffx.38384.2.s1_a_at		ptpaffx.38384.2.s1_a_at	(jgi|poptr1_1|719629|estext_genewise1_v1.c_lg_vii3760): nearly identical (1519)AT4G36360| Symbols: BGAL3 | BGAL3 (beta-galactosidase 3); beta-galactosidase | chr4:17176843-17181146 REVERSEnearly identical (1147)BGAL_ASPOFGlyco_hydro_35 Gal_Lectin LacA	-2.09628
26.3	misc.gluco-, galacto- and mannosidases	ptp.2360.1.s1_s_at		ptp.2360.1.s1_s_at	MULTIPLE HITS: (jgi|poptr1_1|264145|gw1.11591.2.1,jgi|poptr1_1|811021|fgenesh4_pm.c_scaffold_125000001) jgi|poptr1_1|264145|gw1.11591.2.1: weakly similar to ( 174)AT1G71380| Symbols: ATGH9B3, ATCEL3 | ATCEL3/ATGH9B3 (ARABIDOPSIS THALIANA GLYCOSYL HYDROLASE 9B3); hydrolase, hydrolyzing O-glycosyl compounds | chr1:26903651-26905411 REVERSEweakly similar to ( 147)GUN11_ORYSAGlyco_hydro_9 jgi|poptr1_…	-2.61576
26.3	misc.gluco-, galacto- and mannosidases	ptp.279.1.a1_at		ptp.279.1.a1_at	(jgi|poptr1_1|204338|gw1.ix.4803.1): nearly identical (1264)AT2G28470| Symbols: BGAL8 | BGAL8 (BETA-GALACTOSIDASE 8); beta-galactosidase | chr2:12176124-12180241 REVERSEhighly similar to ( 927)BGAL_ASPOFGlyco_hydro_35 LacA Gal_Lectin	1.72359
26.3	misc.gluco-, galacto- and mannosidases	ptpaffx.73927.1.s1_at		ptpaffx.73927.1.s1_at	(jgi|poptr1_1|830036|estext_fgenesh4_pm.c_lg_ii0108): highly similar to ( 655)AT1G19940| Symbols: ATGH9B5 | ATGH9B5 (ARABIDOPSIS THALIANA GLYCOSYL HYDROLASE 9B5); hydrolase, hydrolyzing O-glycosyl compounds | chr1:6918314-6920259 REVERSEhighly similar to ( 666)GUN24_ORYSAGlyco_hydro_9	-2.65216
26.3	misc.gluco-, galacto- and mannosidases	ptp.4073.1.s1_s_at		ptp.4073.1.s1_s_at	(jgi|poptr1_1|824161|estext_fgenesh4_pg.c_lg_xiv0665): highly similar to ( 798)AT4G02290| Symbols: ATGH9B13 | ATGH9B13 (ARABIDOPSIS THALIANA GLYCOSYL HYDROLASE 9B13); hydrolase, hydrolyzing O-glycosyl compounds | chr4:1002654-1005125 REVERSEhighly similar to ( 733)GUN3_ORYSAGlyco_hydro_9	-4.85725
26.3	misc.gluco-, galacto- and mannosidases	ptpaffx.48310.1.a1_at		ptpaffx.48310.1.a1_at	(jgi|poptr1_1|207204|gw1.v.2605.1): nearly identical (1191)AT5G63840| Symbols: RSW3 | RSW3 (RADIAL SWELLING 3); hydrolase, hydrolyzing O-glycosyl compounds | chr5:25562282-25566148 FORWARDmoderately similar to ( 301)AGLU_ORYSAGlyco_hydro_31 COG1501 PRK10658 PRK10426	1.66362
26.3	misc.gluco-, galacto- and mannosidases	ptpaffx.6557.1.a1_at		ptpaffx.6557.1.a1_at	(jgi|poptr1_1|720067|estext_genewise1_v1.c_lg_viii0544): highly similar to ( 815)AT1G70710| Symbols: CEL1, AtGH9B1 | AtGH9B1 (ARABIDOPSIS THALIANA GLYCOSYL HYDROLASE 9B1); hydrolase, hydrolyzing O-glycosyl compounds | chr1:26663018-26666624 REVERSEhighly similar to ( 705)GUN17_ORYSAGlyco_hydro_9	-5.05003
26.3	misc.gluco-, galacto- and mannosidases	ptpaffx.214609.1.s1_at		ptpaffx.214609.1.s1_at	(jgi|poptr1_1|259890|gw1.xviii.431.1): highly similar to ( 793)AT1G51590| Symbols: | mannosyl-oligosaccharide 1,2-alpha-mannosidase, putative | chr1:19131983-19135074 REVERSEGlyco_hydro_47	1.64356
26.3	misc.gluco-, galacto- and mannosidases	ptp.5965.1.s1_at		ptp.5965.1.s1_at	MULTIPLE HITS: (jgi|poptr1_1|583263|eugene3.01480017,jgi|poptr1_1|271769|gw1.148.27.1,jgi|poptr1_1|837320|estext_fgenesh4_pm.c_1480004) jgi|poptr1_1|583263|eugene3.01480017: highly similar to ( 579)AT2G44480| Symbols: | glycosyl hydrolase family 1 protein | chr2:18367552-18370077 FORWARDmoderately similar to ( 417)BGLC_MAIZEGlyco_hydro_1 BglB celA PRK09852 arb jgi|poptr1_1|271769|gw1.148.27.1: mo…	-3.14123
26.4	misc.beta 1,3 glucan hydrolases	43	2.8217231101401997E-5
26.4	misc.beta 1,3 glucan hydrolases	ptpaffx.11317.6.a1_a_at		ptpaffx.11317.6.a1_a_at	(jgi|poptr1_1|822264|estext_fgenesh4_pg.c_lg_x1411): weakly similar to ( 121)AT1G18650| Symbols: | glycosyl hydrolase family protein 17 | chr1:6419028-6420405 REVERSEX8	-2.79059
26.4	misc.beta 1,3 glucan hydrolases	ptpaffx.128129.1.a1_at		ptpaffx.128129.1.a1_at	(jgi|poptr1_1|824350|estext_fgenesh4_pg.c_lg_xiv1029): weakly similar to ( 175)AT5G35740| Symbols: | glycosyl hydrolase family protein 17 | chr5:13927802-13928325 REVERSEX8	-2.78836
26.4	misc.beta 1,3 glucan hydrolases	ptp.2021.1.s1_at		ptp.2021.1.s1_at	(jgi|poptr1_1|547619|eugene3.00010060): highly similar to ( 571)AT3G13560| Symbols: | glycosyl hydrolase family 17 protein | chr3:4425491-4427291 REVERSEmoderately similar to ( 221)E13B_WHEATGlyco_hydro_17 X8	-2.86709
26.4	misc.beta 1,3 glucan hydrolases	ptpaffx.159104.1.s1_at		ptpaffx.159104.1.s1_at	(jgi|poptr1_1|832548|estext_fgenesh4_pm.c_lg_viii0201): moderately similar to ( 484)AT3G55430| Symbols: | glycosyl hydrolase family 17 protein / beta-1,3-glucanase, putative | chr3:20560783-20562981 REVERSEmoderately similar to ( 415)E13B_WHEATGlyco_hydro_17 X8	-1.82075
26.4	misc.beta 1,3 glucan hydrolases	ptpaffx.96560.1.s1_s_at		ptpaffx.96560.1.s1_s_at	(jgi|poptr1_1|552738|eugene3.00002053): highly similar to ( 739)AT2G05790| Symbols: | glycosyl hydrolase family 17 protein | chr2:2199447-2201290 FORWARDmoderately similar to ( 291)E13B_WHEATGlyco_hydro_17 X8	-4.34894
26.4	misc.beta 1,3 glucan hydrolases	ptpaffx.151232.1.s1_at		ptpaffx.151232.1.s1_at	(jgi|poptr1_1|582963|eugene3.01450041): highly similar to ( 664)AT5G56590| Symbols: | glycosyl hydrolase family 17 protein | chr5:22924747-22926662 FORWARDmoderately similar to ( 285)E13B_WHEATGlyco_hydro_17 X8	-2.27535
26.4	misc.beta 1,3 glucan hydrolases	ptpaffx.202562.1.s1_at		ptpaffx.202562.1.s1_at	(jgi|poptr1_1|552947|eugene3.00002262): highly similar to ( 681)AT1G66250| Symbols: | glycosyl hydrolase family 17 protein | chr1:24696726-24699079 FORWARDmoderately similar to ( 228)E13B_WHEATGlyco_hydro_17 X8	-2.67239
26.4	misc.beta 1,3 glucan hydrolases	ptp.4753.1.s1_at		ptp.4753.1.s1_at	MULTIPLE HITS: (jgi|poptr1_1|594757|eugene3.66200001,jgi|poptr1_1|241812|gw1.xiii.2061.1) jgi|poptr1_1|594757|eugene3.66200001: weakly similar to ( 146)AT1G64760| Symbols: | glycosyl hydrolase family 17 protein | chr1:24057883-24059857 REVERSEX8 jgi|poptr1_1|241812|gw1.xiii.2061.1: highly similar to ( 699)AT1G64760| Symbols: | glycosyl hydrolase family 17 protein | chr1:24057883-24059857 REVERSEw…	-1.60502
26.4	misc.beta 1,3 glucan hydrolases	ptpaffx.45745.1.s1_s_at		ptpaffx.45745.1.s1_s_at	MULTIPLE HITS: (jgi|poptr1_1|280517|gw1.252.5.1,jgi|poptr1_1|233341|gw1.xi.1321.1) jgi|poptr1_1|280517|gw1.252.5.1: moderately similar to ( 426)AT2G01630| Symbols: | glycosyl hydrolase family 17 protein / beta-1,3-glucanase, putative | chr2:279563-281954 REVERSEweakly similar to ( 191)E13B_WHEATGlyco_hydro_17 X8 jgi|poptr1_1|233341|gw1.xi.1321.1: highly similar to ( 560)AT1G11820| Symbols: | hydr…	-1.53581
26.4	misc.beta 1,3 glucan hydrolases	ptp.4302.1.s1_s_at		ptp.4302.1.s1_s_at	(jgi|poptr1_1|783056|fgenesh4_pg.c_scaffold_82000011): weakly similar to ( 146)AT1G18650| Symbols: | glycosyl hydrolase family protein 17 | chr1:6419028-6420405 REVERSEvery weakly similar to (90.9)E13B_WHEATX8	-5.16605
26.4	misc.beta 1,3 glucan hydrolases	ptpaffx.218193.1.s1_s_at		ptpaffx.218193.1.s1_s_at	(jgi|poptr1_1|586388|eugene3.19440001): highly similar to ( 642)AT3G07320| Symbols: | glycosyl hydrolase family 17 protein | chr3:2332330-2333931 REVERSEmoderately similar to ( 275)E13B_WHEATGlyco_hydro_17 X8	-2.18042
26.4	misc.beta 1,3 glucan hydrolases	ptpaffx.203982.1.s1_at		ptpaffx.203982.1.s1_at	(jgi|poptr1_1|198538|gw1.iv.3627.1): highly similar to ( 689)AT1G66250| Symbols: | glycosyl hydrolase family 17 protein | chr1:24696726-24699079 FORWARDmoderately similar to ( 231)E13B_WHEATGlyco_hydro_17 X8	-2.93468
26.4	misc.beta 1,3 glucan hydrolases	ptpaffx.206099.1.s1_at		ptpaffx.206099.1.s1_at	(jgi|poptr1_1|762066|fgenesh4_pg.c_lg_vi000376): moderately similar to ( 345)AT3G57270| Symbols: BG1 | BG1 (BETA-1,3-GLUCANASE 1); hydrolase, hydrolyzing O-glycosyl compounds | chr3:21202315-21204097 REVERSEmoderately similar to ( 381)E13B_PRUPEGlyco_hydro_17	1.60903
26.4	misc.beta 1,3 glucan hydrolases	ptp.2170.1.a1_at		ptp.2170.1.a1_at	MULTIPLE HITS: (jgi|poptr1_1|573011|eugene3.00141056,jgi|poptr1_1|592408|eugene3.04210001) jgi|poptr1_1|573011|eugene3.00141056: highly similar to ( 734)AT2G05790| Symbols: | glycosyl hydrolase family 17 protein | chr2:2199447-2201290 FORWARDmoderately similar to ( 285)E13B_WHEATGlyco_hydro_17 X8 jgi|poptr1_1|592408|eugene3.04210001: highly similar to ( 734)AT2G05790| Symbols: | glycosyl hydrolas…	-3.75038
26.4	misc.beta 1,3 glucan hydrolases	ptpaffx.4462.1.s1_at		ptpaffx.4462.1.s1_at	(jgi|poptr1_1|769807|fgenesh4_pg.c_lg_x001297): moderately similar to ( 353)AT4G16260| Symbols: | glycosyl hydrolase family 17 protein | chr4:9200310-9201457 REVERSEhighly similar to ( 518)E13B_HEVBRGlyco_hydro_17	8.25956
26.4	misc.beta 1,3 glucan hydrolases	ptpaffx.4462.1.s1_a_at		ptpaffx.4462.1.s1_a_at	MULTIPLE HITS: (jgi|poptr1_1|769807|fgenesh4_pg.c_lg_x001297,jgi|poptr1_1|225911|gw1.x.608.1) jgi|poptr1_1|769807|fgenesh4_pg.c_lg_x001297: moderately similar to ( 353)AT4G16260| Symbols: | glycosyl hydrolase family 17 protein | chr4:9200310-9201457 REVERSEhighly similar to ( 518)E13B_HEVBRGlyco_hydro_17 jgi|poptr1_1|225911|gw1.x.608.1: moderately similar to ( 350)AT4G16260| Symbols: | glycosyl h…	7.46171
26.4	misc.beta 1,3 glucan hydrolases	ptp.6339.1.s1_s_at		ptp.6339.1.s1_s_at	(jgi|poptr1_1|293799|gw1.66.472.1): highly similar to ( 506)AT2G27500| Symbols: | glycosyl hydrolase family 17 protein | chr2:11759442-11760592 REVERSEmoderately similar to ( 236)E13B_WHEATGlyco_hydro_17	1.6269
26.4	misc.beta 1,3 glucan hydrolases	ptpaffx.157406.1.s1_at		ptpaffx.157406.1.s1_at	(jgi|poptr1_1|274220|gw1.164.62.1): highly similar to ( 730)AT5G58090| Symbols: | glycosyl hydrolase family 17 protein | chr5:23522782-23524419 REVERSEmoderately similar to ( 211)E13B_WHEATGlyco_hydro_17 X8	-1.53817
26.4	misc.beta 1,3 glucan hydrolases	ptpaffx.20617.1.s1_at		ptpaffx.20617.1.s1_at	(jgi|poptr1_1|550340|eugene3.00012781): weakly similar to ( 125)AT1G78520| Symbols: | glycosyl hydrolase family protein 17 | chr1:29543022-29543549 REVERSEvery weakly similar to (98.6)E13B_WHEATX8	-4.09142
26.4	misc.beta 1,3 glucan hydrolases	ptp.3071.1.s1_s_at		ptp.3071.1.s1_s_at	MULTIPLE HITS: (jgi|poptr1_1|796234|fgenesh4_pg.c_scaffold_22128000001,jgi|poptr1_1|552738|eugene3.00002053) jgi|poptr1_1|796234|fgenesh4_pg.c_scaffold_22128000001: moderately similar to ( 412)AT2G05790| Symbols: | glycosyl hydrolase family 17 protein | chr2:2199447-2201290 FORWARDweakly similar to ( 198)E13B_WHEATGlyco_hydro_17 X8 jgi|poptr1_1|552738|eugene3.00002053: highly similar to ( 739)AT2…	-4.33137
26.4	misc.beta 1,3 glucan hydrolases	ptpaffx.27098.1.s1_at		ptpaffx.27098.1.s1_at	(jgi|poptr1_1|172693|gw1.i.1293.1): moderately similar to ( 485)AT5G24318| Symbols: | catalytic/ cation binding / hydrolase, hydrolyzing O-glycosyl compounds | chr5:8282393-8283959 REVERSEmoderately similar to ( 447)E13B_WHEATGlyco_hydro_17 X8	-3.91665
26.4	misc.beta 1,3 glucan hydrolases	ptp.4522.1.s1_at		ptp.4522.1.s1_at	MULTIPLE HITS: (jgi|poptr1_1|573011|eugene3.00141056,jgi|poptr1_1|592408|eugene3.04210001) jgi|poptr1_1|573011|eugene3.00141056: highly similar to ( 734)AT2G05790| Symbols: | glycosyl hydrolase family 17 protein | chr2:2199447-2201290 FORWARDmoderately similar to ( 285)E13B_WHEATGlyco_hydro_17 X8 jgi|poptr1_1|592408|eugene3.04210001: highly similar to ( 734)AT2G05790| Symbols: | glycosyl hydrolas…	-4.55066
26.4	misc.beta 1,3 glucan hydrolases	ptpaffx.140988.1.a1_at		ptpaffx.140988.1.a1_at	(jgi|poptr1_1|832548|estext_fgenesh4_pm.c_lg_viii0201): moderately similar to ( 484)AT3G55430| Symbols: | glycosyl hydrolase family 17 protein / beta-1,3-glucanase, putative | chr3:20560783-20562981 REVERSEmoderately similar to ( 415)E13B_WHEATGlyco_hydro_17 X8	-3.0518
26.4	misc.beta 1,3 glucan hydrolases	ptpaffx.218407.1.s1_s_at		ptpaffx.218407.1.s1_s_at	MULTIPLE HITS: (jgi|poptr1_1|586815|eugene3.02010024,jgi|poptr1_1|586811|eugene3.02010020) jgi|poptr1_1|586815|eugene3.02010024: weakly similar to ( 140)AT4G05430| Symbols: | similar to glucan endo-1,3-beta-glucosidase-related [Arabidopsis thaliana] (TAIR:AT1G09460.1); similar to hypothetical protein OsI_024013 [Oryza sativa (indica cultivar-group)] (GB:EAZ02781.1); contains InterPro domain X8 (I…	-1.54719
26.4	misc.beta 1,3 glucan hydrolases	ptp.6339.1.s1_at		ptp.6339.1.s1_at	(jgi|poptr1_1|293799|gw1.66.472.1): highly similar to ( 506)AT2G27500| Symbols: | glycosyl hydrolase family 17 protein | chr2:11759442-11760592 REVERSEmoderately similar to ( 236)E13B_WHEATGlyco_hydro_17	1.69057
26.4	misc.beta 1,3 glucan hydrolases	ptpaffx.208876.1.s1_at		ptpaffx.208876.1.s1_at	(jgi|poptr1_1|231785|gw1.x.6482.1): highly similar to ( 650)AT2G01630| Symbols: | glycosyl hydrolase family 17 protein / beta-1,3-glucanase, putative | chr2:279563-281954 REVERSEmoderately similar to ( 237)E13B_WHEATGlyco_hydro_17 X8	-1.797
26.4	misc.beta 1,3 glucan hydrolases	ptpaffx.218193.1.s1_at		ptpaffx.218193.1.s1_at	(jgi|poptr1_1|586388|eugene3.19440001): highly similar to ( 642)AT3G07320| Symbols: | glycosyl hydrolase family 17 protein | chr3:2332330-2333931 REVERSEmoderately similar to ( 275)E13B_WHEATGlyco_hydro_17 X8	-1.79851
26.4	misc.beta 1,3 glucan hydrolases	ptpaffx.209595.1.s1_at		ptpaffx.209595.1.s1_at	(jgi|poptr1_1|233341|gw1.xi.1321.1): highly similar to ( 560)AT1G11820| Symbols: | hydrolase, hydrolyzing O-glycosyl compounds | chr1:3991258-3993326 REVERSEmoderately similar to ( 242)E13B_WHEATGlyco_hydro_17 X8	-1.69496
26.4	misc.beta 1,3 glucan hydrolases	ptpaffx.204783.1.s1_at		ptpaffx.204783.1.s1_at	(jgi|poptr1_1|202433|gw1.ix.2898.1): highly similar to ( 617)AT5G58480| Symbols: | glycosyl hydrolase family 17 protein | chr5:23658453-23660052 REVERSEweakly similar to ( 184)E13H_TOBACGlyco_hydro_17 X8	-1.37241
26.4	misc.beta 1,3 glucan hydrolases	ptpaffx.202477.1.s1_at		ptpaffx.202477.1.s1_at	(jgi|poptr1_1|552738|eugene3.00002053): highly similar to ( 739)AT2G05790| Symbols: | glycosyl hydrolase family 17 protein | chr2:2199447-2201290 FORWARDmoderately similar to ( 291)E13B_WHEATGlyco_hydro_17 X8	-3.65353
26.4	misc.beta 1,3 glucan hydrolases	ptpaffx.203982.1.s1_s_at		ptpaffx.203982.1.s1_s_at	(jgi|poptr1_1|198538|gw1.iv.3627.1): highly similar to ( 689)AT1G66250| Symbols: | glycosyl hydrolase family 17 protein | chr1:24696726-24699079 FORWARDmoderately similar to ( 231)E13B_WHEATGlyco_hydro_17 X8	-5.26281
26.4	misc.beta 1,3 glucan hydrolases	ptpaffx.214310.1.s1_at		ptpaffx.214310.1.s1_at	(jgi|poptr1_1|261762|gw1.xviii.2303.1): highly similar to ( 641)AT3G24330| Symbols: | glycosyl hydrolase family 17 protein | chr3:8830343-8831845 FORWARDweakly similar to ( 199)GUB_NICPLGlyco_hydro_17 X8	-2.3256
26.4	misc.beta 1,3 glucan hydrolases	ptpaffx.202562.1.s1_s_at		ptpaffx.202562.1.s1_s_at	(jgi|poptr1_1|552947|eugene3.00002262): highly similar to ( 681)AT1G66250| Symbols: | glycosyl hydrolase family 17 protein | chr1:24696726-24699079 FORWARDmoderately similar to ( 228)E13B_WHEATGlyco_hydro_17 X8	-2.70271
26.4	misc.beta 1,3 glucan hydrolases	ptpaffx.11317.1.a1_x_at		ptpaffx.11317.1.a1_x_at	(jgi|poptr1_1|822264|estext_fgenesh4_pg.c_lg_x1411): weakly similar to ( 121)AT1G18650| Symbols: | glycosyl hydrolase family protein 17 | chr1:6419028-6420405 REVERSEX8	-2.45498
26.4	misc.beta 1,3 glucan hydrolases	ptpaffx.11317.2.a1_a_at		ptpaffx.11317.2.a1_a_at	(jgi|poptr1_1|822264|estext_fgenesh4_pg.c_lg_x1411): weakly similar to ( 121)AT1G18650| Symbols: | glycosyl hydrolase family protein 17 | chr1:6419028-6420405 REVERSEX8	-2.55115
26.4	misc.beta 1,3 glucan hydrolases	ptpaffx.90645.4.a1_a_at		ptpaffx.90645.4.a1_a_at	MULTIPLE HITS: (jgi|poptr1_1|582323|eugene3.01370021,jgi|poptr1_1|717348|estext_genewise1_v1.c_lg_vi1511) jgi|poptr1_1|582323|eugene3.01370021: highly similar to ( 703)AT4G17180| Symbols: | glycosyl hydrolase family 17 protein | chr4:9646552-9648056 FORWARDweakly similar to ( 196)E13B_PRUPEGlyco_hydro_17 X8 jgi|poptr1_1|717348|estext_genewise1_v1.c_lg_vi1511: highly similar to ( 623)AT4G17180| Sy…	-1.02474
26.4	misc.beta 1,3 glucan hydrolases	ptpaffx.12497.1.s1_s_at		ptpaffx.12497.1.s1_s_at	MULTIPLE HITS: (jgi|poptr1_1|573011|eugene3.00141056,jgi|poptr1_1|592408|eugene3.04210001) jgi|poptr1_1|573011|eugene3.00141056: highly similar to ( 734)AT2G05790| Symbols: | glycosyl hydrolase family 17 protein | chr2:2199447-2201290 FORWARDmoderately similar to ( 285)E13B_WHEATGlyco_hydro_17 X8 jgi|poptr1_1|592408|eugene3.04210001: highly similar to ( 734)AT2G05790| Symbols: | glycosyl hydrolas…	-4.28513
26.4	misc.beta 1,3 glucan hydrolases	ptpaffx.34852.1.a1_at		ptpaffx.34852.1.a1_at	(jgi|poptr1_1|826013|estext_fgenesh4_pg.c_lg_xviii1099): highly similar to ( 530)AT2G26600| Symbols: | glycosyl hydrolase family 17 protein | chr2:11324292-11325293 FORWARDmoderately similar to ( 228)E13L_TOBACGlyco_hydro_17	1.94051
26.4	misc.beta 1,3 glucan hydrolases	ptpaffx.1350.1.s1_at		ptpaffx.1350.1.s1_at	(jgi|poptr1_1|574358|eugene3.00190832): weakly similar to ( 143)AT3G58100| Symbols: | glycosyl hydrolase family protein 17 | chr3:21526374-21527306 REVERSEX8	-3.12217
26.4	misc.beta 1,3 glucan hydrolases	ptpaffx.210830.1.s1_s_at		ptpaffx.210830.1.s1_s_at	(jgi|poptr1_1|570665|eugene3.00130029): weakly similar to ( 129)AT2G30933| Symbols: | similar to glucan endo-1,3-beta-glucosidase-related [Arabidopsis thaliana] (TAIR:AT1G09460.1); similar to unnamed protein product [Vitis vinifera] (GB:CAO17355.1); similar to hypothetical protein [Vitis vinifera] (GB:CAN65737.1); contains InterPro domain X8 (InterPro:IPR012946) | chr2:13172312-13173594 REVERSEve…	-1.33826
26.4	misc.beta 1,3 glucan hydrolases	ptpaffx.12497.1.s1_at		ptpaffx.12497.1.s1_at	MULTIPLE HITS: (jgi|poptr1_1|573011|eugene3.00141056,jgi|poptr1_1|592408|eugene3.04210001) jgi|poptr1_1|573011|eugene3.00141056: highly similar to ( 734)AT2G05790| Symbols: | glycosyl hydrolase family 17 protein | chr2:2199447-2201290 FORWARDmoderately similar to ( 285)E13B_WHEATGlyco_hydro_17 X8 jgi|poptr1_1|592408|eugene3.04210001: highly similar to ( 734)AT2G05790| Symbols: | glycosyl hydrolas…	-2.1181
26.4	misc.beta 1,3 glucan hydrolases	ptpaffx.99611.1.s1_s_at		ptpaffx.99611.1.s1_s_at	MULTIPLE HITS: (jgi|poptr1_1|594757|eugene3.66200001,jgi|poptr1_1|241812|gw1.xiii.2061.1) jgi|poptr1_1|594757|eugene3.66200001: weakly similar to ( 146)AT1G64760| Symbols: | glycosyl hydrolase family 17 protein | chr1:24057883-24059857 REVERSEX8 jgi|poptr1_1|241812|gw1.xiii.2061.1: highly similar to ( 699)AT1G64760| Symbols: | glycosyl hydrolase family 17 protein | chr1:24057883-24059857 REVERSEw…	-1.91905
26.4	misc.beta 1,3 glucan hydrolases	ptp.3911.1.s1_s_at		ptp.3911.1.s1_s_at	(jgi|poptr1_1|824350|estext_fgenesh4_pg.c_lg_xiv1029): weakly similar to ( 175)AT5G35740| Symbols: | glycosyl hydrolase family protein 17 | chr5:13927802-13928325 REVERSEX8	-2.00417
27	RNA	559	0.039672332360498705
27.1	RNA.processing	ptp.6664.1.s1_at		ptp.6664.1.s1_at	(jgi|poptr1_1|814376|estext_fgenesh4_kg.c_lg_xiv0024): weakly similar to ( 180)AT3G62840| Symbols: | similar to small nuclear ribonucleoprotein D2, putative / snRNP core protein D2, putative / Sm protein D2, putative [Arabidopsis thaliana] (TAIR:AT2G47640.3); similar to small nuclear ribonucleoprotein D2, putative / snRNP core protein D2, putative / Sm protein D2, putative [Arabidopsis thaliana] …	-1.26531
27.1	RNA.processing	ptpaffx.212244.1.s1_at		ptpaffx.212244.1.s1_at	(jgi|poptr1_1|780322|fgenesh4_pg.c_lg_xix000461): very weakly similar to (95.9)AT3G03710| Symbols: RIF10 | RIF10 (RESISTANT TO INHIBITION WITH FSM 10); 3'-5'-exoribonuclease/ RNA binding / nucleic acid binding | chr3:919549-924913 FORWARD	-1.31187
27.1	RNA.processing	ptp.4071.2.s1_s_at		ptp.4071.2.s1_s_at	MULTIPLE HITS: (jgi|poptr1_1|746341|estext_genewise1_v1.c_1710010,jgi|poptr1_1|737849|estext_genewise1_v1.c_lg_xviii2933) jgi|poptr1_1|746341|estext_genewise1_v1.c_1710010: weakly similar to ( 143)AT2G18740| Symbols: | small nuclear ribonucleoprotein E, putative / snRNP-E, putative / Sm protein E, putative | chr2:8130416-8131663 FORWARDSm_E jgi|poptr1_1|737849|estext_genewise1_v1.c_lg_xviii2933: …	-1.38108
27.1	RNA.processing	ptpaffx.43886.1.a1_at		ptpaffx.43886.1.a1_at	(jgi|poptr1_1|830114|estext_fgenesh4_pm.c_lg_ii0256): weakly similar to ( 158)AT4G02840| Symbols: | small nuclear ribonucleoprotein D1, putative / snRNP core protein D1, putative / Sm protein D1, putative | chr4:1264726-1266253 FORWARDSm_D1	-1.50548
27.1	RNA.processing	ptp.2576.1.s1_at		ptp.2576.1.s1_at	(jgi|poptr1_1|832613|estext_fgenesh4_pm.c_lg_viii0306): weakly similar to ( 150)AT2G43810| Symbols: | small nuclear ribonucleoprotein F, putative / U6 snRNA-associated Sm-like protein, putative / Sm protein F, putative | chr2:18156802-18157956 FORWARDLSm6	-1.20517
27.1	RNA.processing	ptpaffx.5925.1.s1_at		ptpaffx.5925.1.s1_at	(jgi|poptr1_1|578592|eugene3.00180816): weakly similar to ( 166)AT4G30220| Symbols: RUXF | RUXF (SMALL NUCLEAR RIBONUCLEOPROTEIN F) | chr4:14803106-14804265 REVERSESm_F	-1.4757
27.1	RNA.processing	ptpaffx.211509.1.s1_at		ptpaffx.211509.1.s1_at	(jgi|poptr1_1|244292|gw1.xiv.1035.1): moderately similar to ( 271)AT1G01860| Symbols: PFC1 | PFC1 (PALEFACE 1) | chr1:304439-306275 REVERSEKsgA rADc ksgA RrnaAD	-1.16821
27.1	RNA.processing	ptp.1863.1.s1_s_at		ptp.1863.1.s1_s_at	(jgi|poptr1_1|808268|fgenesh4_pm.c_lg_xv000479): moderately similar to ( 454)AT5G52470| Symbols: FBR1, ATFIB1, ATFBR1, SKIP7, FIB1 | FIB1 (FIBRILLARIN 1) | chr5:21311516-21313635 FORWARDFibrillarin NOP1 PRK04266	-1.74939
27.1	RNA.processing	ptpaffx.211100.1.s1_at		ptpaffx.211100.1.s1_at	(jgi|poptr1_1|241943|gw1.xiii.2192.1): nearly identical (1158)AT3G03710| Symbols: RIF10 | RIF10 (RESISTANT TO INHIBITION WITH FSM 10); 3'-5'-exoribonuclease/ RNA binding / nucleic acid binding | chr3:919549-924913 FORWARDPRK11824 Pnp RNase_PH PRK03983 Rph	-1.66246
27.1	RNA.processing	ptp.3966.1.s1_at		ptp.3966.1.s1_at	(jgi|poptr1_1|800817|fgenesh4_pm.c_lg_iv000504): moderately similar to ( 224)AT4G34730| Symbols: | ribosome-binding factor A family protein | chr4:16570024-16571279 REVERSErbfA RbfA RBFA	-1.01626
27.1	RNA.processing	ptpaffx.209446.1.s1_s_at		ptpaffx.209446.1.s1_s_at	(jgi|poptr1_1|659984|grail3.0022048701): moderately similar to ( 461)AT3G52210| Symbols: | mRNA capping enzyme family protein | chr3:19378013-19380271 FORWARDmoderately similar to ( 421)MCES2_ORYSAPox_MCEL	-1.48711
27.1	RNA.processing	ptpaffx.1997.1.a1_x_at		ptpaffx.1997.1.a1_x_at	(jgi|poptr1_1|641475|grail3.0053017102): weakly similar to ( 154)AT5G48870| Symbols: SAD1 | SAD1 (SUPERSENSITIVE TO ABA AND DROUGHT 1) | chr5:19830633-19831588 FORWARDLSm5	-1.05034
27.1	RNA.processing	ptpaffx.26594.1.a1_s_at		ptpaffx.26594.1.a1_s_at	(jgi|poptr1_1|736228|estext_genewise1_v1.c_lg_xvii0873): highly similar to ( 630)AT3G04680| Symbols: | pre-mRNA cleavage complex family protein | chr3:1270059-1272421 REVERSEClp1 CLP1 COG1341	-1.00479
27.1	RNA.processing	ptpaffx.78925.1.a1_s_at		ptpaffx.78925.1.a1_s_at	(jgi|poptr1_1|709823|estext_genewise1_v1.c_lg_ii0233): weakly similar to ( 180)AT3G62840| Symbols: | similar to small nuclear ribonucleoprotein D2, putative / snRNP core protein D2, putative / Sm protein D2, putative [Arabidopsis thaliana] (TAIR:AT2G47640.3); similar to small nuclear ribonucleoprotein D2, putative / snRNP core protein D2, putative / Sm protein D2, putative [Arabidopsis thaliana] …	-1.0645
27.1	RNA.processing	ptpaffx.129568.2.a1_a_at		ptpaffx.129568.2.a1_a_at	(jgi|poptr1_1|642383|grail3.0032015901): moderately similar to ( 480)AT5G20040| Symbols: ATIPT9 | ATIPT9 (Arabidopsis thaliana isopentenyltransferase 9); ATP binding / tRNA isopentenyltransferase | chr5:6767941-6770982 REVERSEmiaA MiaA IPPT	-2.77
27.1	RNA.processing	ptpaffx.14782.1.a1_s_at		ptpaffx.14782.1.a1_s_at	(jgi|poptr1_1|717040|estext_genewise1_v1.c_lg_vi0793): weakly similar to ( 134)AT3G11500| Symbols: | small nuclear ribonucleoprotein G, putative / snRNP-G, putative / Sm protein G, putative | chr3:3621632-3622480 REVERSEweakly similar to ( 120)RUXG_MEDSASm_G	-1.26033
27.1	RNA.processing	ptpaffx.9792.1.s1_s_at		ptpaffx.9792.1.s1_s_at	(jgi|poptr1_1|815675|estext_fgenesh4_pg.c_lg_i2562): highly similar to ( 836)AT1G49760| Symbols: PAB8 | PAB8 (POLY(A) BINDING PROTEIN 8); RNA binding / translation initiation factor | chr1:18420408-18423421 FORWARDvery weakly similar to (84.3)ROC4_NICSYCOG0724 PABP PolyA RRM RRM_1	-1.03943
27.1	RNA.processing	ptp.4071.1.s1_at		ptp.4071.1.s1_at	(jgi|poptr1_1|737849|estext_genewise1_v1.c_lg_xviii2933): weakly similar to ( 143)AT2G18740| Symbols: | small nuclear ribonucleoprotein E, putative / snRNP-E, putative / Sm protein E, putative | chr2:8130416-8131663 FORWARDSm_E	-1.30596
27.1	RNA.processing	ptpaffx.103932.1.s1_at		ptpaffx.103932.1.s1_at	(jgi|poptr1_1|583310|eugene3.01480064): nearly identical (1167)AT5G23880| Symbols: EMB1265, CPSF100, ESP5, ATCPSF100 | ATCPSF100/CPSF100/EMB1265/ESP5 (CLEAVAGE AND POLYADENYLATION SPECIFICITY FACTOR); DNA binding / protein binding | chr5:8052553-8058150 FORWARDnearly identical (1068)CPSF2_ORYSAYSH1 COG1782	-1.34652
27.1	RNA.processing	ptpaffx.108312.1.a1_s_at		ptpaffx.108312.1.a1_s_at	(jgi|poptr1_1|817569|estext_fgenesh4_pg.c_lg_iii1507): highly similar to ( 577)AT1G80670| Symbols: | transducin family protein / WD-40 repeat family protein | chr1:30325701-30328435 REVERSEWD40 COG2319	-2.41588
27.1	RNA.processing	ptp.6927.1.a1_at		ptp.6927.1.a1_at	(jgi|poptr1_1|558510|eugene3.00050125): moderately similar to ( 267)AT5G65260| Symbols: | polyadenylate-binding protein family protein / PABP family protein | chr5:26097727-26100210 REVERSE	-1.27171
27.1	RNA.processing	ptpaffx.209446.1.s1_at		ptpaffx.209446.1.s1_at	(jgi|poptr1_1|659984|grail3.0022048701): moderately similar to ( 461)AT3G52210| Symbols: | mRNA capping enzyme family protein | chr3:19378013-19380271 FORWARDmoderately similar to ( 421)MCES2_ORYSAPox_MCEL	-1.94591
27.1	RNA.processing	ptpaffx.204131.1.s1_s_at		ptpaffx.204131.1.s1_s_at	MULTIPLE HITS: (jgi|poptr1_1|194933|gw1.iv.22.1,jgi|poptr1_1|585854|eugene3.18490001) jgi|poptr1_1|194933|gw1.iv.22.1: moderately similar to ( 401)AT5G15390| Symbols: | tRNA/rRNA methyltransferase (SpoU) family protein | chr5:4995336-4997258 FORWARDSpoU_methylase PRK11081 SpoU jgi|poptr1_1|585854|eugene3.18490001: moderately similar to ( 390)AT5G15390| Symbols: | tRNA/rRNA methyltransferase (SpoU…	-1.03684
27.1	RNA.processing	ptp.4424.1.s1_at		ptp.4424.1.s1_at	(jgi|poptr1_1|715635|estext_genewise1_v1.c_lg_v2071): moderately similar to ( 202)AT1G20580| Symbols: | small nuclear ribonucleoprotein, putative / snRNP, putative / Sm protein, putative | chr1:7128969-7130361 FORWARDSm_D3	-1.31531
27.1	RNA.processing	ptp.2071.1.s1_at		ptp.2071.1.s1_at	(jgi|poptr1_1|557410|eugene3.00090670): highly similar to ( 768)AT1G49760| Symbols: PAB8 | PAB8 (POLY(A) BINDING PROTEIN 8); RNA binding / translation initiation factor | chr1:18420408-18423421 FORWARDPABP COG0724 PolyA RRM RRM_1	-1.26404
27.1	RNA.processing	ptpaffx.71012.1.a1_at		ptpaffx.71012.1.a1_at	(jgi|poptr1_1|667207|grail3.0101007501): moderately similar to ( 218)AT3G60360| Symbols: EDA14, UTP11 | EDA14/UTP11 (EMBRYO SAC DEVELOPMENT ARREST 14) | chr3:22323452-22324977 REVERSEmoderately similar to ( 225)UTP11_ORYSAUtp11 COG5223	-1.10951
27.1.1	RNA.processing.splicing	ptp.6781.1.s1_s_at		ptp.6781.1.s1_s_at	(jgi|poptr1_1|807512|fgenesh4_pm.c_lg_xiv000322): moderately similar to ( 311)AT2G47580| Symbols: U1A | U1A (SPLICEOSOMAL PROTEIN U1A); RNA binding | chr2:19524299-19525756 FORWARD	-1.06932
27.1.1	RNA.processing.splicing	ptpaffx.133616.1.a1_at		ptpaffx.133616.1.a1_at	(jgi|poptr1_1|836651|estext_fgenesh4_pm.c_640064): moderately similar to ( 290)AT5G44200| Symbols: ATCBP20, CBP20 | CBP20 (CAP-BINDING PROTEIN 20) | chr5:17819289-17821102 REVERSE	-1.02309
27.1.1	RNA.processing.splicing	ptpaffx.207675.1.s1_x_at		ptpaffx.207675.1.s1_x_at	(jgi|poptr1_1|803217|fgenesh4_pm.c_lg_viii000172): nearly identical (2282)AT3G55200| Symbols: | splicing factor, putative | chr3:20471510-20475338 FORWARDCPSF_A	-1.04542
27.1.2	RNA.processing.RNA helicase	ptpaffx.11769.1.s1_s_at		ptpaffx.11769.1.s1_s_at	(jgi|poptr1_1|824889|estext_fgenesh4_pg.c_lg_xv1043): highly similar to ( 751)AT5G62190| Symbols: PRH75 | PRH75 (plant RNA helicase 75); ATP-dependent helicase | chr5:24997768-25001105 REVERSEhighly similar to ( 748)RH7_SPIOLSrmB PRK11776 PRK11192 PRK11634 PRK04837 DEADc PRK04537 PRK10590 PRK01297 DEAD DEXDc GUCT DEXDc HELICc COG1205 Lhr Helicase_C COG1202 HELICc	-1.11453
27.1.2	RNA.processing.RNA helicase	ptpaffx.211606.1.s1_at		ptpaffx.211606.1.s1_at	(jgi|poptr1_1|731326|estext_genewise1_v1.c_lg_xiv1670): very weakly similar to (86.7)AT5G08610| Symbols: | DEAD box RNA helicase (RH26) | chr5:2790342-2794060 FORWARD	-2.45122
27.1.2	RNA.processing.RNA helicase	ptpaffx.1008.1.s1_s_at		ptpaffx.1008.1.s1_s_at	(jgi|poptr1_1|709393|estext_genewise1_v1.c_lg_i9035): highly similar to ( 849)AT1G63250| Symbols: | DEAD box RNA helicase, putative | chr1:23466949-23470116 REVERSEweakly similar to ( 155)DB10_NICSYSrmB PRK11776 DEADc PRK01297 PRK11192 PRK04837 PRK11634 PRK10590 DEAD PRK04537 DEXDc DEXDc HELICc	-1.6419
27.1.19	RNA.processing.ribonucleases	ptp.5145.1.s1_at		ptp.5145.1.s1_at	MULTIPLE HITS: (jgi|poptr1_1|670186|grail3.10953000101,jgi|poptr1_1|680672|grail3.0077002001) jgi|poptr1_1|670186|grail3.10953000101: weakly similar to ( 142)MAL11_MALDOBet_v_I jgi|poptr1_1|680672|grail3.0077002001: weakly similar to ( 142)MAL11_MALDOBet_v_I	4.86761
27.1.19	RNA.processing.ribonucleases	ptpaffx.213423.1.s1_at		ptpaffx.213423.1.s1_at	(jgi|poptr1_1|777368|fgenesh4_pg.c_lg_xvi000610): moderately similar to ( 322)AT3G44260| Symbols: | CCR4-NOT transcription complex protein, putative | chr3:15963200-15964042 REVERSECAF1 POP2	-1.34974
27.1.19	RNA.processing.ribonucleases	ptpaffx.120287.1.s1_s_at		ptpaffx.120287.1.s1_s_at	(jgi|poptr1_1|246850|gw1.xiv.3593.1): highly similar to ( 511)AT2G04530| Symbols: CPZ | CPZ | chr2:1576805-1578608 FORWARDmoderately similar to ( 240)RNZN_WHEATElaC PRK00055	-1.70781
27.1.19	RNA.processing.ribonucleases	ptp.5262.1.s1_at		ptp.5262.1.s1_at	(jgi|poptr1_1|734721|estext_genewise1_v1.c_lg_xvi1164): highly similar to ( 625)AT2G40820| Symbols: | 3'-5'-exoribonuclease/ RNA binding | chr2:17041814-17046552 REVERSE	-1.76043
27.1.19	RNA.processing.ribonucleases	ptpaffx.203053.1.s1_s_at		ptpaffx.203053.1.s1_s_at	(jgi|poptr1_1|817194|estext_fgenesh4_pg.c_lg_iii0636): highly similar to ( 803)AT4G37510| Symbols: | ribonuclease III family protein | chr4:17626253-17628848 REVERSERIBOc RIBOc	-1.34278
27.1.19	RNA.processing.ribonucleases	ptpaffx.203053.1.s1_at		ptpaffx.203053.1.s1_at	(jgi|poptr1_1|817194|estext_fgenesh4_pg.c_lg_iii0636): highly similar to ( 803)AT4G37510| Symbols: | ribonuclease III family protein | chr4:17626253-17628848 REVERSERIBOc RIBOc	-1.23778
27.1.19	RNA.processing.ribonucleases	ptpaffx.214126.1.s1_at		ptpaffx.214126.1.s1_at	(jgi|poptr1_1|260656|gw1.xviii.1197.1): moderately similar to ( 394)AT3G46210| Symbols: | 3' exoribonuclease family domain 1-containing protein | chr3:16987945-16989474 REVERSERph PRK03983 RNase_PH	-2.68032
27.1.19	RNA.processing.ribonucleases	ptpaffx.26227.1.s1_s_at		ptpaffx.26227.1.s1_s_at	(jgi|poptr1_1|729786|estext_genewise1_v1.c_lg_xiii1343): nearly identical (1172)AT1G54490| Symbols: EIN5, XRN4, AIN1 | AIN1 (ACC INSENSITIVE 1); 5'-3' exonuclease/ nucleic acid binding | chr1:20353967-20360317 FORWARDXRN1 XRN_N	1.02839
27.1.19	RNA.processing.ribonucleases	ptpaffx.1767.1.s1_a_at		ptpaffx.1767.1.s1_a_at	(jgi|poptr1_1|725489|estext_genewise1_v1.c_lg_x3541): weakly similar to ( 158)BEV1M_BETVEBet_v_I	-2.60712
27.1.19	RNA.processing.ribonucleases	ptpaffx.17234.1.s1_at		ptpaffx.17234.1.s1_at	(jgi|poptr1_1|827390|estext_fgenesh4_pg.c_770059): weakly similar to ( 154)MAL12_MALDOBet_v_I	4.66801
27.1.19	RNA.processing.ribonucleases	ptpaffx.124732.1.s1_s_at		ptpaffx.124732.1.s1_s_at	(jgi|poptr1_1|581042|eugene3.01250040): moderately similar to ( 213)AT2G40820| Symbols: | 3'-5'-exoribonuclease/ RNA binding | chr2:17041814-17046552 REVERSE	-1.38626
27.1.19	RNA.processing.ribonucleases	ptpaffx.215575.1.s1_at		ptpaffx.215575.1.s1_at	(jgi|poptr1_1|581042|eugene3.01250040): moderately similar to ( 213)AT2G40820| Symbols: | 3'-5'-exoribonuclease/ RNA binding | chr2:17041814-17046552 REVERSE	-1.36782
27.1.19	RNA.processing.ribonucleases	ptpaffx.63543.1.a1_at		ptpaffx.63543.1.a1_at	(jgi|poptr1_1|653549|grail3.0030015901): moderately similar to ( 401)AT2G32070| Symbols: | CCR4-NOT transcription complex protein, putative | chr2:13647906-13648733 REVERSEPOP2 CAF1	-1.16375
27.1.19	RNA.processing.ribonucleases	ptpaffx.211893.1.s1_at		ptpaffx.211893.1.s1_at	(jgi|poptr1_1|246850|gw1.xiv.3593.1): highly similar to ( 511)AT2G04530| Symbols: CPZ | CPZ | chr2:1576805-1578608 FORWARDmoderately similar to ( 240)RNZN_WHEATElaC PRK00055	-1.83207
27.1.19	RNA.processing.ribonucleases	ptpaffx.9762.1.s1_at		ptpaffx.9762.1.s1_at	(jgi|poptr1_1|199881|gw1.ix.346.1): moderately similar to ( 392)AT5G22250| Symbols: | CCR4-NOT transcription complex protein, putative | chr5:7365608-7366444 REVERSECAF1 POP2	1.12505
27.1.19	RNA.processing.ribonucleases	ptp.5849.1.s1_at		ptp.5849.1.s1_at	(jgi|poptr1_1|734721|estext_genewise1_v1.c_lg_xvi1164): highly similar to ( 625)AT2G40820| Symbols: | 3'-5'-exoribonuclease/ RNA binding | chr2:17041814-17046552 REVERSE	-2.00081
27.1.19	RNA.processing.ribonucleases	ptpaffx.84159.1.a1_at		ptpaffx.84159.1.a1_at	(jgi|poptr1_1|564778|eugene3.00081373): moderately similar to ( 268)AT1G24090| Symbols: | RNase H domain-containing protein | chr1:8520823-8524679 FORWARDPRK07238 RnhA	-1.0511
27.1.19	RNA.processing.ribonucleases	ptpaffx.82205.1.a1_at		ptpaffx.82205.1.a1_at	(jgi|poptr1_1|834971|estext_fgenesh4_pm.c_lg_xiv0472): moderately similar to ( 392)AT3G07750| Symbols: | 3' exoribonuclease family domain 1-containing protein | chr3:2473492-2475224 FORWARDCOG2123 PRK04282 RNase_PH	-1.50179
27.1.19	RNA.processing.ribonucleases	ptpaffx.97745.1.s1_s_at		ptpaffx.97745.1.s1_s_at	(jgi|poptr1_1|246850|gw1.xiv.3593.1): highly similar to ( 511)AT2G04530| Symbols: CPZ | CPZ | chr2:1576805-1578608 FORWARDmoderately similar to ( 240)RNZN_WHEATElaC PRK00055	-1.98652
27.1.20	RNA.processing.degradation dicer	ptpaffx.209238.1.s1_at		ptpaffx.209238.1.s1_at	(jgi|poptr1_1|770140|fgenesh4_pg.c_lg_x001630): nearly identical (1536)AT3G03300| Symbols: DCL2 | DCL2 (DICER-LIKE 2) | chr3:768027-774532 REVERSEMPH1 Rnc RIBOc rnc PAZ_CAF_like RIBOc Ribonuclease_3	-1.41015
27.2	RNA.transcription	ptpaffx.200120.1.s1_at		ptpaffx.200120.1.s1_at	(jgi|poptr1_1|178400|gw1.i.7000.1): nearly identical (1577)AT1G29940| Symbols: NRPA2 | NRPA2 (nuclear RNA polymerase A 2); DNA-directed RNA polymerase | chr1:10479306-10486654 REVERSEweakly similar to ( 108)RPOB_PINKORpoB RNA_pol_B_RPB2 PRK08565 RNA_pol_Rpb2_6 PRK07225 rpoB rpoB PRK09606 PRK09603 RNA_pol_Rpb2_1 RNA_pol_Rpb2_3	-1.4733
27.2	RNA.transcription	ptpaffx.215414.1.s1_s_at		ptpaffx.215414.1.s1_s_at	MULTIPLE HITS: (jgi|poptr1_1|746127|estext_genewise1_v1.c_1650071,jgi|poptr1_1|580715|eugene3.01230005,jgi|poptr1_1|265991|gw1.123.13.1) jgi|poptr1_1|746127|estext_genewise1_v1.c_1650071: nearly identical (1302)AT5G15700| Symbols: | DNA-directed RNA polymerase (RPOT2) | chr5:5115796-5121612 REVERSEnearly identical (1402)RPOT2_NICSYRPO41 RNA_pol jgi|poptr1_1|580715|eugene3.01230005: highly similar…	-1.32522
27.2	RNA.transcription	ptp.7308.1.s1_at		ptp.7308.1.s1_at	(jgi|poptr1_1|737361|estext_genewise1_v1.c_lg_xviii1865): nearly identical (1712)AT3G23780| Symbols: DRD2, NRPD2, NRPD2a | NRPD2a (NUCLEAR RNA POLYMERASE D 2A); DNA binding / DNA-directed RNA polymerase | chr3:8567978-8573826 REVERSEweakly similar to ( 136)RPOB_MESVIPRK08565 RpoB RNA_pol_B_RPB2 PRK07225 RNA_pol_Rpb2_6 PRK09606 rpoB RNA_pol_Rpb2_1 rpoB RNA_pol_Rpb2_7	-1.16833
27.2	RNA.transcription	ptp.6529.1.s1_at		ptp.6529.1.s1_at	(jgi|poptr1_1|640520|grail3.0008051601): moderately similar to ( 313)AT4G20330| Symbols: | transcription initiation factor-related | chr4:10982694-10984050 REVERSE	1.10516
27.2	RNA.transcription	ptpaffx.210228.1.s1_at		ptpaffx.210228.1.s1_at	(jgi|poptr1_1|569483|eugene3.00120136): weakly similar to ( 122)AT5G24120| Symbols: SIG5, SIGE | SIGE (RNA polymerase sigma subunit E); DNA binding / DNA-directed RNA polymerase/ sigma factor/ transcription factor | chr5:8157797-8159749 REVERSE	1.81263
27.2	RNA.transcription	ptpaffx.206141.1.s1_at		ptpaffx.206141.1.s1_at	(jgi|poptr1_1|762153|fgenesh4_pg.c_lg_vi000463): moderately similar to ( 404)AT3G57660| Symbols: NRPA1 | NRPA1 (nuclear RNA polymerase A 1); DNA binding / DNA-directed RNA polymerase | chr3:21364723-21373791 FORWARDPRK04309 RNA_pol_Rpb1_5	-1.50835
27.2	RNA.transcription	ptpaffx.207976.1.s1_at		ptpaffx.207976.1.s1_at	(jgi|poptr1_1|765989|fgenesh4_pg.c_lg_viii001003): nearly identical (1240)AT1G68990| Symbols: | DNA-directed RNA polymerase, mitochondrial (RPOMT) | chr1:25939162-25944418 REVERSEnearly identical (1353)RPOT2_NICSYRPO41 RNA_pol	-1.09504
27.2	RNA.transcription	ptpaffx.12564.1.a1_s_at		ptpaffx.12564.1.a1_s_at	MULTIPLE HITS: (jgi|poptr1_1|590230|eugene3.30290001,jgi|poptr1_1|298226|gw1.884.12.1) jgi|poptr1_1|590230|eugene3.30290001: moderately similar to ( 394)ATCG00170| Symbols: RPOC2 | RNA polymerase beta' subunit-2 | chrC:15938-20068 REVERSEmoderately similar to ( 426)RPOC2_CALFErpoC2 jgi|poptr1_1|298226|gw1.884.12.1: moderately similar to ( 395)ATCG00170| Symbols: RPOC2 | RNA polymerase beta' subun…	-1.52737
27.2	RNA.transcription	ptpaffx.203555.1.s1_at		ptpaffx.203555.1.s1_at	(jgi|poptr1_1|758152|fgenesh4_pg.c_lg_iii001694): highly similar to ( 599)AT2G40030| Symbols: DRD3, ATNRPD1B, NRPD1b | NRPD1b (nuclear RNA polymerase D 1b); DNA binding / DNA-directed RNA polymerase | chr2:16722167-16730484 FORWARD	-1.43054
27.2	RNA.transcription	ptpaffx.222113.1.s1_at		ptpaffx.222113.1.s1_at	(jgi|poptr1_1|292146|gw1.623.7.1): moderately similar to ( 489)ATCG00190| Symbols: RPOB | Chloroplast DNA-dependent RNA polymerase B subunit. The transcription of this gene is regulated by a nuclear encoded RNA polymerase. This gene has been transferred to mitochondrial genome during crucifer evolution. | chrC:23111-26329 REVERSEhighly similar to ( 506)RPOB_TOBACrpoB RNA_pol_Rpb2_1 rpoB RNA_pol_R…	-1.57669
27.2	RNA.transcription	ptpaffx.201295.1.s1_s_at		ptpaffx.201295.1.s1_s_at	(jgi|poptr1_1|550226|eugene3.00012667): highly similar to ( 502)AT1G60620| Symbols: ATRPAC43 | ATRPAC43 (Arabidopsis thaliana RNA polymerase I subunit 43); DNA binding / DNA-directed RNA polymerase | chr1:22334890-22337035 FORWARDRPOLD PRK00783 RpoA	-1.52612
27.2	RNA.transcription	ptpaffx.215415.1.s1_at		ptpaffx.215415.1.s1_at	(jgi|poptr1_1|580715|eugene3.01230005): highly similar to ( 899)AT5G15700| Symbols: | DNA-directed RNA polymerase (RPOT2) | chr5:5115796-5121612 REVERSEhighly similar to ( 947)RPOT2_NICSYRPO41 RNA_pol	-1.52614
27.2	RNA.transcription	ptpaffx.212532.1.s1_at		ptpaffx.212532.1.s1_at	(jgi|poptr1_1|250657|gw1.xv.93.1): nearly identical (1787)AT5G45140| Symbols: NRPC2 | NRPC2 (nuclear RNA polymerase C 2); DNA binding / DNA-directed RNA polymerase | chr5:18264643-18274940 REVERSEweakly similar to ( 180)RPOB_ANTFOPRK08565 RpoB RNA_pol_B_RPB2 PRK07225 RNA_pol_Rpb2_6 PRK09606 RNA_pol_Rpb2_1 rpoB rpoB RNA_pol_Rpb2_7 PRK09603 RNA_pol_Rpb2_3 RNA_pol_Rpb2_4 RNA_pol_Rpb2_2	-1.07425
27.2	RNA.transcription	ptpaffx.218279.1.s1_at		ptpaffx.218279.1.s1_at	(jgi|poptr1_1|277462|gw1.197.11.1): moderately similar to ( 498)AT5G24120| Symbols: SIG5, SIGE | SIGE (RNA polymerase sigma subunit E); DNA binding / DNA-directed RNA polymerase/ sigma factor/ transcription factor | chr5:8157797-8159749 REVERSEPRK07406 PRK05658 PRK07405 RpoD PRK05901 PRK05949 PRK09210 PRK07598 PRK07921 PRK05657 FliA PRK05572	1.91706
27.2	RNA.transcription	ptpaffx.34358.1.s1_at		ptpaffx.34358.1.s1_at	(jgi|poptr1_1|641125|grail3.0068008901): weakly similar to ( 125)AT2G29540| Symbols: ATRPAC14, ATRPC14 | ATRPC14 (Arabidopsis thaliana RNA polymerase I(A) and III(C) 14 kDa subunit) | chr2:12650365-12650905 FORWARDRPB11	-1.2193
27.2	RNA.transcription	ptpaffx.202885.1.s1_at		ptpaffx.202885.1.s1_at	(jgi|poptr1_1|756719|fgenesh4_pg.c_lg_iii000261): moderately similar to ( 381)ATCG00170| Symbols: RPOC2 | RNA polymerase beta' subunit-2 | chrC:15938-20068 REVERSEmoderately similar to ( 397)RPOC2_NICSYrpoC2 rpoC2 PRK02597 PRK01497 PRK05258 PRK02995 PRK09603 RpoC PRK00566 PRK02173	-1.75167
27.2	RNA.transcription	ptpaffx.212766.1.s1_at		ptpaffx.212766.1.s1_at	(jgi|poptr1_1|575133|eugene3.00150528): nearly identical (1424)AT4G11130| Symbols: SMD1, RDR2 | RDR2 (RNA-DEPENDENT RNA POLYMERASE 2); RNA-directed RNA polymerase | chr4:6780518-6784386 FORWARDRdRP	-2.44376
27.2	RNA.transcription	ptpaffx.206295.1.s1_at		ptpaffx.206295.1.s1_at	(jgi|poptr1_1|560861|eugene3.00060820): weakly similar to ( 157)ATCG00190| Symbols: RPOB | Chloroplast DNA-dependent RNA polymerase B subunit. The transcription of this gene is regulated by a nuclear encoded RNA polymerase. This gene has been transferred to mitochondrial genome during crucifer evolution. | chrC:23111-26329 REVERSEweakly similar to ( 157)RPOB_SINALrpoB RNA_pol_Rpb2_7 rpoB	-1.57132
27.2	RNA.transcription	ptpaffx.202885.1.s1_s_at		ptpaffx.202885.1.s1_s_at	MULTIPLE HITS: (jgi|poptr1_1|681389|grail3.0884000101,jgi|poptr1_1|275998|gw1.180.3.1,jgi|poptr1_1|756719|fgenesh4_pg.c_lg_iii000261) jgi|poptr1_1|681389|grail3.0884000101: weakly similar to ( 164)ATCG00170| Symbols: RPOC2 | RNA polymerase beta' subunit-2 | chrC:15938-20068 REVERSEweakly similar to ( 180)RPOC2_TOBACrpoC2 rpoC2 jgi|poptr1_1|275998|gw1.180.3.1: weakly similar to ( 157)ATCG00170| Sy…	-1.9118
27.2	RNA.transcription	ptpaffx.214105.1.s1_at		ptpaffx.214105.1.s1_at	(jgi|poptr1_1|260530|gw1.xviii.1071.1): weakly similar to ( 161)ATCG00170| Symbols: RPOC2 | RNA polymerase beta' subunit-2 | chrC:15938-20068 REVERSEweakly similar to ( 170)RPOC2_CUCSArpoC2	-1.44469
27.2	RNA.transcription	ptpaffx.219687.1.s1_at		ptpaffx.219687.1.s1_at	(jgi|poptr1_1|589271|eugene3.00280007): moderately similar to ( 211)AT5G09380| Symbols: | DNA-directed RNA polymerase III RPC4 family protein | chr5:2911314-2913137 REVERSERNA_pol_Rpc4	-1.37053
27.3	RNA.regulation of transcription	ptpaffx.201847.1.s1_at		ptpaffx.201847.1.s1_at	(jgi|poptr1_1|551414|eugene3.00020729): moderately similar to ( 372)AT1G21600| Symbols: PTAC6 | PTAC6 (PLASTID TRANSCRIPTIONALLY ACTIVE6) | chr1:7571503-7573771 REVERSE	-3.18981
27.3	RNA.regulation of transcription	ptpaffx.201254.1.s1_at		ptpaffx.201254.1.s1_at	(jgi|poptr1_1|175878|gw1.i.4478.1): highly similar to ( 538)AT2G34640| Symbols: PTAC12 | PTAC12 (PLASTID TRANSCRIPTIONALLY ACTIVE12) | chr2:14589140-14591424 REVERSE	-1.1238
27.3	RNA.regulation of transcription	ptpaffx.18678.1.a1_s_at		ptpaffx.18678.1.a1_s_at	(jgi|poptr1_1|551414|eugene3.00020729): moderately similar to ( 372)AT1G21600| Symbols: PTAC6 | PTAC6 (PLASTID TRANSCRIPTIONALLY ACTIVE6) | chr1:7571503-7573771 REVERSE	-3.00233
27.3.1	RNA.regulation of transcription.ABI3/VP1-related B3-domain-containing transcription factor family	ptpaffx.201417.1.s1_s_at		ptpaffx.201417.1.s1_s_at	MULTIPLE HITS: (jgi|poptr1_1|177016|gw1.i.5616.1,jgi|poptr1_1|232868|gw1.xi.848.1) jgi|poptr1_1|177016|gw1.i.5616.1: weakly similar to ( 192)AT2G46870| Symbols: NGA1 | NGA1 (NGATHA1); transcription factor | chr2:19268382-19269314 FORWARDB3 jgi|poptr1_1|232868|gw1.xi.848.1: moderately similar to ( 206)AT1G01030| Symbols: NGA3 | NGA3 (NGATHA3); transcription factor | chr1:11864-12940 REVERSEB3	1.22263
27.3.1	RNA.regulation of transcription.ABI3/VP1-related B3-domain-containing transcription factor family	ptpaffx.210115.1.s1_at		ptpaffx.210115.1.s1_at	(jgi|poptr1_1|232868|gw1.xi.848.1): moderately similar to ( 206)AT1G01030| Symbols: NGA3 | NGA3 (NGATHA3); transcription factor | chr1:11864-12940 REVERSEB3	1.18711
27.3.1	RNA.regulation of transcription.ABI3/VP1-related B3-domain-containing transcription factor family	ptpaffx.213431.1.s1_x_at		ptpaffx.213431.1.s1_x_at	(jgi|poptr1_1|256422|gw1.xvi.2361.1): weakly similar to ( 185)AT3G11580| Symbols: | DNA-binding protein, putative | chr3:3650585-3651277 REVERSEB3	-1.20452
27.3.2	RNA.regulation of transcription.Alfin-like	ptpaffx.137481.2.s1_a_at		ptpaffx.137481.2.s1_a_at	MULTIPLE HITS: (jgi|poptr1_1|668840|grail3.0007007902,jgi|poptr1_1|717823|estext_genewise1_v1.c_lg_vi2591) jgi|poptr1_1|668840|grail3.0007007902: moderately similar to ( 332)AT5G20510| Symbols: | PHD finger family protein | chr5:6939993-6942848 REVERSE jgi|poptr1_1|717823|estext_genewise1_v1.c_lg_vi2591: moderately similar to ( 325)AT5G20510| Symbols: | PHD finger family protein | chr5:6939993-69…	-1.39626
27.3.3	RNA.regulation of transcription.AP2/EREBP, APETALA2/Ethylene-responsive element binding protein family	ptpaffx.200026.1.s1_at		ptpaffx.200026.1.s1_at	(jgi|poptr1_1|177832|gw1.i.6432.1): weakly similar to ( 160)AT5G19790| Symbols: RAP2.11 | RAP2.11 (related to AP2 11); DNA binding / transcription factor | chr5:6689273-6690034 REVERSEAP2 AP2	-1.58919
27.3.3	RNA.regulation of transcription.AP2/EREBP, APETALA2/Ethylene-responsive element binding protein family	ptpaffx.15726.2.s1_at		ptpaffx.15726.2.s1_at	(jgi|poptr1_1|644094|grail3.0033010401): weakly similar to ( 145)AT5G67190| Symbols: | AP2 domain-containing transcription factor, putative | chr5:26826361-26826915 REVERSEAP2 AP2	3.75554
27.3.3	RNA.regulation of transcription.AP2/EREBP, APETALA2/Ethylene-responsive element binding protein family	ptpaffx.213324.1.s1_at		ptpaffx.213324.1.s1_at	(jgi|poptr1_1|777169|fgenesh4_pg.c_lg_xvi000411): moderately similar to ( 244)AT3G57600| Symbols: | AP2 domain-containing transcription factor, putative | chr3:21343818-21344651 FORWARDAP2 AP2	-1.38149
27.3.3	RNA.regulation of transcription.AP2/EREBP, APETALA2/Ethylene-responsive element binding protein family	ptpaffx.214473.1.s1_at		ptpaffx.214473.1.s1_at	(jgi|poptr1_1|262733|gw1.xviii.3274.1): moderately similar to ( 265)AT1G51120| Symbols: | AP2 domain-containing transcription factor, putative | chr1:18941759-18942817 FORWARDB3	1.16694
27.3.3	RNA.regulation of transcription.AP2/EREBP, APETALA2/Ethylene-responsive element binding protein family	ptpaffx.572.3.s1_a_at		ptpaffx.572.3.s1_a_at	(jgi|poptr1_1|566667|eugene3.00101225): moderately similar to ( 420)AT1G25560| Symbols: | AP2 domain-containing transcription factor, putative | chr1:8981878-8982963 REVERSEB3 AP2 AP2	2.41956
27.3.3	RNA.regulation of transcription.AP2/EREBP, APETALA2/Ethylene-responsive element binding protein family	ptpaffx.215038.1.s1_at		ptpaffx.215038.1.s1_at	(jgi|poptr1_1|264490|gw1.1174.1.1): weakly similar to ( 153)AT2G44940| Symbols: | AP2 domain-containing transcription factor TINY, putative | chr2:18544369-18545256 FORWARDAP2 AP2	-2.4019
27.3.3	RNA.regulation of transcription.AP2/EREBP, APETALA2/Ethylene-responsive element binding protein family	ptpaffx.735.1.a1_at		ptpaffx.735.1.a1_at	MULTIPLE HITS: (jgi|poptr1_1|644595|grail3.0039017801,jgi|poptr1_1|592505|eugene3.43200001) jgi|poptr1_1|644595|grail3.0039017801: weakly similar to ( 169)AT1G01250| Symbols: | AP2 domain-containing transcription factor, putative | chr1:104731-105309 REVERSEAP2 AP2 jgi|poptr1_1|592505|eugene3.43200001: weakly similar to ( 169)AT1G01250| Symbols: | AP2 domain-containing transcription factor, putat…	-1.61843
27.3.3	RNA.regulation of transcription.AP2/EREBP, APETALA2/Ethylene-responsive element binding protein family	ptpaffx.200385.1.s1_at		ptpaffx.200385.1.s1_at	(jgi|poptr1_1|180077|gw1.i.8677.1): weakly similar to ( 134)AT4G11140| Symbols: CRF1 | CRF1 (CYTOKININ RESPONSE FACTOR 1); DNA binding / transcription factor | chr4:6794926-6795789 REVERSEvery weakly similar to (88.6)ERF4_TOBACAP2 AP2	-2.3307
27.3.3	RNA.regulation of transcription.AP2/EREBP, APETALA2/Ethylene-responsive element binding protein family	ptpaffx.203489.1.s1_at		ptpaffx.203489.1.s1_at	(jgi|poptr1_1|800184|fgenesh4_pm.c_lg_iii000649): moderately similar to ( 270)AT1G16060| Symbols: | ovule development protein, putative | chr1:5508557-5511603 FORWARDmoderately similar to ( 225)BBM2_BRANAAP2	-1.78132
27.3.3	RNA.regulation of transcription.AP2/EREBP, APETALA2/Ethylene-responsive element binding protein family	ptpaffx.218700.1.s1_x_at		ptpaffx.218700.1.s1_x_at	(jgi|poptr1_1|278810|gw1.211.34.1): weakly similar to ( 144)AT5G11590| Symbols: TINY2 | TINY2 (TINY2); DNA binding / transcription factor | chr5:3727790-3728500 REVERSEAP2 AP2	-1.00596
27.3.3	RNA.regulation of transcription.AP2/EREBP, APETALA2/Ethylene-responsive element binding protein family	ptpaffx.15726.1.s1_at		ptpaffx.15726.1.s1_at	(jgi|poptr1_1|826816|estext_fgenesh4_pg.c_400321): weakly similar to ( 145)AT5G67190| Symbols: | AP2 domain-containing transcription factor, putative | chr5:26826361-26826915 REVERSEAP2 AP2	2.91039
27.3.3	RNA.regulation of transcription.AP2/EREBP, APETALA2/Ethylene-responsive element binding protein family	ptpaffx.23077.1.s1_at		ptpaffx.23077.1.s1_at	(jgi|poptr1_1|209562|gw1.v.4963.1): weakly similar to ( 186)AT1G78080| Symbols: RAP2.4 | RAP2.4 (related to AP2 4); DNA binding / transcription factor | chr1:29369683-29370687 FORWARDAP2 AP2	2.24097
27.3.3	RNA.regulation of transcription.AP2/EREBP, APETALA2/Ethylene-responsive element binding protein family	ptpaffx.211416.1.s1_at		ptpaffx.211416.1.s1_at	(jgi|poptr1_1|243765|gw1.xiv.508.1): moderately similar to ( 358)AT4G37750| Symbols: DRG, CKC, CKC1, ANT | ANT (AINTEGUMENTA); DNA binding / transcription factor | chr4:17739776-17742183 FORWARDmoderately similar to ( 301)BBM1_BRANAAP2	-3.22979
27.3.3	RNA.regulation of transcription.AP2/EREBP, APETALA2/Ethylene-responsive element binding protein family	ptpaffx.200077.1.s1_at		ptpaffx.200077.1.s1_at	(jgi|poptr1_1|178189|gw1.i.6789.1): moderately similar to ( 254)AT1G16060| Symbols: | ovule development protein, putative | chr1:5508557-5511603 FORWARDweakly similar to ( 192)BBM1_BRANAAP2	-1.35882
27.3.3	RNA.regulation of transcription.AP2/EREBP, APETALA2/Ethylene-responsive element binding protein family	ptpaffx.572.3.s1_at		ptpaffx.572.3.s1_at	(jgi|poptr1_1|566667|eugene3.00101225): moderately similar to ( 420)AT1G25560| Symbols: | AP2 domain-containing transcription factor, putative | chr1:8981878-8982963 REVERSEB3 AP2 AP2	2.6445
27.3.3	RNA.regulation of transcription.AP2/EREBP, APETALA2/Ethylene-responsive element binding protein family	ptpaffx.203287.1.s1_at		ptpaffx.203287.1.s1_at	(jgi|poptr1_1|757599|fgenesh4_pg.c_lg_iii001141): weakly similar to ( 162)AT4G23750| Symbols: CRF2 | CRF2 (CYTOKININ RESPONSE FACTOR 2); DNA binding / transcription factor | chr4:12376761-12377792 FORWARDvery weakly similar to (89.0)ERF4_TOBACAP2 AP2	-1.92784
27.3.4	RNA.regulation of transcription.ARF, Auxin Response Factor family	ptpaffx.54445.1.a1_s_at		ptpaffx.54445.1.a1_s_at	(jgi|poptr1_1|245007|gw1.xiv.1750.1): highly similar to ( 688)AT2G46530| Symbols: ARF11 | ARF11 (AUXIN RESPONSE FACTOR 11); transcription factor | chr2:19112184-19115101 FORWARDAuxin_resp B3	-3.27406
27.3.4	RNA.regulation of transcription.ARF, Auxin Response Factor family	ptp.7770.1.s1_at		ptp.7770.1.s1_at	(jgi|poptr1_1|836829|estext_fgenesh4_pm.c_860029): highly similar to ( 869)AT1G59750| Symbols: ARF1 | ARF1 (AUXIN RESPONSE FACTOR 1); transcription factor | chr1:21984079-21987858 FORWARDAuxin_resp B3	-1.1452
27.3.4	RNA.regulation of transcription.ARF, Auxin Response Factor family	ptpaffx.205054.1.s1_at		ptpaffx.205054.1.s1_at	(jgi|poptr1_1|768387|fgenesh4_pg.c_lg_ix001438): highly similar to ( 767)AT5G60450| Symbols: ARF4 | ARF4 (AUXIN RESPONSE FACTOR 4); transcription factor | chr5:24325784-24329413 REVERSEAuxin_resp B3	-1.30913
27.3.4	RNA.regulation of transcription.ARF, Auxin Response Factor family	ptpaffx.213504.1.s1_at		ptpaffx.213504.1.s1_at	(jgi|poptr1_1|835516|estext_fgenesh4_pm.c_lg_xvi0323): highly similar to ( 688)AT4G30080| Symbols: ARF16 | ARF16 (AUXIN RESPONSE FACTOR 16); miRNA binding / transcription factor | chr4:14703375-14705570 REVERSEAuxin_resp B3	1.29569
27.3.4	RNA.regulation of transcription.ARF, Auxin Response Factor family	ptp.7770.1.s1_a_at		ptp.7770.1.s1_a_at	(jgi|poptr1_1|836829|estext_fgenesh4_pm.c_860029): highly similar to ( 869)AT1G59750| Symbols: ARF1 | ARF1 (AUXIN RESPONSE FACTOR 1); transcription factor | chr1:21984079-21987858 FORWARDAuxin_resp B3	-1.17719
27.3.4	RNA.regulation of transcription.ARF, Auxin Response Factor family	ptpaffx.211621.1.s1_at		ptpaffx.211621.1.s1_at	(jgi|poptr1_1|245007|gw1.xiv.1750.1): highly similar to ( 688)AT2G46530| Symbols: ARF11 | ARF11 (AUXIN RESPONSE FACTOR 11); transcription factor | chr2:19112184-19115101 FORWARDAuxin_resp B3	-2.39511
27.3.4	RNA.regulation of transcription.ARF, Auxin Response Factor family	ptpaffx.32295.2.a1_s_at		ptpaffx.32295.2.a1_s_at	(jgi|poptr1_1|830919|estext_fgenesh4_pm.c_lg_iii0550): highly similar to ( 642)AT5G62000| Symbols: ARF1-BP, HSS, ARF2 | ARF2 (AUXIN RESPONSE FACTOR 2) | chr5:24928085-24931906 FORWARDAuxin_resp B3	-1.30447
27.3.4	RNA.regulation of transcription.ARF, Auxin Response Factor family	ptpaffx.203395.1.s1_at		ptpaffx.203395.1.s1_at	(jgi|poptr1_1|830919|estext_fgenesh4_pm.c_lg_iii0550): highly similar to ( 642)AT5G62000| Symbols: ARF1-BP, HSS, ARF2 | ARF2 (AUXIN RESPONSE FACTOR 2) | chr5:24928085-24931906 FORWARDAuxin_resp B3	-1.10049
27.3.5	RNA.regulation of transcription.ARR	ptpaffx.212303.1.s1_at		ptpaffx.212303.1.s1_at	(jgi|poptr1_1|249248|gw1.xix.1648.1): moderately similar to ( 202)AT3G56380| Symbols: RR17, ARR17 | ARR17 (response regulator 17); transcription regulator/ two-component response regulator | chr3:20916459-20917347 FORWARDREC	-1.75878
27.3.6	RNA.regulation of transcription.bHLH,Basic Helix-Loop-Helix family	ptpaffx.123245.1.s1_at		ptpaffx.123245.1.s1_at	(jgi|poptr1_1|591980|eugene3.00400325): weakly similar to ( 137)AT4G36930| Symbols: SPT | SPT (SPATULA); DNA binding / transcription factor | chr4:17414164-17415942 FORWARD	-1.28533
27.3.6	RNA.regulation of transcription.bHLH,Basic Helix-Loop-Helix family	ptpaffx.218422.1.s1_at		ptpaffx.218422.1.s1_at	(jgi|poptr1_1|674749|grail3.2022000101): weakly similar to ( 109)AT5G01310| Symbols: | basic helix-loop-helix (bHLH) family protein | chr5:125303-128959 FORWARDweakly similar to ( 102)LAX_ORYSA	-1.51043
27.3.6	RNA.regulation of transcription.bHLH,Basic Helix-Loop-Helix family	ptpaffx.8849.1.s1_at		ptpaffx.8849.1.s1_at	(jgi|poptr1_1|816406|estext_fgenesh4_pg.c_lg_ii0987): moderately similar to ( 218)AT5G65640| Symbols: BHLH093 | BHLH093 (BETA HLH PROTEIN 93) | chr5:26254363-26255861 FORWARD	-2.58848
27.3.6	RNA.regulation of transcription.bHLH,Basic Helix-Loop-Helix family	ptpaffx.203510.1.s1_at		ptpaffx.203510.1.s1_at	(jgi|poptr1_1|554947|eugene3.00031580): moderately similar to ( 207)AT1G51140| Symbols: | basic helix-loop-helix (bHLH) family protein | chr1:18947470-18949281 REVERSE	1.39158
27.3.6	RNA.regulation of transcription.bHLH,Basic Helix-Loop-Helix family	ptpaffx.86182.1.a1_at		ptpaffx.86182.1.a1_at	(jgi|poptr1_1|823435|estext_fgenesh4_pg.c_lg_xii1027): moderately similar to ( 323)AT3G26744| Symbols: ICE1 | ICE1 (INDUCER OF CBF EXPRESSION 1); DNA binding | chr3:9834190-9836027 REVERSE	-1.29235
27.3.6	RNA.regulation of transcription.bHLH,Basic Helix-Loop-Helix family	ptpaffx.203837.1.s1_s_at		ptpaffx.203837.1.s1_s_at	(jgi|poptr1_1|555689|eugene3.00040402): very weakly similar to (85.9)AT2G41130| Symbols: | basic helix-loop-helix (bHLH) family protein | chr2:17150438-17151764 FORWARD	2.315
27.3.6	RNA.regulation of transcription.bHLH,Basic Helix-Loop-Helix family	ptpaffx.200175.1.s1_at		ptpaffx.200175.1.s1_at	(jgi|poptr1_1|639895|grail3.0161002301): weakly similar to ( 172)AT2G42280| Symbols: | basic helix-loop-helix (bHLH) family protein | chr2:17618969-17620241 REVERSE	1.24517
27.3.6	RNA.regulation of transcription.bHLH,Basic Helix-Loop-Helix family	ptpaffx.203249.1.s1_at		ptpaffx.203249.1.s1_at	(jgi|poptr1_1|817360|estext_fgenesh4_pg.c_lg_iii1049): highly similar to ( 538)AT5G41315| Symbols: MYC6.2, GL3 | GL3 (GLABRA 3); transcription factor | chr5:16546685-16550094 FORWARDmoderately similar to ( 207)ARRS_MAIZE	-2.69956
27.3.6	RNA.regulation of transcription.bHLH,Basic Helix-Loop-Helix family	ptpaffx.41858.1.a1_s_at		ptpaffx.41858.1.a1_s_at	(jgi|poptr1_1|827839|estext_fgenesh4_pg.c_1240042): weakly similar to ( 144)AT4G20970| Symbols: | basic helix-loop-helix (bHLH) family protein | chr4:11215270-11216223 FORWARD	-1.51709
27.3.6	RNA.regulation of transcription.bHLH,Basic Helix-Loop-Helix family	ptpaffx.1627.1.s1_a_at		ptpaffx.1627.1.s1_a_at	(jgi|poptr1_1|710215|estext_genewise1_v1.c_lg_ii1087): weakly similar to ( 153)AT2G43010| Symbols: SRL2, PIF4 | PIF4 (PHYTOCHROME INTERACTING FACTOR 4); DNA binding / transcription factor | chr2:17894080-17895900 FORWARD	2.28839
27.3.6	RNA.regulation of transcription.bHLH,Basic Helix-Loop-Helix family	ptpaffx.208977.1.s1_x_at		ptpaffx.208977.1.s1_x_at	(jgi|poptr1_1|769699|fgenesh4_pg.c_lg_x001189): moderately similar to ( 254)AT1G68810| Symbols: | basic helix-loop-helix (bHLH) family protein | chr1:25864952-25866545 FORWARD	-2.54914
27.3.6	RNA.regulation of transcription.bHLH,Basic Helix-Loop-Helix family	ptpaffx.4817.1.s1_at		ptpaffx.4817.1.s1_at	(jgi|poptr1_1|574335|eugene3.00190809): weakly similar to ( 119)AT1G68810| Symbols: | basic helix-loop-helix (bHLH) family protein | chr1:25864952-25866545 FORWARD	1.36537
27.3.6	RNA.regulation of transcription.bHLH,Basic Helix-Loop-Helix family	ptpaffx.202215.1.s1_at		ptpaffx.202215.1.s1_at	(jgi|poptr1_1|755290|fgenesh4_pg.c_lg_ii001470): moderately similar to ( 471)AT5G41315| Symbols: MYC6.2, GL3 | GL3 (GLABRA 3); transcription factor | chr5:16546685-16550094 FORWARDmoderately similar to ( 224)ARLC_MAIZE	-1.20641
27.3.6	RNA.regulation of transcription.bHLH,Basic Helix-Loop-Helix family	ptpaffx.207090.1.s1_at		ptpaffx.207090.1.s1_at	(jgi|poptr1_1|217371|gw1.vii.1676.1): weakly similar to ( 161)AT1G72210| Symbols: | basic helix-loop-helix (bHLH) family protein (bHLH096) | chr1:27183728-27185930 FORWARD	-1.85318
27.3.6	RNA.regulation of transcription.bHLH,Basic Helix-Loop-Helix family	ptp.2681.1.s1_s_at		ptp.2681.1.s1_s_at	(jgi|poptr1_1|566854|eugene3.00101412): weakly similar to ( 139)AT3G17100| Symbols: | transcription factor | chr3:5831558-5832250 FORWARD	1.55547
27.3.6	RNA.regulation of transcription.bHLH,Basic Helix-Loop-Helix family	ptpaffx.163438.1.s1_at		ptpaffx.163438.1.s1_at	MULTIPLE HITS: (jgi|poptr1_1|823435|estext_fgenesh4_pg.c_lg_xii1027,jgi|poptr1_1|776365|fgenesh4_pg.c_lg_xv000793) jgi|poptr1_1|823435|estext_fgenesh4_pg.c_lg_xii1027: moderately similar to ( 323)AT3G26744| Symbols: ICE1 | ICE1 (INDUCER OF CBF EXPRESSION 1); DNA binding | chr3:9834190-9836027 REVERSEjgi|poptr1_1|776365|fgenesh4_pg.c_lg_xv000793: moderately similar to ( 317)AT3G26744| Symbols: ICE…	-1.01144
27.3.6	RNA.regulation of transcription.bHLH,Basic Helix-Loop-Helix family	ptpaffx.212919.1.s1_at		ptpaffx.212919.1.s1_at	(jgi|poptr1_1|575437|eugene3.00150832): weakly similar to ( 150)AT5G50915| Symbols: | basic helix-loop-helix (bHLH) family protein | chr5:20727990-20729478 REVERSE	-1.5836
27.3.6	RNA.regulation of transcription.bHLH,Basic Helix-Loop-Helix family	ptpaffx.208183.1.s1_at		ptpaffx.208183.1.s1_at	(jgi|poptr1_1|766430|fgenesh4_pg.c_lg_viii001444): weakly similar to ( 121)AT5G43650| Symbols: | basic helix-loop-helix (bHLH) family protein | chr5:17550537-17551985 REVERSE	1.33323
27.3.6	RNA.regulation of transcription.bHLH,Basic Helix-Loop-Helix family	ptp.1010.1.a1_s_at		ptp.1010.1.a1_s_at	(jgi|poptr1_1|639895|grail3.0161002301): weakly similar to ( 172)AT2G42280| Symbols: | basic helix-loop-helix (bHLH) family protein | chr2:17618969-17620241 REVERSE	1.13015
27.3.6	RNA.regulation of transcription.bHLH,Basic Helix-Loop-Helix family	ptpaffx.79920.1.a1_at		ptpaffx.79920.1.a1_at	(jgi|poptr1_1|651728|grail3.0002039701): weakly similar to ( 154)AT2G43010| Symbols: SRL2, PIF4 | PIF4 (PHYTOCHROME INTERACTING FACTOR 4); DNA binding / transcription factor | chr2:17894080-17895900 FORWARD	1.27824
27.3.6	RNA.regulation of transcription.bHLH,Basic Helix-Loop-Helix family	ptp.6167.1.s1_at		ptp.6167.1.s1_at	(jgi|poptr1_1|644303|grail3.0033027401): very weakly similar to (80.5)AT4G00050| Symbols: UNE10 | UNE10 (unfertilized embryo sac 10); DNA binding / transcription factor | chr4:17863-19848 FORWARD	1.59592
27.3.6	RNA.regulation of transcription.bHLH,Basic Helix-Loop-Helix family	ptpaffx.102022.1.a1_at		ptpaffx.102022.1.a1_at	(jgi|poptr1_1|816389|estext_fgenesh4_pg.c_lg_ii0961): weakly similar to ( 105)AT3G56770| Symbols: | basic helix-loop-helix (bHLH) family protein | chr3:21040181-21041597 REVERSE	1.20863
27.3.6	RNA.regulation of transcription.bHLH,Basic Helix-Loop-Helix family	ptpaffx.202051.1.s1_at		ptpaffx.202051.1.s1_at	(jgi|poptr1_1|551839|eugene3.00021154): very weakly similar to (94.4)AT4G36930| Symbols: SPT | SPT (SPATULA); DNA binding / transcription factor | chr4:17414164-17415942 FORWARD	-2.04252
27.3.6	RNA.regulation of transcription.bHLH,Basic Helix-Loop-Helix family	ptpaffx.203317.1.s1_at		ptpaffx.203317.1.s1_at	(jgi|poptr1_1|757675|fgenesh4_pg.c_lg_iii001217): moderately similar to ( 218)AT2G27230| Symbols: LHW | LHW (LONESOME HIGHWAY) | chr2:11657973-11660918 FORWARD	-1.58771
27.3.6	RNA.regulation of transcription.bHLH,Basic Helix-Loop-Helix family	ptp.1634.1.a1_at		ptp.1634.1.a1_at	(jgi|poptr1_1|731101|estext_genewise1_v1.c_lg_xiv1259): moderately similar to ( 467)AT5G41315| Symbols: MYC6.2, GL3 | GL3 (GLABRA 3); transcription factor | chr5:16546685-16550094 FORWARDmoderately similar to ( 222)ARLC_MAIZE	-3.01733
27.3.6	RNA.regulation of transcription.bHLH,Basic Helix-Loop-Helix family	ptpaffx.210224.1.s1_at		ptpaffx.210224.1.s1_at	(jgi|poptr1_1|806243|fgenesh4_pm.c_lg_xii000063): moderately similar to ( 275)AT5G53210| Symbols: SPCH | SPCH (SPEECHLESS); DNA binding / transcription factor | chr5:21603832-21606167 REVERSE	-2.70012
27.3.6	RNA.regulation of transcription.bHLH,Basic Helix-Loop-Helix family	ptpaffx.208977.1.s1_at		ptpaffx.208977.1.s1_at	(jgi|poptr1_1|769699|fgenesh4_pg.c_lg_x001189): moderately similar to ( 254)AT1G68810| Symbols: | basic helix-loop-helix (bHLH) family protein | chr1:25864952-25866545 FORWARD	-2.48884
27.3.6	RNA.regulation of transcription.bHLH,Basic Helix-Loop-Helix family	ptpaffx.218281.1.s1_at		ptpaffx.218281.1.s1_at	(jgi|poptr1_1|277465|gw1.197.14.1): weakly similar to ( 163)AT3G06120| Symbols: MUTE | MUTE (MUTE); DNA binding / transcription factor | chr3:1846537-1848022 FORWARD	-2.83427
27.3.6	RNA.regulation of transcription.bHLH,Basic Helix-Loop-Helix family	ptpaffx.200347.1.s1_at		ptpaffx.200347.1.s1_at	(jgi|poptr1_1|548281|eugene3.00010722): moderately similar to ( 243)AT2G27230| Symbols: LHW | LHW (LONESOME HIGHWAY) | chr2:11657973-11660918 FORWARD	-1.02531
27.3.6	RNA.regulation of transcription.bHLH,Basic Helix-Loop-Helix family	ptpaffx.7435.2.s1_at		ptpaffx.7435.2.s1_at	(jgi|poptr1_1|557744|eugene3.00091004): moderately similar to ( 201)AT2G42280| Symbols: | basic helix-loop-helix (bHLH) family protein | chr2:17618969-17620241 REVERSE	1.22557
27.3.6	RNA.regulation of transcription.bHLH,Basic Helix-Loop-Helix family	ptpaffx.4817.2.a1_at		ptpaffx.4817.2.a1_at	(jgi|poptr1_1|592189|eugene3.00410032): weakly similar to ( 107)AT1G68810| Symbols: | basic helix-loop-helix (bHLH) family protein | chr1:25864952-25866545 FORWARD	-1.57583
27.3.6	RNA.regulation of transcription.bHLH,Basic Helix-Loop-Helix family	ptpaffx.1398.12.a1_a_at		ptpaffx.1398.12.a1_a_at	(jgi|poptr1_1|552325|eugene3.00021640): moderately similar to ( 267)AT4G17880| Symbols: | basic helix-loop-helix (bHLH) family protein | chr4:9933715-9935484 REVERSEvery weakly similar to (90.5)ARLC_MAIZE	-1.72353
27.3.6	RNA.regulation of transcription.bHLH,Basic Helix-Loop-Helix family	ptpaffx.203837.1.s1_at		ptpaffx.203837.1.s1_at	(jgi|poptr1_1|555689|eugene3.00040402): very weakly similar to (85.9)AT2G41130| Symbols: | basic helix-loop-helix (bHLH) family protein | chr2:17150438-17151764 FORWARD	1.25199
27.3.6	RNA.regulation of transcription.bHLH,Basic Helix-Loop-Helix family	ptpaffx.207993.1.s1_at		ptpaffx.207993.1.s1_at	(jgi|poptr1_1|766018|fgenesh4_pg.c_lg_viii001032): moderately similar to ( 242)AT1G68810| Symbols: | basic helix-loop-helix (bHLH) family protein | chr1:25864952-25866545 FORWARD	-1.77941
27.3.6	RNA.regulation of transcription.bHLH,Basic Helix-Loop-Helix family	ptpaffx.33682.1.a1_at		ptpaffx.33682.1.a1_at	(jgi|poptr1_1|731101|estext_genewise1_v1.c_lg_xiv1259): moderately similar to ( 467)AT5G41315| Symbols: MYC6.2, GL3 | GL3 (GLABRA 3); transcription factor | chr5:16546685-16550094 FORWARDmoderately similar to ( 222)ARLC_MAIZE	-2.59156
27.3.6	RNA.regulation of transcription.bHLH,Basic Helix-Loop-Helix family	ptpaffx.54813.1.a1_at		ptpaffx.54813.1.a1_at	(jgi|poptr1_1|656276|grail3.0010003401): weakly similar to ( 124)AT2G40200| Symbols: | basic helix-loop-helix (bHLH) family protein | chr2:16798176-16799105 FORWARD	1.00008
27.3.6	RNA.regulation of transcription.bHLH,Basic Helix-Loop-Helix family	ptpaffx.211171.1.s1_at		ptpaffx.211171.1.s1_at	(jgi|poptr1_1|242477|gw1.xiii.2726.1): highly similar to ( 611)AT4G38070| Symbols: | bHLH family protein | chr4:17876529-17882563 FORWARD	-2.91773
27.3.6	RNA.regulation of transcription.bHLH,Basic Helix-Loop-Helix family	ptpaffx.210026.1.s1_at		ptpaffx.210026.1.s1_at	(jgi|poptr1_1|771962|fgenesh4_pg.c_lg_xi001115): moderately similar to ( 489)AT4G38070| Symbols: | bHLH family protein | chr4:17876529-17882563 FORWARD	-3.88581
27.3.7	RNA.regulation of transcription.C2C2(Zn) CO-like, Constans-like zinc finger family	ptpaffx.261.2.a1_at		ptpaffx.261.2.a1_at	(jgi|poptr1_1|737847|estext_genewise1_v1.c_lg_xviii2926): moderately similar to ( 278)AT5G57660| Symbols: | zinc finger (B-box type) family protein | chr5:23372799-23373955 FORWARDCCT	-1.04881
27.3.7	RNA.regulation of transcription.C2C2(Zn) CO-like, Constans-like zinc finger family	ptpaffx.208033.1.s1_at		ptpaffx.208033.1.s1_at	(jgi|poptr1_1|564570|eugene3.00081165): weakly similar to ( 142)AT1G68190| Symbols: | zinc finger (B-box type) family protein | chr1:25563047-25564667 FORWARD	-1.16201
27.3.7	RNA.regulation of transcription.C2C2(Zn) CO-like, Constans-like zinc finger family	ptpaffx.249.821.s1_at		ptpaffx.249.821.s1_at	(jgi|poptr1_1|594447|eugene3.00640035): very weakly similar to (89.4)AT3G21890| Symbols: | zinc finger (B-box type) family protein | chr3:7709305-7709670 REVERSE	2.57596
27.3.7	RNA.regulation of transcription.C2C2(Zn) CO-like, Constans-like zinc finger family	ptp.1108.1.a1_s_at		ptp.1108.1.a1_s_at	(jgi|poptr1_1|836808|estext_fgenesh4_pm.c_820020): moderately similar to ( 250)AT1G68520| Symbols: | zinc finger (B-box type) family protein | chr1:25712994-25714412 REVERSE	1.86559
27.3.7	RNA.regulation of transcription.C2C2(Zn) CO-like, Constans-like zinc finger family	ptpaffx.32299.1.s1_at		ptpaffx.32299.1.s1_at	(jgi|poptr1_1|741179|estext_genewise1_v1.c_570087): weakly similar to ( 176)AT4G38960| Symbols: | zinc finger (B-box type) family protein | chr4:18162294-18163039 FORWARD	1.33465
27.3.7	RNA.regulation of transcription.C2C2(Zn) CO-like, Constans-like zinc finger family	ptp.1108.1.a1_a_at		ptp.1108.1.a1_a_at	(jgi|poptr1_1|836808|estext_fgenesh4_pm.c_820020): moderately similar to ( 250)AT1G68520| Symbols: | zinc finger (B-box type) family protein | chr1:25712994-25714412 REVERSE	1.76279
27.3.7	RNA.regulation of transcription.C2C2(Zn) CO-like, Constans-like zinc finger family	ptpaffx.261.1.s1_at		ptpaffx.261.1.s1_at	(jgi|poptr1_1|837482|estext_fgenesh4_pm.c_1710004): moderately similar to ( 291)AT5G57660| Symbols: | zinc finger (B-box type) family protein | chr5:23372799-23373955 FORWARDCCT	1.05727
27.3.7	RNA.regulation of transcription.C2C2(Zn) CO-like, Constans-like zinc finger family	ptp.5808.1.s1_at		ptp.5808.1.s1_at	(jgi|poptr1_1|562026|eugene3.00061985): moderately similar to ( 347)AT5G24930| Symbols: | zinc finger (B-box type) family protein | chr5:8589328-8590952 FORWARDCCT	1.3206
27.3.8	RNA.regulation of transcription.C2C2(Zn) DOF zinc finger family	ptpaffx.209699.1.s1_at		ptpaffx.209699.1.s1_at	(jgi|poptr1_1|660390|grail3.0091000801): weakly similar to ( 102)AT5G60850| Symbols: OBP4 | OBP4 (OBF BINDING PROTEIN 4); DNA binding / transcription factor | chr5:24497804-24498727 FORWARDweakly similar to ( 102)MNB1A_MAIZEzf-Dof	1.35993
27.3.8	RNA.regulation of transcription.C2C2(Zn) DOF zinc finger family	ptp.7527.1.s1_at		ptp.7527.1.s1_at	(jgi|poptr1_1|563045|eugene3.00070983): weakly similar to ( 159)AT3G50410| Symbols: OBP1 | OBP1 (OBF BINDING PROTEIN 1); DNA binding / transcription factor | chr3:18720853-18721614 FORWARDweakly similar to ( 107)PBF_MAIZEzf-Dof	-3.94501
27.3.8	RNA.regulation of transcription.C2C2(Zn) DOF zinc finger family	ptpaffx.157935.1.s1_at		ptpaffx.157935.1.s1_at	(jgi|poptr1_1|577658|eugene3.00170400): moderately similar to ( 275)AT5G39660| Symbols: CDF2 | CDF2 (CYCLING DOF FACTOR 2); DNA binding / transcription factor | chr5:15896148-15897940 FORWARDvery weakly similar to (98.6)PBF_MAIZEzf-Dof	1.66299
27.3.8	RNA.regulation of transcription.C2C2(Zn) DOF zinc finger family	ptpaffx.211623.1.s1_at		ptpaffx.211623.1.s1_at	(jgi|poptr1_1|664142|grail3.0035031801): moderately similar to ( 208)AT3G61850| Symbols: DAG1 | DAG1 (DOF AFFECTING GERMINATION 1) | chr3:22906470-22908125 FORWARDweakly similar to ( 111)PBF_MAIZEzf-Dof	1.21926
27.3.8	RNA.regulation of transcription.C2C2(Zn) DOF zinc finger family	ptpaffx.202279.1.s1_s_at		ptpaffx.202279.1.s1_s_at	(jgi|poptr1_1|755421|fgenesh4_pg.c_lg_ii001601): moderately similar to ( 202)AT3G61850| Symbols: DAG1 | DAG1 (DOF AFFECTING GERMINATION 1) | chr3:22906470-22908125 FORWARDweakly similar to ( 108)PBF_MAIZEzf-Dof	1.48529
27.3.8	RNA.regulation of transcription.C2C2(Zn) DOF zinc finger family	ptp.7017.1.s1_a_at		ptp.7017.1.s1_a_at	(jgi|poptr1_1|577658|eugene3.00170400): moderately similar to ( 275)AT5G39660| Symbols: CDF2 | CDF2 (CYCLING DOF FACTOR 2); DNA binding / transcription factor | chr5:15896148-15897940 FORWARDvery weakly similar to (98.6)PBF_MAIZEzf-Dof	1.68028
27.3.9	RNA.regulation of transcription.C2C2(Zn) GATA transcription factor family	ptpaffx.212210.1.s1_s_at		ptpaffx.212210.1.s1_s_at	(jgi|poptr1_1|573903|eugene3.00190377): weakly similar to ( 120)AT3G24050| Symbols: | GATA transcription factor 1 (GATA-1) | chr3:8686067-8687469 FORWARD	-2.79378
27.3.9	RNA.regulation of transcription.C2C2(Zn) GATA transcription factor family	ptpaffx.114905.1.a1_at		ptpaffx.114905.1.a1_at	(jgi|poptr1_1|571221|eugene3.00130585): weakly similar to ( 120)AT4G32890| Symbols: | zinc finger (GATA type) family protein | chr4:15875602-15876619 FORWARD	-2.4039
27.3.9	RNA.regulation of transcription.C2C2(Zn) GATA transcription factor family	ptp.4909.2.s1_s_at		ptp.4909.2.s1_s_at	(jgi|poptr1_1|649333|grail3.0001038001): weakly similar to ( 166)AT5G66320| Symbols: | zinc finger (GATA type) family protein | chr5:26513434-26514535 REVERSE	1.62096
27.3.9	RNA.regulation of transcription.C2C2(Zn) GATA transcription factor family	ptpaffx.207360.1.s1_at		ptpaffx.207360.1.s1_at	(jgi|poptr1_1|219245|gw1.vii.3550.1): weakly similar to ( 181)AT3G50870| Symbols: MNP | MNP (MONOPOLE); transcription factor | chr3:18922093-18923350 FORWARD	-1.89254
27.3.9	RNA.regulation of transcription.C2C2(Zn) GATA transcription factor family	ptp.1913.1.a1_at		ptp.1913.1.a1_at	(jgi|poptr1_1|589916|eugene3.00290099): moderately similar to ( 447)AT4G17570| Symbols: | zinc finger (GATA type) family protein | chr4:9784342-9786987 REVERSE	1.43469
27.3.9	RNA.regulation of transcription.C2C2(Zn) GATA transcription factor family	ptpaffx.5645.1.a1_at		ptpaffx.5645.1.a1_at	(jgi|poptr1_1|649333|grail3.0001038001): weakly similar to ( 166)AT5G66320| Symbols: | zinc finger (GATA type) family protein | chr5:26513434-26514535 REVERSE	1.47627
27.3.9	RNA.regulation of transcription.C2C2(Zn) GATA transcription factor family	ptpaffx.200648.1.s1_at		ptpaffx.200648.1.s1_at	(jgi|poptr1_1|171756|gw1.i.356.1): weakly similar to ( 186)AT4G32890| Symbols: | zinc finger (GATA type) family protein | chr4:15875602-15876619 FORWARD	-2.69168
27.3.9	RNA.regulation of transcription.C2C2(Zn) GATA transcription factor family	ptpaffx.48203.1.a1_a_at		ptpaffx.48203.1.a1_a_at	(jgi|poptr1_1|228902|gw1.x.3599.1): weakly similar to ( 124)AT3G06740| Symbols: | zinc finger (GATA type) family protein | chr3:2126664-2127271 FORWARD	-1.38269
27.3.9	RNA.regulation of transcription.C2C2(Zn) GATA transcription factor family	ptpaffx.23053.1.a1_s_at		ptpaffx.23053.1.a1_s_at	(jgi|poptr1_1|563735|eugene3.00080330): weakly similar to ( 141)AT3G54810| Symbols: BME3-ZF, BME3 | BME3/BME3-ZF (BLUE MICROPYLAR END3); transcription factor | chr3:20307935-20309214 FORWARD	-1.65534
27.3.10	RNA.regulation of transcription.C2C2(Zn) YABBY family	ptpaffx.144014.1.s1_a_at		ptpaffx.144014.1.s1_a_at	(jgi|poptr1_1|835982|estext_fgenesh4_pm.c_lg_xviii0409): moderately similar to ( 233)AT2G26580| Symbols: YAB5 | YAB5 (YABBY5); transcription factor | chr2:11311001-11313817 REVERSEweakly similar to ( 145)YAB1_ORYSAYABBY	-2.64485
27.3.10	RNA.regulation of transcription.C2C2(Zn) YABBY family	ptp.5981.1.s1_a_at		ptp.5981.1.s1_a_at	(jgi|poptr1_1|663774|grail3.0035001101): moderately similar to ( 258)AT2G45190| Symbols: FIL, YAB1, AFO | AFO (ABNORMAL FLORAL ORGANS); transcription factor | chr2:18635524-18637626 REVERSEweakly similar to ( 143)YAB1_ORYSAYABBY	-4.17766
27.3.10	RNA.regulation of transcription.C2C2(Zn) YABBY family	ptpaffx.9548.1.s1_at		ptpaffx.9548.1.s1_at	(jgi|poptr1_1|744044|estext_genewise1_v1.c_1270153): moderately similar to ( 220)AT2G45190| Symbols: FIL, YAB1, AFO | AFO (ABNORMAL FLORAL ORGANS); transcription factor | chr2:18635524-18637626 REVERSEweakly similar to ( 134)YAB1_ORYSAYABBY	-2.33054
27.3.10	RNA.regulation of transcription.C2C2(Zn) YABBY family	ptp.4557.1.s1_s_at		ptp.4557.1.s1_s_at	(jgi|poptr1_1|663774|grail3.0035001101): moderately similar to ( 258)AT2G45190| Symbols: FIL, YAB1, AFO | AFO (ABNORMAL FLORAL ORGANS); transcription factor | chr2:18635524-18637626 REVERSEweakly similar to ( 143)YAB1_ORYSAYABBY	-4.53519
27.3.10	RNA.regulation of transcription.C2C2(Zn) YABBY family	ptp.1114.1.s1_at		ptp.1114.1.s1_at	(jgi|poptr1_1|652803|grail3.0023002901): moderately similar to ( 234)AT2G26580| Symbols: YAB5 | YAB5 (YABBY5); transcription factor | chr2:11311001-11313817 REVERSEweakly similar to ( 147)YAB1_ORYSAYABBY	-1.37476
27.3.10	RNA.regulation of transcription.C2C2(Zn) YABBY family	ptpaffx.38965.1.a1_s_at		ptpaffx.38965.1.a1_s_at	(jgi|poptr1_1|646464|grail3.0018017701): moderately similar to ( 226)AT2G45190| Symbols: FIL, YAB1, AFO | AFO (ABNORMAL FLORAL ORGANS); transcription factor | chr2:18635524-18637626 REVERSEweakly similar to ( 133)YAB1_ORYSAYABBY	-4.80382
27.3.11	RNA.regulation of transcription.C2H2 zinc finger family	ptpaffx.57138.1.a1_s_at		ptpaffx.57138.1.a1_s_at	(jgi|poptr1_1|550893|eugene3.00020208): moderately similar to ( 419)AT1G75710| Symbols: | zinc finger (C2H2 type) family protein | chr1:28432467-28434789 FORWARD	-2.88533
27.3.11	RNA.regulation of transcription.C2H2 zinc finger family	ptpaffx.18760.1.s1_at		ptpaffx.18760.1.s1_at	(jgi|poptr1_1|756017|fgenesh4_pg.c_lg_ii002197): weakly similar to ( 158)AT1G66140| Symbols: ZFP4 | ZFP4 (ZINC FINGER PROTEIN 4); nucleic acid binding / transcription factor/ zinc ion binding | chr1:24623726-24624508 REVERSE	2.97651
27.3.11	RNA.regulation of transcription.C2H2 zinc finger family	ptp.5332.1.s1_x_at		ptp.5332.1.s1_x_at	(jgi|poptr1_1|730802|estext_genewise1_v1.c_lg_xiv0633): weakly similar to ( 181)AT1G27730| Symbols: ZAT10, STZ | STZ (SALT TOLERANCE ZINC FINGER); nucleic acid binding / transcription factor/ zinc ion binding | chr1:9648289-9648972 REVERSEweakly similar to ( 108)ZFP1_WHEAT	2.89968
27.3.11	RNA.regulation of transcription.C2H2 zinc finger family	ptpaffx.210025.1.s1_at		ptpaffx.210025.1.s1_at	(jgi|poptr1_1|569056|eugene3.00111070): moderately similar to ( 489)AT5G54630| Symbols: | zinc finger protein-related | chr5:22209833-22211486 REVERSE	-1.38917
27.3.11	RNA.regulation of transcription.C2H2 zinc finger family	ptpaffx.215113.1.s1_at		ptpaffx.215113.1.s1_at	(jgi|poptr1_1|783705|fgenesh4_pg.c_scaffold_118000014): weakly similar to ( 127)AT4G17810| Symbols: | nucleic acid binding / transcription factor/ zinc ion binding | chr4:9906931-9907545 FORWARD	-3.09329
27.3.11	RNA.regulation of transcription.C2H2 zinc finger family	ptpaffx.204628.1.s1_s_at		ptpaffx.204628.1.s1_s_at	MULTIPLE HITS: (jgi|poptr1_1|557289|eugene3.00090549,jgi|poptr1_1|557288|eugene3.00090548) jgi|poptr1_1|557289|eugene3.00090549: very weakly similar to (95.1)AT5G13920| Symbols: | zinc knuckle (CCHC-type) family protein | chr5:4485933-4487435 REVERSEjgi|poptr1_1|557288|eugene3.00090548:	-1.11525
27.3.11	RNA.regulation of transcription.C2H2 zinc finger family	ptpaffx.86833.1.a1_at		ptpaffx.86833.1.a1_at	(jgi|poptr1_1|650539|grail3.0001138901): weakly similar to ( 167)AT2G28200| Symbols: | nucleic acid binding / transcription factor/ zinc ion binding | chr2:12031398-12032258 FORWARD	2.49492
27.3.11	RNA.regulation of transcription.C2H2 zinc finger family	ptpaffx.225722.1.s1_at		ptpaffx.225722.1.s1_at	(jgi|poptr1_1|594620|eugene3.00640208): moderately similar to ( 427)AT1G03840| Symbols: MGP | MGP (MAGPIE); nucleic acid binding / zinc ion binding | chr1:967595-970057 REVERSE	-1.81765
27.3.11	RNA.regulation of transcription.C2H2 zinc finger family	ptpaffx.207107.1.s1_s_at		ptpaffx.207107.1.s1_s_at	(jgi|poptr1_1|217468|gw1.vii.1773.1): moderately similar to ( 228)AT1G34370| Symbols: STOP1 | STOP1 (SENSITIVE TO PROTON RHIZOTOXICITY 1); nucleic acid binding / zinc ion binding | chr1:12551427-12552479 FORWARD	1.08172
27.3.11	RNA.regulation of transcription.C2H2 zinc finger family	ptpaffx.211170.1.s1_s_at		ptpaffx.211170.1.s1_s_at	(jgi|poptr1_1|242468|gw1.xiii.2717.1): moderately similar to ( 498)AT5G54630| Symbols: | zinc finger protein-related | chr5:22209833-22211486 REVERSE	-2.13187
27.3.11	RNA.regulation of transcription.C2H2 zinc finger family	ptpaffx.201172.1.s1_s_at		ptpaffx.201172.1.s1_s_at	MULTIPLE HITS: (jgi|poptr1_1|753019|fgenesh4_pg.c_lg_i002622,jgi|poptr1_1|767646|fgenesh4_pg.c_lg_ix000697) jgi|poptr1_1|753019|fgenesh4_pg.c_lg_i002622: jgi|poptr1_1|767646|fgenesh4_pg.c_lg_ix000697: very weakly similar to (82.4)AT1G24625| Symbols: ZFP7 | ZFP7 (ZINC FINGER PROTEIN 7); nucleic acid binding / transcription factor/ zinc ion binding | chr1:8725995-8726624 REVERSE	1.60368
27.3.11	RNA.regulation of transcription.C2H2 zinc finger family	ptp.358.1.s1_s_at		ptp.358.1.s1_s_at	(jgi|poptr1_1|550893|eugene3.00020208): moderately similar to ( 419)AT1G75710| Symbols: | zinc finger (C2H2 type) family protein | chr1:28432467-28434789 FORWARD	-2.59088
27.3.11	RNA.regulation of transcription.C2H2 zinc finger family	ptpaffx.204629.1.s1_at		ptpaffx.204629.1.s1_at	(jgi|poptr1_1|557289|eugene3.00090549): very weakly similar to (95.1)AT5G13920| Symbols: | zinc knuckle (CCHC-type) family protein | chr5:4485933-4487435 REVERSE	-1.03707
27.3.11	RNA.regulation of transcription.C2H2 zinc finger family	ptp.5332.1.s1_at		ptp.5332.1.s1_at	(jgi|poptr1_1|730802|estext_genewise1_v1.c_lg_xiv0633): weakly similar to ( 181)AT1G27730| Symbols: ZAT10, STZ | STZ (SALT TOLERANCE ZINC FINGER); nucleic acid binding / transcription factor/ zinc ion binding | chr1:9648289-9648972 REVERSEweakly similar to ( 108)ZFP1_WHEAT	3.0132
27.3.11	RNA.regulation of transcription.C2H2 zinc finger family	ptpaffx.202138.1.s1_at		ptpaffx.202138.1.s1_at	(jgi|poptr1_1|755135|fgenesh4_pg.c_lg_ii001315): weakly similar to ( 194)AT3G60580| Symbols: | zinc finger (C2H2 type) family protein | chr3:22404982-22405848 FORWARD	1.33713
27.3.11	RNA.regulation of transcription.C2H2 zinc finger family	ptpaffx.4636.1.a1_at		ptpaffx.4636.1.a1_at	(jgi|poptr1_1|762806|fgenesh4_pg.c_lg_vi001116): weakly similar to ( 142)AT3G58070| Symbols: GIS | GIS (GLABROUS INFLORESCENCE STEMS); nucleic acid binding / transcription factor/ zinc ion binding | chr3:21517822-21518583 REVERSE	-1.39258
27.3.11	RNA.regulation of transcription.C2H2 zinc finger family	ptp.3894.1.s1_s_at		ptp.3894.1.s1_s_at	(jgi|poptr1_1|706232|estext_genewise1_v1.c_lg_i1393): weakly similar to ( 125)AT2G37430| Symbols: | zinc finger (C2H2 type) family protein (ZAT11) | chr2:15713533-15714069 FORWARD	1.06171
27.3.11	RNA.regulation of transcription.C2H2 zinc finger family	ptpaffx.203737.1.s1_at		ptpaffx.203737.1.s1_at	(jgi|poptr1_1|800370|fgenesh4_pm.c_lg_iv000057): moderately similar to ( 370)AT5G54630| Symbols: | zinc finger protein-related | chr5:22209833-22211486 REVERSE	-4.27541
27.3.11	RNA.regulation of transcription.C2H2 zinc finger family	ptp.7321.1.s1_at		ptp.7321.1.s1_at	(jgi|poptr1_1|659738|grail3.0022029401): weakly similar to ( 125)AT2G28710| Symbols: | zinc finger (C2H2 type) family protein | chr2:12330051-12330521 FORWARD	3.24109
27.3.11	RNA.regulation of transcription.C2H2 zinc finger family	ptpaffx.208025.1.s1_at		ptpaffx.208025.1.s1_at	(jgi|poptr1_1|564550|eugene3.00081145): weakly similar to ( 110)AT1G68360| Symbols: | zinc finger protein-related | chr1:25625341-25626075 REVERSE	1.04989
27.3.11	RNA.regulation of transcription.C2H2 zinc finger family	ptpaffx.211170.1.s1_x_at		ptpaffx.211170.1.s1_x_at	(jgi|poptr1_1|242468|gw1.xiii.2717.1): moderately similar to ( 498)AT5G54630| Symbols: | zinc finger protein-related | chr5:22209833-22211486 REVERSE	-2.09378
27.3.12	RNA.regulation of transcription.C3H zinc finger family	ptpaffx.200732.1.s1_at		ptpaffx.200732.1.s1_at	(jgi|poptr1_1|752023|fgenesh4_pg.c_lg_i001626): highly similar to ( 561)AT5G58620| Symbols: | zinc finger (CCCH-type) family protein | chr5:23711185-23713008 FORWARD	2.3591
27.3.12	RNA.regulation of transcription.C3H zinc finger family	ptpaffx.222332.1.s1_s_at		ptpaffx.222332.1.s1_s_at	(jgi|poptr1_1|827173|estext_fgenesh4_pg.c_640230): moderately similar to ( 252)AT1G03790| Symbols: | zinc finger (CCCH-type) family protein | chr1:954588-955769 FORWARD	-1.55586
27.3.13	RNA.regulation of transcription.CCAAT box binding factor family, DR1	ptpaffx.225304.1.s1_at		ptpaffx.225304.1.s1_at	(jgi|poptr1_1|273538|gw1.158.130.1): highly similar to ( 907)AT1G72440| Symbols: EDA25 | EDA25 (embryo sac development arrest 25); binding | chr1:27271987-27277258 REVERSECOG5593 CBF	-1.57164
27.3.14	RNA.regulation of transcription.CCAAT box binding factor family, HAP2	ptpaffx.249.482.s1_at		ptpaffx.249.482.s1_at	(jgi|poptr1_1|825603|estext_fgenesh4_pg.c_lg_xviii0020): weakly similar to ( 151)AT1G72830| Symbols: ATHAP2C, HAP2, HAP2C | HAP2C (Heme activator protein (yeast) homolog 2C); transcription factor | chr1:27409361-27410750 REVERSECBF CBFB_NFYA	-1.29491
27.3.15	RNA.regulation of transcription.CCAAT box binding factor family, HAP3	ptpaffx.6778.2.s1_a_at		ptpaffx.6778.2.s1_a_at	(jgi|poptr1_1|655971|grail3.0049010802): moderately similar to ( 213)AT2G37060| Symbols: | CCAAT-box binding transcription factor, putative | chr2:15583415-15584739 FORWARDweakly similar to ( 191)NFYB_MAIZECBFD_NFYB_HMF	-1.6942
27.3.16	RNA.regulation of transcription.CCAAT box binding factor family, HAP5	ptpaffx.123170.1.s1_at		ptpaffx.123170.1.s1_at	(jgi|poptr1_1|733631|estext_genewise1_v1.c_lg_xv2139): moderately similar to ( 303)AT3G48590| Symbols: ATHAP5A, HAP5A | HAP5A (Heme activator protein (yeast) homolog 5A); DNA binding / transcription factor | chr3:18019878-18020923 REVERSEHAP5 CBFD_NFYB_HMF	-1.61072
27.3.17	RNA.regulation of transcription.CPP(Zn),CPP1-related transcription factor family	ptpaffx.49244.1.s1_at		ptpaffx.49244.1.s1_at	(jgi|poptr1_1|820773|estext_fgenesh4_pg.c_lg_viii1381): moderately similar to ( 426)AT4G14770| Symbols: | tesmin/TSO1-like CXC domain-containing protein | chr4:8481517-8484820 REVERSECXC	-1.91987
27.3.17	RNA.regulation of transcription.CPP(Zn),CPP1-related transcription factor family	ptpaffx.210984.1.s1_at		ptpaffx.210984.1.s1_at	(jgi|poptr1_1|571010|eugene3.00130374): weakly similar to ( 134)AT3G22780| Symbols: TSO1 | TSO1 (CHINESE FOR 'UGLY'); transcription factor | chr3:8048934-8052065 FORWARD	-1.2382
27.3.19	RNA.regulation of transcription.EIN3-like(EIL) transcription factor family	ptpaffx.26268.1.s1_s_at		ptpaffx.26268.1.s1_s_at	(jgi|poptr1_1|556850|eugene3.00090110): highly similar to ( 674)AT3G20770| Symbols: EIN3 | EIN3 (ETHYLENE-INSENSITIVE3); transcription factor | chr3:7260708-7262594 REVERSEEIN3	1.63951
27.3.19	RNA.regulation of transcription.EIN3-like(EIL) transcription factor family	ptpaffx.204414.1.s1_at		ptpaffx.204414.1.s1_at	(jgi|poptr1_1|556850|eugene3.00090110): highly similar to ( 674)AT3G20770| Symbols: EIN3 | EIN3 (ETHYLENE-INSENSITIVE3); transcription factor | chr3:7260708-7262594 REVERSEEIN3	1.35617
27.3.19	RNA.regulation of transcription.EIN3-like(EIL) transcription factor family	ptp.7383.1.s1_s_at		ptp.7383.1.s1_s_at	(jgi|poptr1_1|741753|estext_genewise1_v1.c_660382): highly similar to ( 696)AT3G20770| Symbols: EIN3 | EIN3 (ETHYLENE-INSENSITIVE3); transcription factor | chr3:7260708-7262594 REVERSEEIN3	1.10632
27.3.20	RNA.regulation of transcription.G2-like transcription factor family, GARP	ptpaffx.212209.1.s1_s_at		ptpaffx.212209.1.s1_s_at	(jgi|poptr1_1|248591|gw1.xix.991.1): moderately similar to ( 413)AT3G04030| Symbols: | myb family transcription factor | chr3:1042927-1044581 REVERSE	1.98917
27.3.20	RNA.regulation of transcription.G2-like transcription factor family, GARP	ptpaffx.142161.1.s1_s_at		ptpaffx.142161.1.s1_s_at	MULTIPLE HITS: (jgi|poptr1_1|765696|fgenesh4_pg.c_lg_viii000710,jgi|poptr1_1|724244|estext_genewise1_v1.c_lg_x1278) jgi|poptr1_1|765696|fgenesh4_pg.c_lg_viii000710: moderately similar to ( 304)AT1G79430| Symbols: WDY, APL | APL (ALTERED PHLOEM DEVELOPMENT); transcription factor | chr1:29882414-29884028 REVERSEjgi|poptr1_1|724244|estext_genewise1_v1.c_lg_x1278: moderately similar to ( 283)AT1G7943…	2.12763
27.3.20	RNA.regulation of transcription.G2-like transcription factor family, GARP	ptpaffx.1574.1.a1_at		ptpaffx.1574.1.a1_at	(jgi|poptr1_1|653502|grail3.0030011901): moderately similar to ( 222)AT5G06800| Symbols: | myb family transcription factor | chr5:2103375-2105681 FORWARD	2.64869
27.3.20	RNA.regulation of transcription.G2-like transcription factor family, GARP	ptp.7689.1.s1_s_at		ptp.7689.1.s1_s_at	(jgi|poptr1_1|286787|gw1.40.547.1): weakly similar to ( 196)AT5G42630| Symbols: KAN4, ATS | ATS/KAN4 (ABERRANT TESTA SHAPE) | chr5:17091808-17092975 REVERSE	-2.24395
27.3.20	RNA.regulation of transcription.G2-like transcription factor family, GARP	ptpaffx.204002.1.s1_at		ptpaffx.204002.1.s1_at	(jgi|poptr1_1|556019|eugene3.00040732): moderately similar to ( 209)AT5G16560| Symbols: KAN1, KAN | KAN (KANADI); transcription factor | chr5:5407368-5411095 REVERSE	-2.15341
27.3.20	RNA.regulation of transcription.G2-like transcription factor family, GARP	ptpaffx.221148.1.s1_at		ptpaffx.221148.1.s1_at	(jgi|poptr1_1|286787|gw1.40.547.1): weakly similar to ( 196)AT5G42630| Symbols: KAN4, ATS | ATS/KAN4 (ABERRANT TESTA SHAPE) | chr5:17091808-17092975 REVERSE	-1.11848
27.3.20	RNA.regulation of transcription.G2-like transcription factor family, GARP	ptpaffx.211077.1.s1_at		ptpaffx.211077.1.s1_at	(jgi|poptr1_1|571228|eugene3.00130592): moderately similar to ( 417)AT3G04030| Symbols: | myb family transcription factor | chr3:1042927-1044581 REVERSE	2.90633
27.3.20	RNA.regulation of transcription.G2-like transcription factor family, GARP	ptpaffx.202081.1.s1_at		ptpaffx.202081.1.s1_at	(jgi|poptr1_1|551895|eugene3.00021210): weakly similar to ( 164)AT5G42630| Symbols: KAN4, ATS | ATS/KAN4 (ABERRANT TESTA SHAPE) | chr5:17091808-17092975 REVERSE	-1.02358
27.3.20	RNA.regulation of transcription.G2-like transcription factor family, GARP	ptpaffx.211021.1.s1_at		ptpaffx.211021.1.s1_at	(jgi|poptr1_1|241469|gw1.xiii.1718.1): moderately similar to ( 268)AT5G29000| Symbols: | myb family transcription factor | chr5:11023017-11024233 REVERSE	1.73049
27.3.20	RNA.regulation of transcription.G2-like transcription factor family, GARP	ptpaffx.144429.1.s1_at		ptpaffx.144429.1.s1_at	(jgi|poptr1_1|557338|eugene3.00090598): weakly similar to ( 181)AT2G03500| Symbols: | myb family transcription factor | chr2:1059923-1062256 FORWARD	1.89482
27.3.20	RNA.regulation of transcription.G2-like transcription factor family, GARP	ptpaffx.207829.1.s1_at		ptpaffx.207829.1.s1_at	(jgi|poptr1_1|765696|fgenesh4_pg.c_lg_viii000710): moderately similar to ( 304)AT1G79430| Symbols: WDY, APL | APL (ALTERED PHLOEM DEVELOPMENT); transcription factor | chr1:29882414-29884028 REVERSE	2.15157
27.3.20	RNA.regulation of transcription.G2-like transcription factor family, GARP	ptpaffx.5662.1.s1_a_at		ptpaffx.5662.1.s1_a_at	(jgi|poptr1_1|658655|grail3.0006012901): weakly similar to ( 121)AT1G14600| Symbols: | DNA binding / transcription factor | chr1:5001180-5003365 REVERSE	-2.58267
27.3.20	RNA.regulation of transcription.G2-like transcription factor family, GARP	ptpaffx.102951.1.s1_at		ptpaffx.102951.1.s1_at	(jgi|poptr1_1|578397|eugene3.00180621): moderately similar to ( 282)AT2G03500| Symbols: | myb family transcription factor | chr2:1059923-1062256 FORWARD	1.1633
27.3.20	RNA.regulation of transcription.G2-like transcription factor family, GARP	ptpaffx.220074.1.s1_at		ptpaffx.220074.1.s1_at	(jgi|poptr1_1|590054|eugene3.00290237): moderately similar to ( 244)AT1G32240| Symbols: KAN2 | KAN2 (KANADI 2); DNA binding / transcription factor | chr1:11625862-11630335 REVERSE	-1.70038
27.3.20	RNA.regulation of transcription.G2-like transcription factor family, GARP	ptpaffx.208107.1.s1_x_at		ptpaffx.208107.1.s1_x_at	(jgi|poptr1_1|657051|grail3.0010069801): weakly similar to ( 124)AT1G14600| Symbols: | DNA binding / transcription factor | chr1:5001180-5003365 REVERSE	-1.22658
27.3.20	RNA.regulation of transcription.G2-like transcription factor family, GARP	ptp.334.1.a1_at		ptp.334.1.a1_at	(jgi|poptr1_1|826090|estext_fgenesh4_pg.c_lg_xix0215): moderately similar to ( 265)AT5G29000| Symbols: | myb family transcription factor | chr5:11023017-11024233 REVERSE	1.20549
27.3.21	RNA.regulation of transcription.GRAS transcription factor family	ptpaffx.203054.1.s1_at		ptpaffx.203054.1.s1_at	(jgi|poptr1_1|799745|fgenesh4_pm.c_lg_iii000210): moderately similar to ( 492)AT3G49950| Symbols: | scarecrow transcription factor family protein | chr3:18533555-18534787 FORWARDweakly similar to ( 138)CIGR2_ORYSAGRAS	-3.09245
27.3.22	RNA.regulation of transcription.HB,Homeobox transcription factor family	ptpaffx.148108.1.s1_at		ptpaffx.148108.1.s1_at	(jgi|poptr1_1|717176|estext_genewise1_v1.c_lg_vi1097): moderately similar to ( 419)AT2G35940| Symbols: EDA29, BLH1 | BLH1 (embryo sac development arrest 29) | chr2:15096250-15098778 REVERSEPOX POX	2.43853
27.3.22	RNA.regulation of transcription.HB,Homeobox transcription factor family	ptpaffx.21945.1.a1_at		ptpaffx.21945.1.a1_at	(jgi|poptr1_1|830518|estext_fgenesh4_pm.c_lg_ii1004): nearly identical (1136)AT1G05230| Symbols: HDG2 | homeobox-leucine zipper family protein / lipid-binding START domain-containing protein | chr1:1513387-1517023 REVERSESTART START START Homeobox	-1.72127
27.3.22	RNA.regulation of transcription.HB,Homeobox transcription factor family	ptpaffx.209946.1.s1_s_at		ptpaffx.209946.1.s1_s_at	(jgi|poptr1_1|235760|gw1.xi.3740.1): very weakly similar to (96.7)AT5G53980| Symbols: ATHB52 | ATHB52 (ARABIDOPSIS THALIANA HOMEOBOX PROTEIN 52); transcription factor | chr5:21931313-21931783 FORWARD	3.46469
27.3.22	RNA.regulation of transcription.HB,Homeobox transcription factor family	ptpaffx.1458.1.s1_at		ptpaffx.1458.1.s1_at	(jgi|poptr1_1|572441|eugene3.00140486): weakly similar to ( 198)AT2G46680| Symbols: ATHB7, ATHB-7 | ATHB-7 (ARABIDOPSIS THALIANA HOMEOBOX 7) | chr2:19172847-19173843 REVERSE	7.14177
27.3.22	RNA.regulation of transcription.HB,Homeobox transcription factor family	ptpaffx.206190.1.s1_at		ptpaffx.206190.1.s1_at	(jgi|poptr1_1|560666|eugene3.00060625): moderately similar to ( 413)AT4G29940| Symbols: PRHA | PRHA (PATHOGENESIS RELATED HOMEODOMAIN PROTEIN A); transcription factor | chr4:14648352-14652716 REVERSEweakly similar to ( 184)HOX1A_MAIZE	1.63828
27.3.22	RNA.regulation of transcription.HB,Homeobox transcription factor family	ptpaffx.205791.1.s1_at		ptpaffx.205791.1.s1_at	(jgi|poptr1_1|206085|gw1.v.1486.1): moderately similar to ( 242)AT1G75430| Symbols: | transcription factor | chr1:28311782-28313178 REVERSEPOX	-2.84987
27.3.22	RNA.regulation of transcription.HB,Homeobox transcription factor family	ptpaffx.207728.1.s1_at		ptpaffx.207728.1.s1_at	(jgi|poptr1_1|765501|fgenesh4_pg.c_lg_viii000515): weakly similar to ( 172)AT5G02030| Symbols: HB-6, RPL, PNY, BLR, BLH9, VAN, LSN | LSN (LARSON); DNA binding / transcription factor | chr5:395751-398869 FORWARD	-2.85046
27.3.22	RNA.regulation of transcription.HB,Homeobox transcription factor family	ptp.2911.1.s1_at		ptp.2911.1.s1_at	(jgi|poptr1_1|717176|estext_genewise1_v1.c_lg_vi1097): moderately similar to ( 419)AT2G35940| Symbols: EDA29, BLH1 | BLH1 (embryo sac development arrest 29) | chr2:15096250-15098778 REVERSEPOX POX	2.33789
27.3.22	RNA.regulation of transcription.HB,Homeobox transcription factor family	ptpaffx.203700.1.s1_at		ptpaffx.203700.1.s1_at	(jgi|poptr1_1|758451|fgenesh4_pg.c_lg_iv000079): nearly identical (1163)AT4G21750| Symbols: ATML1 | ATML1 (MERISTEM LAYER 1); DNA binding | chr4:11556977-11560255 FORWARDSTART START START	-1.18378
27.3.22	RNA.regulation of transcription.HB,Homeobox transcription factor family	ptpaffx.38907.1.s1_at		ptpaffx.38907.1.s1_at	(jgi|poptr1_1|828769|estext_fgenesh4_pg.c_2360002): nearly identical (1335)AT2G34710| Symbols: ATHB14, ATHB-14, PHB-1D, PHB | PHB (PHABULOSA); DNA binding / transcription factor | chr2:14646627-14651072 REVERSEMEKHLA START START START	-2.21178
27.3.22	RNA.regulation of transcription.HB,Homeobox transcription factor family	ptpaffx.210187.1.s1_at		ptpaffx.210187.1.s1_at	(jgi|poptr1_1|834200|estext_fgenesh4_pm.c_lg_xii0033): highly similar to ( 895)AT1G73360| Symbols: HDG11 | HDG11 (HOMEODOMAIN GLABROUS11); DNA binding / transcription factor | chr1:27582554-27585481 REVERSESTART START START	-1.44467
27.3.22	RNA.regulation of transcription.HB,Homeobox transcription factor family	ptp.1518.1.a1_a_at		ptp.1518.1.a1_a_at	(jgi|poptr1_1|817127|estext_fgenesh4_pg.c_lg_iii0436): nearly identical (1479)AT1G52150| Symbols: ATHB15, CNA, ICU4, ATHB-15 | ATHB-15 (INCURVATA 4) | chr1:19413787-19417630 REVERSEMEKHLA START START START	-1.24659
27.3.22	RNA.regulation of transcription.HB,Homeobox transcription factor family	ptpaffx.206816.1.s1_at		ptpaffx.206816.1.s1_at	(jgi|poptr1_1|654197|grail3.0013043901): weakly similar to ( 145)AT5G25220| Symbols: KNAT3 | KNAT3 (KNOTTED1-LIKE HOMEOBOX GENE 3) | chr5:8736211-8738090 FORWARDweakly similar to ( 140)KNAP3_MALDO	2.23468
27.3.22	RNA.regulation of transcription.HB,Homeobox transcription factor family	ptp.7526.1.s1_at		ptp.7526.1.s1_at	(jgi|poptr1_1|830237|estext_fgenesh4_pm.c_lg_ii0461): weakly similar to ( 166)AT4G40060| Symbols: ATHB16, ATHB-16 | ATHB-16/ATHB16 (ARABIDOPSIS THALIANA HOMEOBOX PROTEIN 16); transcription activator/ transcription factor | chr4:18571676-18572768 REVERSE	-1.44119
27.3.22	RNA.regulation of transcription.HB,Homeobox transcription factor family	ptp.2911.1.s1_s_at		ptp.2911.1.s1_s_at	(jgi|poptr1_1|717176|estext_genewise1_v1.c_lg_vi1097): moderately similar to ( 419)AT2G35940| Symbols: EDA29, BLH1 | BLH1 (embryo sac development arrest 29) | chr2:15096250-15098778 REVERSEPOX POX	2.16904
27.3.22	RNA.regulation of transcription.HB,Homeobox transcription factor family	ptpaffx.5866.1.a1_a_at		ptpaffx.5866.1.a1_a_at	(jgi|poptr1_1|836454|estext_fgenesh4_pm.c_400124): moderately similar to ( 212)AT1G46480| Symbols: | homeobox-leucine zipper transcription factor family protein | chr1:17239343-17240393 REVERSEvery weakly similar to (91.7)WUS_PETHY	-2.12397
27.3.22	RNA.regulation of transcription.HB,Homeobox transcription factor family	ptpaffx.204597.1.s1_at		ptpaffx.204597.1.s1_at	MULTIPLE HITS: (jgi|poptr1_1|721939|estext_genewise1_v1.c_lg_ix1644,jgi|poptr1_1|792598|fgenesh4_pg.c_scaffold_4243000002) jgi|poptr1_1|721939|estext_genewise1_v1.c_lg_ix1644: moderately similar to ( 382)AT2G16400| Symbols: BLH7 | BLH7 (BELL1-LIKE HOMEODOMAIN 7); DNA binding / transcription factor | chr2:7108572-7110282 REVERSEPOX POX jgi|poptr1_1|792598|fgenesh4_pg.c_scaffold_4243000002:	1.16847
27.3.22	RNA.regulation of transcription.HB,Homeobox transcription factor family	ptpaffx.212706.1.s1_x_at		ptpaffx.212706.1.s1_x_at	(jgi|poptr1_1|251581|gw1.xv.1017.1): weakly similar to ( 113)AT3G18010| Symbols: WOX1 | WOX1 (WUSCHEL RELATED HOMEOBOX 1); transcription factor | chr3:6161161-6163189 REVERSEvery weakly similar to (94.7)WUS_ANTMA	-3.48127
27.3.22	RNA.regulation of transcription.HB,Homeobox transcription factor family	ptp.4287.1.s1_s_at		ptp.4287.1.s1_s_at	(jgi|poptr1_1|832118|estext_fgenesh4_pm.c_lg_vi0713): nearly identical (1397)AT4G32880| Symbols: ATHB8, ATHB-8 | ATHB-8 (HOMEOBOX GENE 8); DNA binding / transcription factor | chr4:15863591-15867826 REVERSEMEKHLA START START START	-1.97228
27.3.22	RNA.regulation of transcription.HB,Homeobox transcription factor family	ptpaffx.206476.1.s1_at		ptpaffx.206476.1.s1_at	(jgi|poptr1_1|802149|fgenesh4_pm.c_lg_vi000496): weakly similar to ( 189)AT5G06710| Symbols: HAT14 | HAT14 (homeobox-leucine zipper protein 14); DNA binding | chr5:2069094-2070285 REVERSE	-1.67764
27.3.22	RNA.regulation of transcription.HB,Homeobox transcription factor family	ptpaffx.209317.1.s1_s_at		ptpaffx.209317.1.s1_s_at	MULTIPLE HITS: (jgi|poptr1_1|659606|grail3.0022019601,jgi|poptr1_1|765501|fgenesh4_pg.c_lg_viii000515) jgi|poptr1_1|659606|grail3.0022019601: weakly similar to ( 173)AT5G02030| Symbols: HB-6, RPL, PNY, BLR, BLH9, VAN, LSN | LSN (LARSON); DNA binding / transcription factor | chr5:395751-398869 FORWARD jgi|poptr1_1|765501|fgenesh4_pg.c_lg_viii000515: weakly similar to ( 172)AT5G02030| Symbols: HB-6…	-2.44126
27.3.22	RNA.regulation of transcription.HB,Homeobox transcription factor family	ptpaffx.212706.1.s1_at		ptpaffx.212706.1.s1_at	(jgi|poptr1_1|251581|gw1.xv.1017.1): weakly similar to ( 113)AT3G18010| Symbols: WOX1 | WOX1 (WUSCHEL RELATED HOMEOBOX 1); transcription factor | chr3:6161161-6163189 REVERSEvery weakly similar to (94.7)WUS_ANTMA	-3.50221
27.3.22	RNA.regulation of transcription.HB,Homeobox transcription factor family	ptpaffx.9623.3.a1_at		ptpaffx.9623.3.a1_at	(jgi|poptr1_1|832118|estext_fgenesh4_pm.c_lg_vi0713): nearly identical (1397)AT4G32880| Symbols: ATHB8, ATHB-8 | ATHB-8 (HOMEOBOX GENE 8); DNA binding / transcription factor | chr4:15863591-15867826 REVERSEMEKHLA START START START	-1.67827
27.3.22	RNA.regulation of transcription.HB,Homeobox transcription factor family	ptp.548.1.s1_x_at		ptp.548.1.s1_x_at	(jgi|poptr1_1|815792|estext_fgenesh4_pg.c_lg_i2905): nearly identical (1345)AT2G34710| Symbols: ATHB14, ATHB-14, PHB-1D, PHB | PHB (PHABULOSA); DNA binding / transcription factor | chr2:14646627-14651072 REVERSEMEKHLA START START START	-3.13692
27.3.22	RNA.regulation of transcription.HB,Homeobox transcription factor family	ptpaffx.220072.1.s1_at		ptpaffx.220072.1.s1_at	(jgi|poptr1_1|796489|fgenesh4_pg.c_scaffold_29000247): highly similar to ( 751)AT5G46880| Symbols: HB-7 | HB-7 (homeobox-7); DNA binding / transcription factor | chr5:19048767-19052615 FORWARDSTART START START Homeobox	-2.17328
27.3.22	RNA.regulation of transcription.HB,Homeobox transcription factor family	ptp.6384.1.s1_a_at		ptp.6384.1.s1_a_at	(jgi|poptr1_1|711025|estext_genewise1_v1.c_lg_ii2767): moderately similar to ( 208)AT1G46480| Symbols: | homeobox-leucine zipper transcription factor family protein | chr1:17239343-17240393 REVERSEvery weakly similar to (93.2)WUS_PETHY	-1.592
27.3.22	RNA.regulation of transcription.HB,Homeobox transcription factor family	ptpaffx.214066.1.s1_s_at		ptpaffx.214066.1.s1_s_at	(jgi|poptr1_1|778787|fgenesh4_pg.c_lg_xviii000155): moderately similar to ( 301)AT4G32980| Symbols: ATH1 | ATH1 (ARABIDOPSIS THALIANA HOMEOBOX GENE 1); transcription factor | chr4:15914868-15916876 REVERSEPOX POX	-2.52163
27.3.22	RNA.regulation of transcription.HB,Homeobox transcription factor family	ptp.3022.1.a1_s_at		ptp.3022.1.a1_s_at	(jgi|poptr1_1|718007|estext_genewise1_v1.c_lg_vii0041): moderately similar to ( 276)AT4G37790| Symbols: HAT22 | HAT22 (homeobox-leucine zipper protein 22); transcription factor | chr4:17768235-17769266 FORWARD	1.49678
27.3.22	RNA.regulation of transcription.HB,Homeobox transcription factor family	ptpaffx.219808.1.s1_at		ptpaffx.219808.1.s1_at	(jgi|poptr1_1|282390|gw1.28.964.1): weakly similar to ( 124)AT5G03790| Symbols: ATHB51, LMI1 | ATHB51/LMI1 (LATE MERISTEM IDENTITY1); DNA binding / sequence-specific DNA binding / transcription factor | chr5:1004984-1006372 FORWARD	-4.38972
27.3.22	RNA.regulation of transcription.HB,Homeobox transcription factor family	ptpaffx.204597.1.s1_s_at		ptpaffx.204597.1.s1_s_at	(jgi|poptr1_1|721939|estext_genewise1_v1.c_lg_ix1644): moderately similar to ( 382)AT2G16400| Symbols: BLH7 | BLH7 (BELL1-LIKE HOMEODOMAIN 7); DNA binding / transcription factor | chr2:7108572-7110282 REVERSEPOX POX	1.14071
27.3.23	RNA.regulation of transcription.HSF,Heat-shock transcription factor family	ptpaffx.211816.1.s1_s_at		ptpaffx.211816.1.s1_s_at	(jgi|poptr1_1|246210|gw1.xiv.2953.1): moderately similar to ( 205)AT1G32330| Symbols: HSFA1D, ATHSFA1D | ATHSFA1D (Arabidopsis thaliana heat shock transcription factor A1D); DNA binding / transcription factor | chr1:11657245-11660214 REVERSEHSF_DNA-bind HSF HSF1	2.67379
27.3.23	RNA.regulation of transcription.HSF,Heat-shock transcription factor family	ptp.7335.1.s1_at		ptp.7335.1.s1_at	(jgi|poptr1_1|717386|estext_genewise1_v1.c_lg_vi1602): weakly similar to ( 194)AT2G41690| Symbols: HSFB3, AT-HSFB3 | AT-HSFB3 (Arabidopsis thaliana heat shock transcription factor B3); DNA binding / transcription factor | chr2:17388801-17389655 FORWARDHSF_DNA-bind HSF HSF1	5.3953
27.3.23	RNA.regulation of transcription.HSF,Heat-shock transcription factor family	ptpaffx.12873.2.s1_s_at		ptpaffx.12873.2.s1_s_at	(jgi|poptr1_1|580161|eugene3.01180096): moderately similar to ( 281)AT4G17600| Symbols: LIL3:1 | LIL3:1; transcription factor | chr4:9803772-9804727 FORWARD	-1.35207
27.3.23	RNA.regulation of transcription.HSF,Heat-shock transcription factor family	ptpaffx.211157.1.s1_at		ptpaffx.211157.1.s1_at	(jgi|poptr1_1|242375|gw1.xiii.2624.1): moderately similar to ( 327)AT5G16820| Symbols: HSFA1B, ATHSFA1B, HSF3 | HSF3 (HEAT SHOCK FACTOR 3); DNA binding / transcription factor | chr5:5530449-5532500 FORWARDHSF_DNA-bind HSF HSF1	1.22515
27.3.23	RNA.regulation of transcription.HSF,Heat-shock transcription factor family	ptpaffx.213073.1.s1_at		ptpaffx.213073.1.s1_at	(jgi|poptr1_1|253824|gw1.xv.3260.1): weakly similar to ( 160)AT5G62020| Symbols: HSFB2A, AT-HSFB2A | AT-HSFB2A (Arabidopsis thaliana heat shock transcription factor B2A); DNA binding / transcription factor | chr5:24933438-24934420 FORWARDHSF_DNA-bind HSF HSF1	1.8863
27.3.23	RNA.regulation of transcription.HSF,Heat-shock transcription factor family	ptpaffx.163326.1.s1_s_at		ptpaffx.163326.1.s1_s_at	(jgi|poptr1_1|242375|gw1.xiii.2624.1): moderately similar to ( 327)AT5G16820| Symbols: HSFA1B, ATHSFA1B, HSF3 | HSF3 (HEAT SHOCK FACTOR 3); DNA binding / transcription factor | chr5:5530449-5532500 FORWARDHSF_DNA-bind HSF HSF1	1.18303
27.3.23	RNA.regulation of transcription.HSF,Heat-shock transcription factor family	ptp.4571.1.s1_at		ptp.4571.1.s1_at	(jgi|poptr1_1|580161|eugene3.01180096): moderately similar to ( 281)AT4G17600| Symbols: LIL3:1 | LIL3:1; transcription factor | chr4:9803772-9804727 FORWARD	-1.33272
27.3.23	RNA.regulation of transcription.HSF,Heat-shock transcription factor family	ptpaffx.126410.1.s1_s_at		ptpaffx.126410.1.s1_s_at	(jgi|poptr1_1|717386|estext_genewise1_v1.c_lg_vi1602): weakly similar to ( 194)AT2G41690| Symbols: HSFB3, AT-HSFB3 | AT-HSFB3 (Arabidopsis thaliana heat shock transcription factor B3); DNA binding / transcription factor | chr2:17388801-17389655 FORWARDHSF_DNA-bind HSF HSF1	4.80907
27.3.24	RNA.regulation of transcription.MADS box transcription factor family	ptp.5993.1.s1_a_at		ptp.5993.1.s1_a_at	(jgi|poptr1_1|575376|eugene3.00150771): weakly similar to ( 123)AT4G22950| Symbols: GL19, AGL19 | AGL19 (AGAMOUS-LIKE 19); transcription factor | chr4:12023957-12027432 REVERSEweakly similar to ( 122)MADS1_ORYSAMADS_MEF2_like MADS MADS MADS_SRF_like	3.16329
27.3.25	RNA.regulation of transcription.MYB domain transcription factor family	ptp.2171.1.s1_a_at		ptp.2171.1.s1_a_at	(jgi|poptr1_1|656113|grail3.0049022001): moderately similar to ( 234)AT5G13820| Symbols: ATBP-1, ATBP1, ATTBP1, HPPBF-1, TBP1 | TBP1 (TELOMERIC DNA BINDING PROTEIN 1); DNA binding | chr5:4461697-4464358 FORWARD	1.0519
27.3.25	RNA.regulation of transcription.MYB domain transcription factor family	ptp.1500.1.a1_at		ptp.1500.1.a1_at	(jgi|poptr1_1|557085|eugene3.00090345): moderately similar to ( 299)AT4G38620| Symbols: ATMYB4, MYB4 | MYB4 (myb domain protein 4); transcription factor | chr4:18053860-18054870 FORWARDmoderately similar to ( 279)MYB38_MAIZE	-1.34212
27.3.25	RNA.regulation of transcription.MYB domain transcription factor family	ptpaffx.224226.1.s1_at		ptpaffx.224226.1.s1_at	(jgi|poptr1_1|816086|estext_fgenesh4_pg.c_lg_ii0354): moderately similar to ( 234)AT2G31180| Symbols: AtMYB14, Myb14at | AtMYB14/Myb14at (myb domain protein 14); DNA binding / transcription factor | chr2:13293883-13295252 REVERSEmoderately similar to ( 236)MYB4_ORYSA	3.14627
27.3.25	RNA.regulation of transcription.MYB domain transcription factor family	ptpaffx.224883.1.s1_at		ptpaffx.224883.1.s1_at	(jgi|poptr1_1|245627|gw1.xiv.2370.1): weakly similar to ( 196)AT5G49330| Symbols: AtMYB111 | AtMYB111 (myb domain protein 111); DNA binding / transcription factor | chr5:20016373-20018519 REVERSEweakly similar to ( 186)MYBP_MAIZE	-1.73796
27.3.25	RNA.regulation of transcription.MYB domain transcription factor family	ptpaffx.219785.1.s1_at		ptpaffx.219785.1.s1_at	(jgi|poptr1_1|282220|gw1.28.794.1): weakly similar to ( 146)AT3G53200| Symbols: AtMYB27 | AtMYB27 (myb domain protein 27); DNA binding / transcription factor | chr3:19729404-19730372 REVERSEweakly similar to ( 154)MYBA2_ORYSA	1.37136
27.3.25	RNA.regulation of transcription.MYB domain transcription factor family	ptpaffx.212699.1.s1_at		ptpaffx.212699.1.s1_at	(jgi|poptr1_1|775912|fgenesh4_pg.c_lg_xv000340): moderately similar to ( 203)AT1G22640| Symbols: ATMYB3, MYB3 | MYB3 (myb domain protein 3); DNA binding / transcription factor | chr1:8006278-8007208 FORWARDweakly similar to ( 198)MYB38_MAIZE	-1.61184
27.3.25	RNA.regulation of transcription.MYB domain transcription factor family	ptpaffx.28813.1.s1_at		ptpaffx.28813.1.s1_at	(jgi|poptr1_1|259196|gw1.xvii.1187.1): moderately similar to ( 314)AT3G01140| Symbols: AtMYB106, MYB106 | MYB106 (myb domain protein 106); DNA binding / transcription factor | chr3:46626-48150 REVERSEweakly similar to ( 197)ODO1_PETHY	-2.1686
27.3.25	RNA.regulation of transcription.MYB domain transcription factor family	ptpaffx.212771.1.s1_x_at		ptpaffx.212771.1.s1_x_at	(jgi|poptr1_1|252056|gw1.xv.1492.1): weakly similar to ( 183)AT5G40330| Symbols: ATMYBRTF, ATMYB23, MYB23 | MYB23 (myb domain protein 23); DNA binding / transcription factor | chr5:16145077-16146696 FORWARDweakly similar to ( 149)MYB1_HORVU	-1.09258
27.3.25	RNA.regulation of transcription.MYB domain transcription factor family	ptpaffx.31826.1.a1_at		ptpaffx.31826.1.a1_at	(jgi|poptr1_1|561783|eugene3.00061742): highly similar to ( 710)AT4G32730| Symbols: PC-MYB1, ATMYB3R1, MYB3R-1, ATMYB3R-1 | PC-MYB1 (myb domain protein 3R1); DNA binding / transcription factor | chr4:15791044-15795648 FORWARDweakly similar to ( 105)MYB3_HORVUREB1	-2.81105
27.3.25	RNA.regulation of transcription.MYB domain transcription factor family	ptpaffx.213932.1.s1_at		ptpaffx.213932.1.s1_at	(jgi|poptr1_1|259077|gw1.xvii.1068.1): moderately similar to ( 308)AT3G47600| Symbols: AtMYBCP70, AtMYB94, MYB94 | MYB94 (myb domain protein 94); DNA binding / transcription factor | chr3:17550612-17552020 REVERSEweakly similar to ( 188)MYB4_ORYSAREB1	1.46576
27.3.25	RNA.regulation of transcription.MYB domain transcription factor family	ptpaffx.224516.1.s1_s_at		ptpaffx.224516.1.s1_s_at	(jgi|poptr1_1|561590|eugene3.00061549): weakly similar to ( 113)AT4G28110| Symbols: AtMYB41 | AtMYB41 (myb domain protein 41); DNA binding / transcription factor | chr4:13968172-13969390 REVERSEweakly similar to ( 115)MYBC_MAIZE	-3.03133
27.3.25	RNA.regulation of transcription.MYB domain transcription factor family	ptpaffx.101117.1.a1_at		ptpaffx.101117.1.a1_at	(jgi|poptr1_1|717084|estext_genewise1_v1.c_lg_vi0902): weakly similar to ( 163)AT5G35550| Symbols: AtMYB123, MYB123, TT2 | TT2 (TRANSPARENT TESTA 2); DNA binding / transcription factor | chr5:13744037-13744959 FORWARDweakly similar to ( 168)MYBC_MAIZEREB1	-1.79884
27.3.25	RNA.regulation of transcription.MYB domain transcription factor family	ptpaffx.224516.1.s1_at		ptpaffx.224516.1.s1_at	(jgi|poptr1_1|561590|eugene3.00061549): weakly similar to ( 113)AT4G28110| Symbols: AtMYB41 | AtMYB41 (myb domain protein 41); DNA binding / transcription factor | chr4:13968172-13969390 REVERSEweakly similar to ( 115)MYBC_MAIZE	-3.30008
27.3.25	RNA.regulation of transcription.MYB domain transcription factor family	ptp.4356.1.s1_at		ptp.4356.1.s1_at	(jgi|poptr1_1|831892|estext_fgenesh4_pm.c_lg_vi0283): moderately similar to ( 351)AT2G37630| Symbols: ATPHAN, AS1, ATMYB91, MYB91 | AS1/ATMYB91/ATPHAN/MYB91 (ASYMMETRIC LEAVES 1, MYB DOMAIN PROTEIN 91); DNA binding / protein homodimerization/ transcription factor | chr2:15788876-15789979 REVERSEvery weakly similar to (99.4)GAM1_ORYSA	-4.93008
27.3.25	RNA.regulation of transcription.MYB domain transcription factor family	ptpaffx.1431.2.s1_at		ptpaffx.1431.2.s1_at	(jgi|poptr1_1|592009|eugene3.00400354): moderately similar to ( 219)AT4G37260| Symbols: MYB73, AtMYB73 | AtMYB73/MYB73 (myb domain protein 73); DNA binding / transcription factor | chr4:17540596-17541558 FORWARDweakly similar to ( 107)MYB4_ORYSAREB1	1.08851
27.3.25	RNA.regulation of transcription.MYB domain transcription factor family	ptpaffx.163978.1.s1_at		ptpaffx.163978.1.s1_at	(jgi|poptr1_1|556142|eugene3.00040855): moderately similar to ( 218)AT2G37630| Symbols: ATPHAN, AS1, ATMYB91, MYB91 | AS1/ATMYB91/ATPHAN/MYB91 (ASYMMETRIC LEAVES 1, MYB DOMAIN PROTEIN 91); DNA binding / protein homodimerization/ transcription factor | chr2:15788876-15789979 REVERSEvery weakly similar to (87.4)GAM1_ORYSA	-2.69593
27.3.26	RNA.regulation of transcription.MYB-related transcription factor family	ptpaffx.211399.1.s1_at		ptpaffx.211399.1.s1_at	(jgi|poptr1_1|807195|fgenesh4_pm.c_lg_xiv000005): moderately similar to ( 207)AT5G67580| Symbols: TRB2, ATTRB2 | ATTRB2/TRB2 (TELOMERE REPEAT BINDING FACTOR 2); DNA binding / transcription factor | chr5:26973069-26974299 REVERSE	1.17071
27.3.26	RNA.regulation of transcription.MYB-related transcription factor family	ptpaffx.204614.1.s1_at		ptpaffx.204614.1.s1_at	(jgi|poptr1_1|201310|gw1.ix.1775.1): weakly similar to ( 105)AT1G75250| Symbols: | myb family transcription factor | chr1:28248124-28249114 REVERSE	2.61043
27.3.26	RNA.regulation of transcription.MYB-related transcription factor family	ptp.3559.1.a1_at		ptp.3559.1.a1_at	(jgi|poptr1_1|560884|eugene3.00060843): moderately similar to ( 335)AT2G38090| Symbols: | myb family transcription factor | chr2:15952356-15953853 FORWARD	-2.1351
27.3.26	RNA.regulation of transcription.MYB-related transcription factor family	ptpaffx.152000.1.s1_s_at		ptpaffx.152000.1.s1_s_at	(jgi|poptr1_1|705811|estext_genewise1_v1.c_lg_i0389): moderately similar to ( 267)AT3G16350| Symbols: | myb family transcription factor | chr3:5547834-5549403 FORWARD	1.1296
27.3.26	RNA.regulation of transcription.MYB-related transcription factor family	ptpaffx.48017.2.s1_a_at		ptpaffx.48017.2.s1_a_at	(jgi|poptr1_1|653302|grail3.0112005801): weakly similar to ( 123)AT5G47390| Symbols: | myb family transcription factor | chr5:19244228-19245773 FORWARD	-1.97034
27.3.26	RNA.regulation of transcription.MYB-related transcription factor family	ptpaffx.19580.1.s1_at		ptpaffx.19580.1.s1_at	(jgi|poptr1_1|572303|eugene3.00140348): moderately similar to ( 268)AT4G01280| Symbols: | myb family transcription factor | chr4:535288-536854 FORWARD	1.0152
27.3.29	RNA.regulation of transcription.TCP transcription factor family	ptpaffx.150249.1.s1_s_at		ptpaffx.150249.1.s1_s_at	(jgi|poptr1_1|549725|eugene3.00012166): moderately similar to ( 209)AT3G27010| Symbols: PCF1, AT-TCP20 | AT-TCP20 (ARABIDOPSIS THALIANA TEOSINTE BRANCHED 1, CYCLOIDEA, PCF (TCP)-DOMAIN FAMILY PROTEIN 20); transcription factor | chr3:9959047-9959991 REVERSETCP	1.07989
27.3.29	RNA.regulation of transcription.TCP transcription factor family	ptpaffx.131511.1.s1_s_at		ptpaffx.131511.1.s1_s_at	(jgi|poptr1_1|556378|eugene3.00041091): weakly similar to ( 157)AT3G02150| Symbols: TCP13, TFPD, PTF1 | PTF1 (PLASTID TRANSCRIPTION FACTOR 1); transcription factor | chr3:391529-392596 FORWARDTCP	1.21179
27.3.29	RNA.regulation of transcription.TCP transcription factor family	ptpaffx.212640.1.s1_s_at		ptpaffx.212640.1.s1_s_at	MULTIPLE HITS: (jgi|poptr1_1|433359|gw1.xii.1118.1,jgi|poptr1_1|251155|gw1.xv.591.1) jgi|poptr1_1|251155|gw1.xv.591.1: TCP	1.04033
27.3.29	RNA.regulation of transcription.TCP transcription factor family	ptpaffx.209858.1.s1_s_at		ptpaffx.209858.1.s1_s_at	(jgi|poptr1_1|568617|eugene3.00110631): moderately similar to ( 248)AT3G15030| Symbols: MEE35, TCP4 | TCP4 (TCP FAMILY TRANSCRIPTION FACTOR 4); transcription factor | chr3:5062315-5063577 FORWARDTCP	-1.71066
27.3.29	RNA.regulation of transcription.TCP transcription factor family	ptpaffx.204161.1.s1_at		ptpaffx.204161.1.s1_at	(jgi|poptr1_1|556378|eugene3.00041091): weakly similar to ( 157)AT3G02150| Symbols: TCP13, TFPD, PTF1 | PTF1 (PLASTID TRANSCRIPTION FACTOR 1); transcription factor | chr3:391529-392596 FORWARDTCP	1.06289
27.3.29	RNA.regulation of transcription.TCP transcription factor family	ptpaffx.201326.1.s1_s_at		ptpaffx.201326.1.s1_s_at	(jgi|poptr1_1|642377|grail3.0032015302): weakly similar to ( 152)AT3G15030| Symbols: MEE35, TCP4 | TCP4 (TCP FAMILY TRANSCRIPTION FACTOR 4); transcription factor | chr3:5062315-5063577 FORWARDTCP	-1.20461
27.3.29	RNA.regulation of transcription.TCP transcription factor family	ptpaffx.103645.1.a1_at		ptpaffx.103645.1.a1_at	(jgi|poptr1_1|592176|eugene3.00410019): moderately similar to ( 213)AT3G15030| Symbols: MEE35, TCP4 | TCP4 (TCP FAMILY TRANSCRIPTION FACTOR 4); transcription factor | chr3:5062315-5063577 FORWARDTCP	-2.35505
27.3.29	RNA.regulation of transcription.TCP transcription factor family	ptpaffx.214001.1.s1_at		ptpaffx.214001.1.s1_at	(jgi|poptr1_1|778619|fgenesh4_pg.c_lg_xvii000498): weakly similar to ( 154)AT3G02150| Symbols: TCP13, TFPD, PTF1 | PTF1 (PLASTID TRANSCRIPTION FACTOR 1); transcription factor | chr3:391529-392596 FORWARDTCP	2.17301
27.3.29	RNA.regulation of transcription.TCP transcription factor family	ptpaffx.203413.1.s1_at		ptpaffx.203413.1.s1_at	(jgi|poptr1_1|554743|eugene3.00031376): weakly similar to ( 191)AT3G27010| Symbols: PCF1, AT-TCP20 | AT-TCP20 (ARABIDOPSIS THALIANA TEOSINTE BRANCHED 1, CYCLOIDEA, PCF (TCP)-DOMAIN FAMILY PROTEIN 20); transcription factor | chr3:9959047-9959991 REVERSETCP	1.24287
27.3.30	RNA.regulation of transcription.Trihelix, Triple-Helix transcription factor family	ptpaffx.205609.1.s1_at		ptpaffx.205609.1.s1_at	(jgi|poptr1_1|204916|gw1.v.317.1): moderately similar to ( 352)AT1G76890| Symbols: AT-GT2, GT2 | GT2; transcription factor | chr1:28878105-28880097 REVERSE	1.29747
27.3.30	RNA.regulation of transcription.Trihelix, Triple-Helix transcription factor family	ptpaffx.214094.1.s1_s_at		ptpaffx.214094.1.s1_s_at	MULTIPLE HITS: (jgi|poptr1_1|778837|fgenesh4_pg.c_lg_xviii000205,jgi|poptr1_1|577994|eugene3.00180218) jgi|poptr1_1|778837|fgenesh4_pg.c_lg_xviii000205: weakly similar to ( 145)AT1G76890| Symbols: AT-GT2, GT2 | GT2; transcription factor | chr1:28878105-28880097 REVERSEjgi|poptr1_1|577994|eugene3.00180218: weakly similar to ( 144)AT1G76880| Symbols: | trihelix DNA-binding protein, putative | chr1:…	-1.17855
27.3.30	RNA.regulation of transcription.Trihelix, Triple-Helix transcription factor family	ptpaffx.16157.1.s1_s_at		ptpaffx.16157.1.s1_s_at	(jgi|poptr1_1|560923|eugene3.00060882): weakly similar to ( 157)AT5G01380| Symbols: | transcription factor | chr5:155783-157450 REVERSE	1.70054
27.3.30	RNA.regulation of transcription.Trihelix, Triple-Helix transcription factor family	ptpaffx.201134.1.s1_at		ptpaffx.201134.1.s1_at	(jgi|poptr1_1|175065|gw1.i.3665.1): moderately similar to ( 315)AT1G76880| Symbols: | trihelix DNA-binding protein, putative | chr1:28870488-28872825 FORWARD	1.41895
27.3.30	RNA.regulation of transcription.Trihelix, Triple-Helix transcription factor family	ptpaffx.207574.1.s1_s_at		ptpaffx.207574.1.s1_s_at	(jgi|poptr1_1|655813|grail3.0090017601): moderately similar to ( 244)AT5G03680| Symbols: PTL | PTL (PETAL LOSS); transcription factor | chr5:957857-960759 FORWARD	-1.06533
27.3.30	RNA.regulation of transcription.Trihelix, Triple-Helix transcription factor family	ptpaffx.4485.1.s1_s_at		ptpaffx.4485.1.s1_s_at	(jgi|poptr1_1|810482|fgenesh4_pm.c_scaffold_70000033): moderately similar to ( 260)AT5G28300| Symbols: | trihelix DNA-binding protein, putative | chr5:10292793-10295105 REVERSE	-1.65242
27.3.30	RNA.regulation of transcription.Trihelix, Triple-Helix transcription factor family	ptpaffx.222704.1.s1_at		ptpaffx.222704.1.s1_at	(jgi|poptr1_1|810482|fgenesh4_pm.c_scaffold_70000033): moderately similar to ( 260)AT5G28300| Symbols: | trihelix DNA-binding protein, putative | chr5:10292793-10295105 REVERSE	-1.67271
27.3.30	RNA.regulation of transcription.Trihelix, Triple-Helix transcription factor family	ptpaffx.210989.1.s1_at		ptpaffx.210989.1.s1_at	(jgi|poptr1_1|571019|eugene3.00130383): moderately similar to ( 261)AT5G28300| Symbols: | trihelix DNA-binding protein, putative | chr5:10292793-10295105 REVERSE	-3.1921
27.3.30	RNA.regulation of transcription.Trihelix, Triple-Helix transcription factor family	ptpaffx.213119.1.s1_at		ptpaffx.213119.1.s1_at	(jgi|poptr1_1|776769|fgenesh4_pg.c_lg_xvi000011): weakly similar to ( 150)AT5G47660| Symbols: | DNA-binding protein-related | chr5:19330234-19331862 FORWARD	-1.41331
27.3.31	RNA.regulation of transcription.TUB transcription factor family	ptpaffx.200078.1.s1_at		ptpaffx.200078.1.s1_at	(jgi|poptr1_1|178195|gw1.i.6795.1): moderately similar to ( 419)AT1G16070| Symbols: AtTLP8 | AtTLP8 (TUBBY LIKE PROTEIN 8) | chr1:5511893-5513773 REVERSETub	-4.72303
27.3.32	RNA.regulation of transcription.WRKY domain transcription factor family	ptpaffx.152367.1.s1_at		ptpaffx.152367.1.s1_at	(jgi|poptr1_1|669155|grail3.0007034202): moderately similar to ( 231)AT1G80840| Symbols: ATWRKY40, WRKY40 | WRKY40 (WRKY DNA-binding protein 40); transcription factor | chr1:30388726-30390248 FORWARDWRKY	3.61331
27.3.32	RNA.regulation of transcription.WRKY domain transcription factor family	ptpaffx.71036.1.s1_at		ptpaffx.71036.1.s1_at	(jgi|poptr1_1|816178|estext_fgenesh4_pg.c_lg_ii0549): weakly similar to ( 160)AT4G18170| Symbols: ATWRKY28, WRKY28 | WRKY28 (WRKY DNA-binding protein 28); transcription factor | chr4:10061519-10062702 FORWARDWRKY	1.00249
27.3.32	RNA.regulation of transcription.WRKY domain transcription factor family	ptpaffx.221614.1.s1_at		ptpaffx.221614.1.s1_at	(jgi|poptr1_1|782119|fgenesh4_pg.c_scaffold_44000249): weakly similar to ( 176)AT5G52830| Symbols: ATWRKY27, WRKY27 | WRKY27 (WRKY DNA-binding protein 27); transcription factor | chr5:21428222-21429444 FORWARDWRKY	-1.31195
27.3.32	RNA.regulation of transcription.WRKY domain transcription factor family	ptpaffx.209136.1.s1_at		ptpaffx.209136.1.s1_at	(jgi|poptr1_1|833697|estext_fgenesh4_pm.c_lg_x0626): moderately similar to ( 365)AT1G13960| Symbols: WRKY4 | WRKY4 (WRKY DNA-binding protein 4); transcription factor | chr1:4776619-4779040 FORWARDWRKY	1.14002
27.3.32	RNA.regulation of transcription.WRKY domain transcription factor family	ptp.5995.1.s1_at		ptp.5995.1.s1_at	(jgi|poptr1_1|819471|estext_fgenesh4_pg.c_lg_vi1508): weakly similar to ( 129)AT5G26170| Symbols: ATWRKY50, WRKY50 | WRKY50 (WRKY DNA-binding protein 50); transcription factor | chr5:9147179-9148131 REVERSEWRKY	1.90422
27.3.32	RNA.regulation of transcription.WRKY domain transcription factor family	ptp.2164.1.s1_s_at		ptp.2164.1.s1_s_at	(jgi|poptr1_1|669155|grail3.0007034202): moderately similar to ( 231)AT1G80840| Symbols: ATWRKY40, WRKY40 | WRKY40 (WRKY DNA-binding protein 40); transcription factor | chr1:30388726-30390248 FORWARDWRKY	3.32856
27.3.32	RNA.regulation of transcription.WRKY domain transcription factor family	ptpaffx.210225.1.s1_at		ptpaffx.210225.1.s1_at	(jgi|poptr1_1|772348|fgenesh4_pg.c_lg_xii000123): weakly similar to ( 180)AT4G23810| Symbols: ATWRKY53, WRKY53 | WRKY53 (WRKY DNA-binding protein 53); DNA binding / protein binding / transcription activator/ transcription factor | chr4:12392676-12393749 REVERSEWRKY	1.14309
27.3.32	RNA.regulation of transcription.WRKY domain transcription factor family	ptpaffx.107622.1.a1_at		ptpaffx.107622.1.a1_at	(jgi|poptr1_1|653213|grail3.0023037401): weakly similar to ( 116)AT3G56400| Symbols: ATWRKY70, WRKY70 | WRKY70 (WRKY DNA-binding protein 70); transcription factor | chr3:20920061-20921388 REVERSEWRKY	1.92776
27.3.32	RNA.regulation of transcription.WRKY domain transcription factor family	ptpaffx.10586.2.s1_at		ptpaffx.10586.2.s1_at	(jgi|poptr1_1|830963|estext_fgenesh4_pm.c_lg_iii0624): moderately similar to ( 264)AT1G80840| Symbols: ATWRKY40, WRKY40 | WRKY40 (WRKY DNA-binding protein 40); transcription factor | chr1:30388726-30390248 FORWARDWRKY	1.86328
27.3.32	RNA.regulation of transcription.WRKY domain transcription factor family	ptpaffx.203170.1.s1_at		ptpaffx.203170.1.s1_at	(jgi|poptr1_1|757358|fgenesh4_pg.c_lg_iii000900): weakly similar to ( 151)AT2G30590| Symbols: WRKY21 | WRKY21 (WRKY DNA-binding protein 21); transcription factor | chr2:13040968-13042380 FORWARDWRKY	2.05526
27.3.32	RNA.regulation of transcription.WRKY domain transcription factor family	ptp.2645.1.s1_s_at		ptp.2645.1.s1_s_at	(jgi|poptr1_1|834779|estext_fgenesh4_pm.c_lg_xiv0172): weakly similar to ( 161)AT4G23810| Symbols: ATWRKY53, WRKY53 | WRKY53 (WRKY DNA-binding protein 53); DNA binding / protein binding / transcription activator/ transcription factor | chr4:12392676-12393749 REVERSEWRKY	1.38697
27.3.32	RNA.regulation of transcription.WRKY domain transcription factor family	ptpaffx.209605.1.s1_at		ptpaffx.209605.1.s1_at	(jgi|poptr1_1|233382|gw1.xi.1362.1): moderately similar to ( 337)AT1G62300| Symbols: WRKY6 | WRKY6 (WRKY DNA-binding protein 6); transcription factor | chr1:23020552-23022820 REVERSEWRKY	3.88882
27.3.32	RNA.regulation of transcription.WRKY domain transcription factor family	ptpaffx.11208.1.a1_at		ptpaffx.11208.1.a1_at	(jgi|poptr1_1|261634|gw1.xviii.2175.1): moderately similar to ( 291)AT4G31550| Symbols: ATWRKY11, WRKY11 | WRKY11 (WRKY DNA-binding protein 11); transcription factor | chr4:15290071-15291464 REVERSEWRKY	1.16665
27.3.32	RNA.regulation of transcription.WRKY domain transcription factor family	ptpaffx.217349.1.s1_x_at		ptpaffx.217349.1.s1_x_at	(jgi|poptr1_1|274535|gw1.166.31.1): moderately similar to ( 377)AT1G62300| Symbols: WRKY6 | WRKY6 (WRKY DNA-binding protein 6); transcription factor | chr1:23020552-23022820 REVERSEWRKY	3.47534
27.3.32	RNA.regulation of transcription.WRKY domain transcription factor family	ptpaffx.214241.1.s1_at		ptpaffx.214241.1.s1_at	(jgi|poptr1_1|578278|eugene3.00180502): very weakly similar to ( 100)AT4G31805| Symbols: | WRKY family transcription factor | chr4:15385460-15386781 FORWARD	-1.08557
27.3.32	RNA.regulation of transcription.WRKY domain transcription factor family	ptpaffx.213547.1.s1_at		ptpaffx.213547.1.s1_at	(jgi|poptr1_1|777667|fgenesh4_pg.c_lg_xvi000909): weakly similar to ( 140)AT5G43290| Symbols: ATWRKY49, WRKY49 | WRKY49 (WRKY DNA-binding protein 49); transcription factor | chr5:17389215-17390311 REVERSEWRKY	-1.1081
27.3.32	RNA.regulation of transcription.WRKY domain transcription factor family	ptpaffx.217349.1.s1_at		ptpaffx.217349.1.s1_at	(jgi|poptr1_1|274535|gw1.166.31.1): moderately similar to ( 377)AT1G62300| Symbols: WRKY6 | WRKY6 (WRKY DNA-binding protein 6); transcription factor | chr1:23020552-23022820 REVERSEWRKY	3.23623
27.3.32	RNA.regulation of transcription.WRKY domain transcription factor family	ptpaffx.205219.1.s1_at		ptpaffx.205219.1.s1_at	(jgi|poptr1_1|760201|fgenesh4_pg.c_lg_v000253): weakly similar to ( 131)AT5G64810| Symbols: ATWRKY51, WRKY51 | WRKY51 (WRKY DNA-binding protein 51); transcription factor | chr5:25925641-25926913 FORWARDWRKY	1.94069
27.3.32	RNA.regulation of transcription.WRKY domain transcription factor family	ptpaffx.153729.1.a1_at		ptpaffx.153729.1.a1_at	(jgi|poptr1_1|572520|eugene3.00140565): moderately similar to ( 268)AT4G01720| Symbols: ATWRKY47, WRKY47 | WRKY47 (WRKY DNA-binding protein 47); transcription factor | chr4:744949-748219 FORWARDWRKY	5.40716
27.3.32	RNA.regulation of transcription.WRKY domain transcription factor family	ptp.5112.2.s1_a_at		ptp.5112.2.s1_a_at	(jgi|poptr1_1|663578|grail3.0092008201): moderately similar to ( 274)AT2G38470| Symbols: ATWRKY33, WRKY33 | WRKY33 (WRKY DNA-binding protein 33); transcription factor | chr2:16115554-16117617 FORWARDWRKY	3.47437
27.3.32	RNA.regulation of transcription.WRKY domain transcription factor family	ptpaffx.68429.1.s1_a_at		ptpaffx.68429.1.s1_a_at	MULTIPLE HITS: (jgi|poptr1_1|197570|gw1.iv.2659.1,jgi|poptr1_1|822926|estext_fgenesh4_pg.c_lg_xi0756) jgi|poptr1_1|197570|gw1.iv.2659.1: weakly similar to ( 193)AT1G29280| Symbols: ATWRKY65, WRKY65 | WRKY65 (WRKY DNA-binding protein 65); transcription factor | chr1:10236575-10237453 FORWARDWRKY jgi|poptr1_1|822926|estext_fgenesh4_pg.c_lg_xi0756: moderately similar to ( 214)AT1G29280| Symbols: ATW…	3.50144
27.3.32	RNA.regulation of transcription.WRKY domain transcription factor family	ptpaffx.74505.1.s1_at		ptpaffx.74505.1.s1_at	(jgi|poptr1_1|822219|estext_fgenesh4_pg.c_lg_x1328): weakly similar to ( 166)AT5G49520| Symbols: ATWRKY48, WRKY48 | WRKY48 (WRKY DNA-binding protein 48); transcription factor | chr5:20108116-20110093 FORWARDWRKY	1.13501
27.3.32	RNA.regulation of transcription.WRKY domain transcription factor family	ptp.3143.2.s1_a_at		ptp.3143.2.s1_a_at	(jgi|poptr1_1|653213|grail3.0023037401): weakly similar to ( 116)AT3G56400| Symbols: ATWRKY70, WRKY70 | WRKY70 (WRKY DNA-binding protein 70); transcription factor | chr3:20920061-20921388 REVERSEWRKY	2.65903
27.3.32	RNA.regulation of transcription.WRKY domain transcription factor family	ptpaffx.213689.1.s1_at		ptpaffx.213689.1.s1_at	(jgi|poptr1_1|577093|eugene3.00161228): moderately similar to ( 321)AT2G38470| Symbols: ATWRKY33, WRKY33 | WRKY33 (WRKY DNA-binding protein 33); transcription factor | chr2:16115554-16117617 FORWARDWRKY	3.426
27.3.32	RNA.regulation of transcription.WRKY domain transcription factor family	ptpaffx.152367.1.s1_s_at		ptpaffx.152367.1.s1_s_at	MULTIPLE HITS: (jgi|poptr1_1|669155|grail3.0007034202,jgi|poptr1_1|561985|eugene3.00061944) jgi|poptr1_1|669155|grail3.0007034202: moderately similar to ( 231)AT1G80840| Symbols: ATWRKY40, WRKY40 | WRKY40 (WRKY DNA-binding protein 40); transcription factor | chr1:30388726-30390248 FORWARDWRKY jgi|poptr1_1|561985|eugene3.00061944: moderately similar to ( 214)AT4G31800| Symbols: WRKY18 | WRKY18 (WR…	3.89097
27.3.32	RNA.regulation of transcription.WRKY domain transcription factor family	ptpaffx.207935.1.s1_x_at		ptpaffx.207935.1.s1_x_at	MULTIPLE HITS: (jgi|poptr1_1|429534|gw1.viii.261.1,jgi|poptr1_1|822219|estext_fgenesh4_pg.c_lg_x1328) jgi|poptr1_1|822219|estext_fgenesh4_pg.c_lg_x1328: weakly similar to ( 166)AT5G49520| Symbols: ATWRKY48, WRKY48 | WRKY48 (WRKY DNA-binding protein 48); transcription factor | chr5:20108116-20110093 FORWARDWRKY	1.67149
27.3.32	RNA.regulation of transcription.WRKY domain transcription factor family	ptpaffx.218725.1.s1_x_at		ptpaffx.218725.1.s1_x_at	(jgi|poptr1_1|278925|gw1.212.69.1): weakly similar to ( 176)AT1G30650| Symbols: ATWRKY14, AR411, WRKY14 | WRKY14 (WRKY DNA-binding protein 14); transcription factor | chr1:10868594-10870955 FORWARDWRKY	1.1548
27.3.32	RNA.regulation of transcription.WRKY domain transcription factor family	ptpaffx.107379.1.s1_s_at		ptpaffx.107379.1.s1_s_at	(jgi|poptr1_1|663578|grail3.0092008201): moderately similar to ( 274)AT2G38470| Symbols: ATWRKY33, WRKY33 | WRKY33 (WRKY DNA-binding protein 33); transcription factor | chr2:16115554-16117617 FORWARDWRKY	3.89335
27.3.32	RNA.regulation of transcription.WRKY domain transcription factor family	ptpaffx.68429.1.s1_at		ptpaffx.68429.1.s1_at	(jgi|poptr1_1|197570|gw1.iv.2659.1): weakly similar to ( 193)AT1G29280| Symbols: ATWRKY65, WRKY65 | WRKY65 (WRKY DNA-binding protein 65); transcription factor | chr1:10236575-10237453 FORWARDWRKY	1.44502
27.3.32	RNA.regulation of transcription.WRKY domain transcription factor family	ptpaffx.214237.1.s1_at		ptpaffx.214237.1.s1_at	(jgi|poptr1_1|779120|fgenesh4_pg.c_lg_xviii000488): weakly similar to ( 122)AT1G80840| Symbols: ATWRKY40, WRKY40 | WRKY40 (WRKY DNA-binding protein 40); transcription factor | chr1:30388726-30390248 FORWARDWRKY	4.81542
27.3.32	RNA.regulation of transcription.WRKY domain transcription factor family	ptpaffx.55596.1.a1_at		ptpaffx.55596.1.a1_at	(jgi|poptr1_1|732261|estext_genewise1_v1.c_lg_xiv3374): moderately similar to ( 273)AT1G62300| Symbols: WRKY6 | WRKY6 (WRKY DNA-binding protein 6); transcription factor | chr1:23020552-23022820 REVERSEWRKY	1.63333
27.3.32	RNA.regulation of transcription.WRKY domain transcription factor family	ptpaffx.214243.1.s1_at		ptpaffx.214243.1.s1_at	(jgi|poptr1_1|779126|fgenesh4_pg.c_lg_xviii000494): weakly similar to ( 148)AT4G30935| Symbols: ATWRKY32, WRKY32 | WRKY32 (WRKY DNA-binding protein 32); transcription factor | chr4:15051922-15053914 REVERSEWRKY	-1.3206
27.3.32	RNA.regulation of transcription.WRKY domain transcription factor family	ptpaffx.5224.1.a1_at		ptpaffx.5224.1.a1_at	(jgi|poptr1_1|561985|eugene3.00061944): moderately similar to ( 214)AT4G31800| Symbols: WRKY18 | WRKY18 (WRKY DNA-binding protein 18); transcription factor | chr4:15383302-15384818 FORWARDWRKY	3.66074
27.3.34	RNA.regulation of transcription.Orphan family	ptpaffx.200529.1.s1_at		ptpaffx.200529.1.s1_at	(jgi|poptr1_1|181051|gw1.i.9651.1): moderately similar to ( 364)AT3G16000| Symbols: MFP1 | MFP1 (MAR BINDING FILAMENT-LIKE PROTEIN 1) | chr3:5431047-5433619 REVERSEmoderately similar to ( 421)MFP1_TOBAC	-1.33562
27.3.35	RNA.regulation of transcription.bZIP transcription factor family	ptpaffx.5626.1.a1_a_at		ptpaffx.5626.1.a1_a_at	MULTIPLE HITS: (jgi|poptr1_1|830210|estext_fgenesh4_pm.c_lg_ii0415,jgi|poptr1_1|716556|estext_genewise1_v1.c_lg_v5017) jgi|poptr1_1|830210|estext_fgenesh4_pm.c_lg_ii0415: moderately similar to ( 407)AT5G65210| Symbols: TGA1 | TGA1 | chr5:26076579-26077975 FORWARDmoderately similar to ( 362)TGA1A_TOBACjgi|poptr1_1|716556|estext_genewise1_v1.c_lg_v5017: moderately similar to ( 424)AT5G65210| Symbol…	1.49241
27.3.35	RNA.regulation of transcription.bZIP transcription factor family	ptpaffx.5626.3.s1_a_at		ptpaffx.5626.3.s1_a_at	(jgi|poptr1_1|830210|estext_fgenesh4_pm.c_lg_ii0415): moderately similar to ( 407)AT5G65210| Symbols: TGA1 | TGA1 | chr5:26076579-26077975 FORWARDmoderately similar to ( 362)TGA1A_TOBAC	1.89221
27.3.35	RNA.regulation of transcription.bZIP transcription factor family	ptpaffx.204391.1.s1_at		ptpaffx.204391.1.s1_at	(jgi|poptr1_1|767006|fgenesh4_pg.c_lg_ix000057): weakly similar to ( 147)AT3G44460| Symbols: ATBZIP67, DPBF2 | DPBF2 (BASIC LEUCINE ZIPPER TRANSCRIPTION FACTOR 67); DNA binding / transcription factor | chr3:16091102-16092709 REVERSE	-3.27258
27.3.35	RNA.regulation of transcription.bZIP transcription factor family	ptpaffx.126635.1.s1_at		ptpaffx.126635.1.s1_at	(jgi|poptr1_1|242954|gw1.xiii.3203.1): moderately similar to ( 257)AT2G40620| Symbols: | bZIP transcription factor family protein | chr2:16961882-16963950 REVERSEmoderately similar to ( 248)RF2B_ORYSA	-1.14976
27.3.35	RNA.regulation of transcription.bZIP transcription factor family	ptpaffx.102451.1.s1_s_at		ptpaffx.102451.1.s1_s_at	(jgi|poptr1_1|292460|gw1.64.112.1): moderately similar to ( 405)AT1G05270| Symbols: | TraB family protein | chr1:1531805-1534304 REVERSECOG1916 TraB	1.27663
27.3.35	RNA.regulation of transcription.bZIP transcription factor family	ptpaffx.222479.1.s1_x_at		ptpaffx.222479.1.s1_x_at	(jgi|poptr1_1|594982|eugene3.00660176): highly similar to ( 506)AT1G08320| Symbols: | bZIP family transcription factor | chr1:2622110-2627448 REVERSEmoderately similar to ( 293)TGA21_TOBAC	1.77391
27.3.35	RNA.regulation of transcription.bZIP transcription factor family	ptpaffx.143760.1.s1_at		ptpaffx.143760.1.s1_at	(jgi|poptr1_1|652586|grail3.0024024401): moderately similar to ( 351)AT3G12250| Symbols: BZIP45, TGA6 | TGA6 (TGA1a-related gene 6) | chr3:3906643-3908590 FORWARDmoderately similar to ( 384)TGA21_TOBAC	1.19998
27.3.35	RNA.regulation of transcription.bZIP transcription factor family	ptpaffx.201317.1.s1_at		ptpaffx.201317.1.s1_at	(jgi|poptr1_1|176347|gw1.i.4947.1): moderately similar to ( 234)AT3G58120| Symbols: | bZIP transcription factor family protein | chr3:21532266-21534055 REVERSEvery weakly similar to (80.1)RF2B_ORYSA	-2.21212
27.3.35	RNA.regulation of transcription.bZIP transcription factor family	ptpaffx.833.1.a1_at		ptpaffx.833.1.a1_at	(jgi|poptr1_1|649375|grail3.0001041801): weakly similar to ( 134)AT1G75390| Symbols: ATBZIP44 | ATBZIP44 (ARABIDOPSIS THALIANA BASIC LEUCINE-ZIPPER 44) | chr1:28295885-28296326 FORWARDvery weakly similar to (81.3)OCS1_MAIZE	-1.54079
27.3.35	RNA.regulation of transcription.bZIP transcription factor family	ptpaffx.222479.1.s1_at		ptpaffx.222479.1.s1_at	(jgi|poptr1_1|594982|eugene3.00660176): highly similar to ( 506)AT1G08320| Symbols: | bZIP family transcription factor | chr1:2622110-2627448 REVERSEmoderately similar to ( 293)TGA21_TOBAC	1.70023
27.3.35	RNA.regulation of transcription.bZIP transcription factor family	ptpaffx.4946.2.s1_at		ptpaffx.4946.2.s1_at	(jgi|poptr1_1|710131|estext_genewise1_v1.c_lg_ii0889): weakly similar to ( 115)AT1G75390| Symbols: ATBZIP44 | ATBZIP44 (ARABIDOPSIS THALIANA BASIC LEUCINE-ZIPPER 44) | chr1:28295885-28296326 FORWARD	-2.08581
27.3.35	RNA.regulation of transcription.bZIP transcription factor family	ptpaffx.5626.1.a1_at		ptpaffx.5626.1.a1_at	(jgi|poptr1_1|716556|estext_genewise1_v1.c_lg_v5017): moderately similar to ( 424)AT5G65210| Symbols: TGA1 | TGA1 | chr5:26076579-26077975 FORWARDmoderately similar to ( 368)TGA1A_TOBAC	1.06424
27.3.35	RNA.regulation of transcription.bZIP transcription factor family	ptpaffx.41572.1.a1_s_at		ptpaffx.41572.1.a1_s_at	(jgi|poptr1_1|559630|eugene3.00051245): weakly similar to ( 112)AT3G54620| Symbols: ATBZIP25, BZO2H4 | ATBZIP25/BZO2H4 (ARABIDOPSIS THALIANA BASIC LEUCINE ZIPPER 25) | chr3:20229584-20231319 REVERSEweakly similar to ( 122)CPRF2_PETCR	1.10286
27.3.35	RNA.regulation of transcription.bZIP transcription factor family	ptpaffx.66318.1.s1_a_at		ptpaffx.66318.1.s1_a_at	(jgi|poptr1_1|818888|estext_fgenesh4_pg.c_lg_v1707): weakly similar to ( 101)AT1G42990| Symbols: ATBZIP60 | ATBZIP60 (BASIC REGION/LEUCINE ZIPPER MOTIF 60); DNA binding / transcription factor | chr1:16138502-16139899 REVERSE	1.0961
27.3.35	RNA.regulation of transcription.bZIP transcription factor family	ptpaffx.1035.1.a1_at		ptpaffx.1035.1.a1_at	(jgi|poptr1_1|554977|eugene3.00031610): weakly similar to ( 145)AT2G16770| Symbols: | DNA binding / transcription factor | chr2:7286941-7287899 FORWARD	1.92958
27.3.35	RNA.regulation of transcription.bZIP transcription factor family	ptpaffx.5626.4.s1_a_at		ptpaffx.5626.4.s1_a_at	(jgi|poptr1_1|830210|estext_fgenesh4_pm.c_lg_ii0415): moderately similar to ( 407)AT5G65210| Symbols: TGA1 | TGA1 | chr5:26076579-26077975 FORWARDmoderately similar to ( 362)TGA1A_TOBAC	1.53226
27.3.37	RNA.regulation of transcription.AS2,Lateral Organ Boundaries Gene Family	ptpaffx.32419.2.s1_s_at		ptpaffx.32419.2.s1_s_at	MULTIPLE HITS: (jgi|poptr1_1|646183|grail3.0089001701,jgi|poptr1_1|831441|estext_fgenesh4_pm.c_lg_v0239) jgi|poptr1_1|646183|grail3.0089001701: moderately similar to ( 259)AT3G49940| Symbols: LBD38 | LBD38 (LOB DOMAIN-CONTAINING PROTEIN 38) | chr3:18525450-18526287 FORWARDDUF260 jgi|poptr1_1|831441|estext_fgenesh4_pm.c_lg_v0239: moderately similar to ( 239)AT5G67420| Symbols: LBD37 | LBD37 (LOB D…	2.3099
27.3.37	RNA.regulation of transcription.AS2,Lateral Organ Boundaries Gene Family	ptpaffx.44821.1.a1_s_at		ptpaffx.44821.1.a1_s_at	(jgi|poptr1_1|659394|grail3.0022002901): moderately similar to ( 254)AT1G65620| Symbols: AS2 | AS2 (ASYMMETRIC LEAVES 2) | chr1:24403809-24404408 FORWARDDUF260	-2.07411
27.3.37	RNA.regulation of transcription.AS2,Lateral Organ Boundaries Gene Family	ptpaffx.32419.2.s1_at		ptpaffx.32419.2.s1_at	(jgi|poptr1_1|831441|estext_fgenesh4_pm.c_lg_v0239): moderately similar to ( 239)AT5G67420| Symbols: LBD37 | LBD37 (LOB DOMAIN-CONTAINING PROTEIN 37) | chr5:26921802-26922641 REVERSEDUF260	3.24108
27.3.37	RNA.regulation of transcription.AS2,Lateral Organ Boundaries Gene Family	ptpaffx.209221.1.s1_at		ptpaffx.209221.1.s1_at	(jgi|poptr1_1|659394|grail3.0022002901): moderately similar to ( 254)AT1G65620| Symbols: AS2 | AS2 (ASYMMETRIC LEAVES 2) | chr1:24403809-24404408 FORWARDDUF260	-1.82186
27.3.37	RNA.regulation of transcription.AS2,Lateral Organ Boundaries Gene Family	ptpaffx.200320.1.s1_at		ptpaffx.200320.1.s1_at	(jgi|poptr1_1|814988|estext_fgenesh4_pg.c_lg_i0705): moderately similar to ( 220)AT1G31320| Symbols: LBD4 | LBD4 (LOB DOMAIN-CONTAINING PROTEIN 4) | chr1:11213088-11214013 FORWARDDUF260	-1.40132
27.3.37	RNA.regulation of transcription.AS2,Lateral Organ Boundaries Gene Family	ptpaffx.32419.1.a1_at		ptpaffx.32419.1.a1_at	(jgi|poptr1_1|831441|estext_fgenesh4_pm.c_lg_v0239): moderately similar to ( 239)AT5G67420| Symbols: LBD37 | LBD37 (LOB DOMAIN-CONTAINING PROTEIN 37) | chr5:26921802-26922641 REVERSEDUF260	3.21955
27.3.37	RNA.regulation of transcription.AS2,Lateral Organ Boundaries Gene Family	ptpaffx.207814.1.s1_at		ptpaffx.207814.1.s1_at	(jgi|poptr1_1|656362|grail3.0010011101): moderately similar to ( 251)AT1G65620| Symbols: AS2 | AS2 (ASYMMETRIC LEAVES 2) | chr1:24403809-24404408 FORWARDDUF260	-2.91035
27.3.40	RNA.regulation of transcription.Aux/IAA family	ptpaffx.21896.2.s1_s_at		ptpaffx.21896.2.s1_s_at	MULTIPLE HITS: (jgi|poptr1_1|229927|gw1.x.4624.1,jgi|poptr1_1|803776|fgenesh4_pm.c_lg_viii000731) jgi|poptr1_1|229927|gw1.x.4624.1: moderately similar to ( 228)AT2G33310| Symbols: IAA13 | IAA13 (indoleacetic acid-induced protein 13) | chr2:14121646-14122834 REVERSEweakly similar to ( 159)IAA10_ORYSAAUX_IAA jgi|poptr1_1|803776|fgenesh4_pm.c_lg_viii000731: moderately similar to ( 233)AT2G33310| Sym…	-1.18511
27.3.40	RNA.regulation of transcription.Aux/IAA family	ptpaffx.214062.1.s1_at		ptpaffx.214062.1.s1_at	(jgi|poptr1_1|260267|gw1.xviii.808.1): weakly similar to ( 174)AT3G16500| Symbols: IAA26, PAP1 | PAP1 (PHYTOCHROME-ASSOCIATED PROTEIN 1); transcription factor | chr3:5612807-5614214 REVERSEweakly similar to ( 169)IAA7_ORYSAAUX_IAA	1.87477
27.3.40	RNA.regulation of transcription.Aux/IAA family	ptpaffx.214567.1.s1_s_at		ptpaffx.214567.1.s1_s_at	(jgi|poptr1_1|578920|eugene3.00181144): very weakly similar to (91.7)AT4G28640| Symbols: IAA11 | IAA11 (indoleacetic acid-induced protein 11) | chr4:14142294-14143934 FORWARDvery weakly similar to (84.3)IAA10_ORYSAAUX_IAA	1.62504
27.3.40	RNA.regulation of transcription.Aux/IAA family	ptpaffx.5545.2.s1_at		ptpaffx.5545.2.s1_at	(jgi|poptr1_1|830259|estext_fgenesh4_pm.c_lg_ii0495): moderately similar to ( 335)AT5G65670| Symbols: IAA9 | IAA9 (indoleacetic acid-induced protein 9); transcription factor | chr5:26271689-26273360 FORWARDmoderately similar to ( 210)IAA30_ORYSAAUX_IAA	-1.47241
27.3.40	RNA.regulation of transcription.Aux/IAA family	ptpaffx.214567.1.s1_at		ptpaffx.214567.1.s1_at	(jgi|poptr1_1|578920|eugene3.00181144): very weakly similar to (91.7)AT4G28640| Symbols: IAA11 | IAA11 (indoleacetic acid-induced protein 11) | chr4:14142294-14143934 FORWARDvery weakly similar to (84.3)IAA10_ORYSAAUX_IAA	1.27252
27.3.40	RNA.regulation of transcription.Aux/IAA family	ptpaffx.208219.1.s1_at		ptpaffx.208219.1.s1_at	(jgi|poptr1_1|803776|fgenesh4_pm.c_lg_viii000731): moderately similar to ( 233)AT2G33310| Symbols: IAA13 | IAA13 (indoleacetic acid-induced protein 13) | chr2:14121646-14122834 REVERSEweakly similar to ( 165)IAA10_ORYSAAUX_IAA	-1.65917
27.3.40	RNA.regulation of transcription.Aux/IAA family	ptpaffx.19997.1.a1_at		ptpaffx.19997.1.a1_at	(jgi|poptr1_1|646006|grail3.0037017201): weakly similar to ( 151)AT3G16500| Symbols: IAA26, PAP1 | PAP1 (PHYTOCHROME-ASSOCIATED PROTEIN 1); transcription factor | chr3:5612807-5614214 REVERSEweakly similar to ( 145)IAA7_ORYSAAUX_IAA	-1.87026
27.3.40	RNA.regulation of transcription.Aux/IAA family	ptpaffx.214062.1.s1_x_at		ptpaffx.214062.1.s1_x_at	(jgi|poptr1_1|260267|gw1.xviii.808.1): weakly similar to ( 174)AT3G16500| Symbols: IAA26, PAP1 | PAP1 (PHYTOCHROME-ASSOCIATED PROTEIN 1); transcription factor | chr3:5612807-5614214 REVERSEweakly similar to ( 169)IAA7_ORYSAAUX_IAA	1.72287
27.3.40	RNA.regulation of transcription.Aux/IAA family	ptp.138.1.s1_s_at		ptp.138.1.s1_s_at	(jgi|poptr1_1|830259|estext_fgenesh4_pm.c_lg_ii0495): moderately similar to ( 335)AT5G65670| Symbols: IAA9 | IAA9 (indoleacetic acid-induced protein 9); transcription factor | chr5:26271689-26273360 FORWARDmoderately similar to ( 210)IAA30_ORYSAAUX_IAA	-2.3088
27.3.40	RNA.regulation of transcription.Aux/IAA family	ptpaffx.19564.1.s1_s_at		ptpaffx.19564.1.s1_s_at	(jgi|poptr1_1|830259|estext_fgenesh4_pm.c_lg_ii0495): moderately similar to ( 335)AT5G65670| Symbols: IAA9 | IAA9 (indoleacetic acid-induced protein 9); transcription factor | chr5:26271689-26273360 FORWARDmoderately similar to ( 210)IAA30_ORYSAAUX_IAA	-2.19276
27.3.40	RNA.regulation of transcription.Aux/IAA family	ptpaffx.16882.1.a1_at		ptpaffx.16882.1.a1_at	(jgi|poptr1_1|830678|estext_fgenesh4_pm.c_lg_iii0099): moderately similar to ( 201)AT3G15540| Symbols: MSG2, IAA19 | IAA19 (indoleacetic acid-induced protein 19); transcription factor | chr3:5264107-5265385 FORWARDmoderately similar to ( 237)AUX22_SOYBNAUX_IAA	-2.67403
27.3.40	RNA.regulation of transcription.Aux/IAA family	ptpaffx.5832.1.s1_a_at		ptpaffx.5832.1.s1_a_at	(jgi|poptr1_1|584053|eugene3.01570047): moderately similar to ( 295)AT4G29080| Symbols: IAA27, PAP2 | PAP2 (PHYTOCHROME-ASSOCIATED PROTEIN 2); transcription factor | chr4:14323671-14325219 REVERSEmoderately similar to ( 221)IAA30_ORYSAAUX_IAA	-1.74408
27.3.40	RNA.regulation of transcription.Aux/IAA family	ptpaffx.1332.2.a1_at		ptpaffx.1332.2.a1_at	(jgi|poptr1_1|171693|gw1.i.293.1): moderately similar to ( 268)AT2G22670| Symbols: IAA8 | IAA8 (indoleacetic acid-induced protein 8) | chr2:9644216-9645539 FORWARDmoderately similar to ( 214)IAA3_ORYSAAUX_IAA	-1.44929
27.3.40	RNA.regulation of transcription.Aux/IAA family	ptpaffx.1332.1.s1_at		ptpaffx.1332.1.s1_at	(jgi|poptr1_1|711734|estext_genewise1_v1.c_lg_iii0268): moderately similar to ( 281)AT4G29080| Symbols: IAA27, PAP2 | PAP2 (PHYTOCHROME-ASSOCIATED PROTEIN 2); transcription factor | chr4:14323671-14325219 REVERSEmoderately similar to ( 220)IAA21_ORYSAAUX_IAA	-2.11655
27.3.40	RNA.regulation of transcription.Aux/IAA family	ptpaffx.208219.1.s1_x_at		ptpaffx.208219.1.s1_x_at	(jgi|poptr1_1|803776|fgenesh4_pm.c_lg_viii000731): moderately similar to ( 233)AT2G33310| Symbols: IAA13 | IAA13 (indoleacetic acid-induced protein 13) | chr2:14121646-14122834 REVERSEweakly similar to ( 165)IAA10_ORYSAAUX_IAA	-1.70414
27.3.40	RNA.regulation of transcription.Aux/IAA family	ptpaffx.201688.1.s1_at		ptpaffx.201688.1.s1_at	(jgi|poptr1_1|643213|grail3.0003037201): moderately similar to ( 271)AT4G14550| Symbols: SLR, IAA14 | IAA14 (SOLITARY ROOT); transcription factor | chr4:8348517-8349919 REVERSEmoderately similar to ( 290)AUX28_SOYBNAUX_IAA	-1.70226
27.3.40	RNA.regulation of transcription.Aux/IAA family	ptpaffx.7696.2.a1_a_at		ptpaffx.7696.2.a1_a_at	(jgi|poptr1_1|564913|eugene3.00081508): moderately similar to ( 234)AT5G43700| Symbols: IAA4, ATAUX2-11 | ATAUX2-11 (indoleacetic acid-induced protein 4); transcription factor | chr5:17567692-17568433 FORWARDmoderately similar to ( 251)AX22B_PHAAUAUX_IAA	-1.65112
27.3.40	RNA.regulation of transcription.Aux/IAA family	ptpaffx.103022.1.s1_at		ptpaffx.103022.1.s1_at	(jgi|poptr1_1|578594|eugene3.00180818): weakly similar to ( 135)AT5G57420| Symbols: IAA33 | IAA33 (indoleacetic acid-induced protein 33); transcription factor | chr5:23287250-23288185 FORWARD	-1.66752
27.3.41	RNA.regulation of transcription.B3 transcription factor family	ptpaffx.202080.1.s1_at		ptpaffx.202080.1.s1_at	(jgi|poptr1_1|551892|eugene3.00021207): very weakly similar to (86.3)AT4G33280| Symbols: | DNA binding / transcription factor | chr4:16047361-16049314 REVERSE	-1.49995
27.3.41	RNA.regulation of transcription.B3 transcription factor family	ptpaffx.221149.1.s1_at		ptpaffx.221149.1.s1_at	(jgi|poptr1_1|286795|gw1.40.555.1): moderately similar to ( 255)AT4G33280| Symbols: | DNA binding / transcription factor | chr4:16047361-16049314 REVERSE	-1.18419
27.3.41	RNA.regulation of transcription.B3 transcription factor family	ptpaffx.202078.1.s1_at		ptpaffx.202078.1.s1_at	(jgi|poptr1_1|755009|fgenesh4_pg.c_lg_ii001189): weakly similar to ( 159)AT4G33280| Symbols: | DNA binding / transcription factor | chr4:16047361-16049314 REVERSE	-2.36899
27.3.42	RNA.regulation of transcription.Bromodomain proteins	ptpaffx.213747.1.s1_at		ptpaffx.213747.1.s1_at	(jgi|poptr1_1|778094|fgenesh4_pg.c_lg_xvi001336): weakly similar to ( 110)AT1G20670| Symbols: | DNA-binding bromodomain-containing protein | chr1:7164527-7167923 REVERSE	-2.32723
27.3.44	RNA.regulation of transcription.Chromatin Remodeling Factors	ptpaffx.210491.1.s1_at		ptpaffx.210491.1.s1_at	(jgi|poptr1_1|569943|eugene3.00120596): highly similar to ( 612)AT5G07810| Symbols: | SNF2 domain-containing protein / helicase domain-containing protein / HNH endonuclease domain-containing protein | chr5:2491413-2498485 REVERSE	-1.30998
27.3.44	RNA.regulation of transcription.Chromatin Remodeling Factors	ptpaffx.205956.1.s1_s_at		ptpaffx.205956.1.s1_s_at	(jgi|poptr1_1|761789|fgenesh4_pg.c_lg_vi000099): moderately similar to ( 281)AT4G22360| Symbols: | SWIB complex BAF60b domain-containing protein | chr4:11807823-11809672 FORWARDSWIB SWIB COG5531	-1.366
27.3.44	RNA.regulation of transcription.Chromatin Remodeling Factors	ptpaffx.154923.1.s1_s_at		ptpaffx.154923.1.s1_s_at	MULTIPLE HITS: (jgi|poptr1_1|761789|fgenesh4_pg.c_lg_vi000099,jgi|poptr1_1|254792|gw1.xvi.731.1) jgi|poptr1_1|761789|fgenesh4_pg.c_lg_vi000099: moderately similar to ( 281)AT4G22360| Symbols: | SWIB complex BAF60b domain-containing protein | chr4:11807823-11809672 FORWARDSWIB SWIB COG5531 jgi|poptr1_1|254792|gw1.xvi.731.1: moderately similar to ( 236)AT4G22360| Symbols: | SWIB complex BAF60b doma…	-1.07015
27.3.44	RNA.regulation of transcription.Chromatin Remodeling Factors	ptp.6902.1.s1_at		ptp.6902.1.s1_at	(jgi|poptr1_1|813615|estext_fgenesh4_kg.c_lg_i0088): weakly similar to ( 131)AT2G14880| Symbols: | SWIB complex BAF60b domain-containing protein | chr2:6400768-6401923 REVERSESWIB SWIB	-1.60905
27.3.44	RNA.regulation of transcription.Chromatin Remodeling Factors	ptpaffx.215816.1.s1_at		ptpaffx.215816.1.s1_at	(jgi|poptr1_1|267841|gw1.130.163.1): highly similar to ( 944)AT3G19210| Symbols: ATRAD54, CHR25 | ATRAD54/CHR25 (ARABIDOPSIS HOMOLOG OF RAD54); ATP binding / DNA binding / helicase | chr3:6652805-6658882 REVERSEmoderately similar to ( 214)ISW2_ORYSAHepA SNF2_N DEXDc HELICc DEXHc	-2.38201
27.3.44	RNA.regulation of transcription.Chromatin Remodeling Factors	ptpaffx.207785.1.s1_at		ptpaffx.207785.1.s1_at	(jgi|poptr1_1|656302|grail3.0010005901): highly similar to ( 974)AT3G42670| Symbols: CHR38 | CHR38 (chromatin remodeling 38); ATP binding / DNA binding / helicase | chr3:14766892-14771071 REVERSEHepA	-2.63968
27.3.44	RNA.regulation of transcription.Chromatin Remodeling Factors	ptpaffx.143837.1.s1_a_at		ptpaffx.143837.1.s1_a_at	(jgi|poptr1_1|575762|eugene3.00151157): weakly similar to ( 159)AT4G26810| Symbols: | SWIB complex BAF60b domain-containing protein | chr4:13492253-13492655 REVERSE	-1.49067
27.3.44	RNA.regulation of transcription.Chromatin Remodeling Factors	ptpaffx.70836.1.s1_at		ptpaffx.70836.1.s1_at	(jgi|poptr1_1|820023|estext_fgenesh4_pg.c_lg_vii1056): highly similar to ( 959)AT5G66750| Symbols: SOM4, SOM1, CHR1, CHA1, DDM1, CHR01 | CHR01/DDM1 (DECREASED DNA METHYLATION 1); helicase | chr5:26666276-26670095 FORWARDmoderately similar to ( 424)ISW2_ORYSASNF2_N HepA HELICc DEXDc DEXHc Helicase_C DEXDc HELICc	-1.79486
27.3.44	RNA.regulation of transcription.Chromatin Remodeling Factors	ptp.5425.1.s1_s_at		ptp.5425.1.s1_s_at	(jgi|poptr1_1|722365|estext_genewise1_v1.c_lg_ix2461): weakly similar to ( 154)AT2G14880| Symbols: | SWIB complex BAF60b domain-containing protein | chr2:6400768-6401923 REVERSESWIB SWIB COG5531	-2.80915
27.3.44	RNA.regulation of transcription.Chromatin Remodeling Factors	ptpaffx.222425.1.s1_at		ptpaffx.222425.1.s1_at	(jgi|poptr1_1|293462|gw1.66.135.1): nearly identical (1401)AT5G22750| Symbols: RAD5 | RAD5; ATP binding / DNA binding / helicase/ protein binding / zinc ion binding | chr5:7565377-7570874 REVERSEweakly similar to ( 112)ISW2_ORYSAHepA SNF2_N HELICc	-1.20846
27.3.44	RNA.regulation of transcription.Chromatin Remodeling Factors	ptpaffx.215479.1.s1_at		ptpaffx.215479.1.s1_at	MULTIPLE HITS: (jgi|poptr1_1|580851|eugene3.12470001,jgi|poptr1_1|422237|gw1.ii.2871.1) jgi|poptr1_1|580851|eugene3.12470001: moderately similar to ( 295)AT4G22140| Symbols: | DNA binding | chr4:11728105-11730242 REVERSEBAH_BAHCC1 BAH BAH BAH	-1.13278
27.3.44	RNA.regulation of transcription.Chromatin Remodeling Factors	ptpaffx.222521.1.s1_at		ptpaffx.222521.1.s1_at	(jgi|poptr1_1|595082|eugene3.00660276): moderately similar to ( 476)AT1G08060| Symbols: MOM1, MOM | MOM (MAINTENANCE OF METHYLATION) | chr1:2501978-2510485 REVERSEweakly similar to ( 127)ISW2_ORYSAHepA	-1.03896
27.3.44	RNA.regulation of transcription.Chromatin Remodeling Factors	ptp.6902.1.s1_x_at		ptp.6902.1.s1_x_at	(jgi|poptr1_1|813615|estext_fgenesh4_kg.c_lg_i0088): weakly similar to ( 131)AT2G14880| Symbols: | SWIB complex BAF60b domain-containing protein | chr2:6400768-6401923 REVERSESWIB SWIB	-1.53491
27.3.44	RNA.regulation of transcription.Chromatin Remodeling Factors	ptpaffx.215479.1.s1_x_at		ptpaffx.215479.1.s1_x_at	MULTIPLE HITS: (jgi|poptr1_1|580851|eugene3.12470001,jgi|poptr1_1|422237|gw1.ii.2871.1) jgi|poptr1_1|580851|eugene3.12470001: moderately similar to ( 295)AT4G22140| Symbols: | DNA binding | chr4:11728105-11730242 REVERSEBAH_BAHCC1 BAH BAH BAH	-1.08235
27.3.44	RNA.regulation of transcription.Chromatin Remodeling Factors	ptpaffx.221085.1.s1_at		ptpaffx.221085.1.s1_at	(jgi|poptr1_1|286483|gw1.40.243.1): highly similar to ( 544)AT1G05490| Symbols: CHR31 | CHR31 (chromatin remodeling 31); ATP binding / DNA binding / helicase/ nucleic acid binding | chr1:1618794-1623194 REVERSEHepA SNF2_N HELICc	-1.75292
27.3.44	RNA.regulation of transcription.Chromatin Remodeling Factors	ptpaffx.212466.1.s1_at		ptpaffx.212466.1.s1_at	(jgi|poptr1_1|250259|gw1.xix.2659.1): highly similar to ( 979)AT5G66750| Symbols: SOM4, SOM1, CHR1, CHA1, DDM1, CHR01 | CHR01/DDM1 (DECREASED DNA METHYLATION 1); helicase | chr5:26666276-26670095 FORWARDmoderately similar to ( 424)ISW2_ORYSASNF2_N HepA HELICc DEXDc DEXHc Helicase_C DEXDc HELICc	-4.10844
27.3.44	RNA.regulation of transcription.Chromatin Remodeling Factors	ptpaffx.215147.1.s1_at		ptpaffx.215147.1.s1_at	(jgi|poptr1_1|264778|gw1.118.266.1): moderately similar to ( 268)AT5G43530| Symbols: | SNF2 domain-containing protein / helicase domain-containing protein / RING finger domain-containing protein | chr5:17506555-17512058 FORWARDvery weakly similar to (94.0)ISW2_ORYSAHepA HELICc	-2.84771
27.3.44	RNA.regulation of transcription.Chromatin Remodeling Factors	ptpaffx.221054.1.s1_at		ptpaffx.221054.1.s1_at	(jgi|poptr1_1|781298|fgenesh4_pg.c_scaffold_40000048): moderately similar to ( 494)AT2G44980| Symbols: | transcription regulatory protein SNF2, putative | chr2:18559418-18563744 REVERSEMacro_Poa1p_like_SNF2	-1.35654
27.3.46	RNA.regulation of transcription.DNA methyltransferases	ptpaffx.212088.1.s1_s_at		ptpaffx.212088.1.s1_s_at	MULTIPLE HITS: (jgi|poptr1_1|247753|gw1.xix.153.1,jgi|poptr1_1|800689|fgenesh4_pm.c_lg_iv000376) jgi|poptr1_1|247753|gw1.xix.153.1: nearly identical (1788)AT5G49160| Symbols: METI, DDM2, DMT01, MET2, DMT1, MET1 | MET1 (DECREASED METHYLATION 2DNA) | chr5:19949727-19955412 FORWARDmoderately similar to ( 210)CMT1_MAIZEBAH_plantDCM_II DNA_methylase BAH_DCM_I Cyt_C5_DNA_methylase Dcm BAH BAH jgi|poptr…	-1.82885
27.3.46	RNA.regulation of transcription.DNA methyltransferases	ptpaffx.204114.1.s1_at		ptpaffx.204114.1.s1_at	(jgi|poptr1_1|800689|fgenesh4_pm.c_lg_iv000376): nearly identical (1793)AT5G49160| Symbols: METI, DDM2, DMT01, MET2, DMT1, MET1 | MET1 (DECREASED METHYLATION 2DNA) | chr5:19949727-19955412 FORWARDmoderately similar to ( 205)CMT1_MAIZEBAH_plantDCM_II DNA_methylase BAH_DCM_I Cyt_C5_DNA_methylase Dcm BAH BAH	-2.84013
27.3.46	RNA.regulation of transcription.DNA methyltransferases	ptpaffx.212088.1.s1_at		ptpaffx.212088.1.s1_at	(jgi|poptr1_1|247753|gw1.xix.153.1): nearly identical (1788)AT5G49160| Symbols: METI, DDM2, DMT01, MET2, DMT1, MET1 | MET1 (DECREASED METHYLATION 2DNA) | chr5:19949727-19955412 FORWARDmoderately similar to ( 210)CMT1_MAIZEBAH_plantDCM_II DNA_methylase BAH_DCM_I Cyt_C5_DNA_methylase Dcm BAH BAH	-1.50937
27.3.46	RNA.regulation of transcription.DNA methyltransferases	ptpaffx.200049.1.s1_at		ptpaffx.200049.1.s1_at	(jgi|poptr1_1|177996|gw1.i.6596.1): highly similar to ( 824)AT1G69770| Symbols: CMT3 | CMT3 (CHROMOMETHYLASE 3) | chr1:26252159-26257182 REVERSEhighly similar to ( 833)CMT1_MAIZEBAH_plantDCM_I	-4.04966
27.3.49	RNA.regulation of transcription.GeBP like	ptpaffx.204857.1.s1_x_at		ptpaffx.204857.1.s1_x_at	(jgi|poptr1_1|650024|grail3.0001096701): moderately similar to ( 224)AT5G28040| Symbols: | transcription regulator | chr5:10037658-10038941 REVERSEDUF573	1.05567
27.3.50	RNA.regulation of transcription.General Transcription	ptpaffx.17298.1.s1_a_at		ptpaffx.17298.1.s1_a_at	(jgi|poptr1_1|729516|estext_genewise1_v1.c_lg_xiii0788): weakly similar to ( 118)AT3G25940| Symbols: | transcription factor S-II (TFIIS) domain-containing protein | chr3:9496341-9497179 FORWARD	-2.0267
27.3.50	RNA.regulation of transcription.General Transcription	ptpaffx.46220.1.s1_at		ptpaffx.46220.1.s1_at	(jgi|poptr1_1|663705|grail3.0126003801): weakly similar to ( 112)AT2G22840| Symbols: AtGRF1 | AtGRF1 (GROWTH-REGULATING FACTOR 1) | chr2:9735921-9738221 FORWARD	-5.49976
27.3.50	RNA.regulation of transcription.General Transcription	ptpaffx.200328.1.s1_s_at		ptpaffx.200328.1.s1_s_at	(jgi|poptr1_1|751122|fgenesh4_pg.c_lg_i000725): weakly similar to ( 140)AT4G24150| Symbols: AtGRF8 | AtGRF8 (GROWTH-REGULATING FACTOR 8) | chr4:12535982-12539397 FORWARDWRC	-2.41967
27.3.50	RNA.regulation of transcription.General Transcription	ptpaffx.1025.1.a1_x_at		ptpaffx.1025.1.a1_x_at	(jgi|poptr1_1|823165|estext_fgenesh4_pg.c_lg_xii0063): moderately similar to ( 202)AT1G73230| Symbols: | nascent polypeptide-associated complex (NAC) domain-containing protein | chr1:27544167-27545025 REVERSE	-1.02356
27.3.50	RNA.regulation of transcription.General Transcription	ptpaffx.220102.1.s1_at		ptpaffx.220102.1.s1_at	(jgi|poptr1_1|740041|estext_genewise1_v1.c_290455): weakly similar to ( 134)AT4G37740| Symbols: AtGRF2 | AtGRF2 (GROWTHREGULATING FACTOR 2) | chr4:17725527-17727603 REVERSE	-1.30158
27.3.50	RNA.regulation of transcription.General Transcription	ptpaffx.220102.1.s1_s_at		ptpaffx.220102.1.s1_s_at	(jgi|poptr1_1|740041|estext_genewise1_v1.c_290455): weakly similar to ( 134)AT4G37740| Symbols: AtGRF2 | AtGRF2 (GROWTHREGULATING FACTOR 2) | chr4:17725527-17727603 REVERSE	-1.26225
27.3.50	RNA.regulation of transcription.General Transcription	ptpaffx.158042.2.a1_a_at		ptpaffx.158042.2.a1_a_at	MULTIPLE HITS: (jgi|poptr1_1|666072|grail3.0075005102,jgi|poptr1_1|772495|fgenesh4_pg.c_lg_xii000270) jgi|poptr1_1|666072|grail3.0075005102: jgi|poptr1_1|772495|fgenesh4_pg.c_lg_xii000270: weakly similar to ( 125)AT5G53660| Symbols: AtGRF7 | AtGRF7 (GROWTH-REGULATING FACTOR 7) | chr5:21811862-21813155 FORWARDWRC	-1.43417
27.3.50	RNA.regulation of transcription.General Transcription	ptpaffx.225505.1.s1_at		ptpaffx.225505.1.s1_at	(jgi|poptr1_1|809905|fgenesh4_pm.c_scaffold_28000142): moderately similar to ( 235)AT3G52910| Symbols: AtGRF4 | AtGRF4 (GROWTH-REGULATING FACTOR 4) | chr3:19627155-19629246 REVERSEWRC	-2.10122
27.3.50	RNA.regulation of transcription.General Transcription	ptpaffx.224871.1.s1_at		ptpaffx.224871.1.s1_at	(jgi|poptr1_1|244111|gw1.xiv.854.1): weakly similar to ( 116)AT4G37740| Symbols: AtGRF2 | AtGRF2 (GROWTHREGULATING FACTOR 2) | chr4:17725527-17727603 REVERSE	-2.97024
27.3.50	RNA.regulation of transcription.General Transcription	ptpaffx.219687.1.s1_at		ptpaffx.219687.1.s1_at	(jgi|poptr1_1|589271|eugene3.00280007): moderately similar to ( 211)AT5G09380| Symbols: | DNA-directed RNA polymerase III RPC4 family protein | chr5:2911314-2913137 REVERSERNA_pol_Rpc4	-1.37053
27.3.52	RNA.regulation of transcription.Global transcription factor group	ptpaffx.215879.1.s1_at		ptpaffx.215879.1.s1_at	(jgi|poptr1_1|268153|gw1.131.155.1): nearly identical (1427)AT4G10710| Symbols: SPT16 | SPT16 (GLOBAL TRANSCRIPTION FACTOR C); metalloexopeptidase | chr4:6602222-6605446 REVERSEnearly identical (1426)SPT16_ORYSACOG5406 CDC68-like SPT16 PepP APP_MetAP	1.58033
[truncated: 1,293 more rows]

## Sheet: Sp2_Wilcoxon Rank Sum Test
Bin code	Bin name	Number of probes in the significant bin	p-value	Probe ID	Poplar gene model and description	log2
16	secondary metabolism	24	0.010206083814869503
[truncated: 111 more rows]
