# Supplementary material for: Adaptive mechanisms and genomic plasticity for drought tolerance identified in European black poplar (Populus nigra L.)
Source: Tree Physiol. 2016 Aug 1;36(7):909–28. doi: 10.1093/treephys/tpw017 (PMC4969554; doi:10.1093/treephys/tpw017)
Supplement: Supplementary Data [file supp_tpw017_tpw017supp_Table_S8.xlsx]

## Sheet: AgriGO PAGE
Ita								Sp2
GO_acc	Ontology	Description	Number	Z-Score	p value	q value		GO_acc	Ontology	Description	Number	Z-Score	p value	q value
GO:0043232	C	intracellular non-membrane-bounded organelle	385	-11	1.8e-28	1.3e-26		GO:0005634	C	nucleus	69	-4.6	3.6e-06	0.00018
GO:0043228	C	non-membrane-bounded organelle	385	-11	1.8e-28	1.3e-26		GO:0042398	P	cellular amino acid derivative biosynthetic process	27	-4.3	1.4e-05	0.00039
GO:0016043	P	cellular component organization	268	-9.9	2.8e-23	2.1e-20		GO:0007049	P	cell cycle	43	-4.3	1.5e-05	0.00039
GO:0007049	P	cell cycle	105	-8.9	3.8e-19	1.4e-16		GO:0019438	P	aromatic compound biosynthetic process	26	-4.3	1.6e-05	0.00039
GO:0006260	P	DNA replication	60	-8.8	1.8e-18	4.5e-16		GO:0016043	P	cellular component organization	56	-4.2	3e-05	0.00063
GO:0006996	P	organelle organization	179	-8.6	7.1e-18	1.3e-15		GO:0006996	P	organelle organization	49	-4.1	4.4e-05	0.00082
GO:0006259	P	DNA metabolic process	142	-8.4	4.7e-17	6.9e-15		GO:0043232	C	intracellular non-membrane-bounded organelle	54	-4	5.6e-05	0.00087
GO:0005634	C	nucleus	579	-8.2	2.2e-16	1e-14		GO:0043228	C	non-membrane-bounded organelle	54	-4	5.6e-05	0.00087
GO:0005694	C	chromosome	70	-7.8	4.7e-15	1.6e-13		GO:0009698	P	phenylpropanoid metabolic process	22	-4	6.6e-05	0.00091
GO:0042221	P	response to chemical stimulus	336	7.9	3.1e-15	3.8e-13		GO:0009699	P	phenylpropanoid biosynthetic process	21	-3.9	9.5e-05	0.0011
GO:0051301	P	cell division	61	-7.9	3.8e-15	3.9e-13		GO:0009059	P	macromolecule biosynthetic process	71	-3.7	0.00022	0.0018
GO:0009056	P	catabolic process	235	7.6	2.2e-14	2e-12		GO:0022402	P	cell cycle process	29	-3.7	0.00024	0.0018
GO:0016491	F	oxidoreductase activity	414	7.8	8.9e-15	2.1e-12		GO:0006575	P	cellular amino acid derivative metabolic process	35	-3.5	0.00045	0.0033
GO:0022402	P	cell cycle process	65	-7.5	5.5e-14	4.4e-12		GO:0009987	P	cellular process	292	-3.5	0.00048	0.0034
GO:0005773	C	vacuole	61	7.4	1.8e-13	5e-12		GO:0022403	P	cell cycle phase	21	-3.3	0.001	0.006
GO:0044085	P	cellular component biogenesis	267	-7.3	3.1e-13	2.3e-11		GO:0051301	P	cell division	24	-3.3	0.001	0.006
GO:0006261	P	DNA-dependent DNA replication	28	-7.2	6.6e-13	4.4e-11		GO:0000279	P	M phase	20	-3.3	0.001	0.006
GO:0005856	C	cytoskeleton	94	-7	2.7e-12	6.2e-11		GO:0006725	P	cellular aromatic compound metabolic process	44	-3.2	0.0015	0.0083
GO:0044427	C	chromosomal part	51	-6.9	5.2e-12	1e-10		GO:0000278	P	mitotic cell cycle	18	-3.1	0.0019	0.0096
GO:0006950	P	response to stress	376	7	2.6e-12	1.6e-10		GO:0048285	P	organelle fission	17	-3.1	0.002	0.01
GO:0043226	C	organelle	2674	-6.8	1.3e-11	2.2e-10		GO:0032991	C	macromolecular complex	66	-3.1	0.0018	0.018
GO:0043229	C	intracellular organelle	2672	-6.7	1.7e-11	2.6e-10		GO:0003676	F	nucleic acid binding	64	-3.1	0.002	0.034
GO:0051726	P	regulation of cell cycle	33	-6.9	5.7e-12	3.2e-10		GO:0000087	P	M phase of mitotic cell cycle	16	-3	0.0024	0.011
GO:0046395	P	carboxylic acid catabolic process	53	6.9	6.7e-12	3.3e-10		GO:0000280	P	nuclear division	16	-3	0.0024	0.011
GO:0016054	P	organic acid catabolic process	53	6.9	6.7e-12	3.3e-10		GO:0051276	P	chromosome organization	24	-3	0.0024	0.011
GO:0032991	C	macromolecular complex	662	-6.6	3.2e-11	4e-10		GO:0007067	P	mitosis	16	-3	0.0024	0.011
GO:0015630	C	microtubule cytoskeleton	70	-6.7	2.9e-11	4e-10		GO:0034645	P	cellular macromolecule biosynthetic process	61	-3	0.0026	0.012
GO:0044248	P	cellular catabolic process	203	6.8	9.3e-12	4.3e-10		GO:0051726	P	regulation of cell cycle	19	-3	0.0028	0.012
GO:0044430	C	cytoskeletal part	78	-6.6	3.8e-11	4.4e-10		GO:0003677	F	DNA binding	53	-3	0.0026	0.034
GO:0022403	P	cell cycle phase	43	-6.8	1.3e-11	5.3e-10		GO:0044249	P	cellular biosynthetic process	124	-2.9	0.0034	0.013
GO:0071103	P	DNA conformation change	40	-6.8	1.2e-11	5.3e-10		GO:0010467	P	gene expression	49	-2.9	0.0041	0.015
GO:0051234	P	establishment of localization	416	6.7	1.7e-11	6.5e-10		GO:0009058	P	biosynthetic process	130	-2.9	0.0041	0.015
GO:0050896	P	response to stimulus	624	6.7	2.2e-11	8.2e-10		GO:0019222	P	regulation of metabolic process	43	-2.9	0.0043	0.015
GO:0006810	P	transport	415	6.7	2.4e-11	8.2e-10		GO:0005694	C	chromosome	25	-2.9	0.0034	0.028
GO:0000279	P	M phase	41	-6.6	3.8e-11	1.3e-09		GO:0006519	P	cellular amino acid and derivative metabolic process	71	-2.8	0.0045	0.016
GO:0034645	P	cellular macromolecule biosynthetic process	657	-6.6	5e-11	1.6e-09		GO:0009812	P	flavonoid metabolic process	12	-2.7	0.006	0.02
GO:0009059	P	macromolecule biosynthetic process	714	-6.5	8.2e-11	2.5e-09		GO:0031323	P	regulation of cellular metabolic process	41	-2.7	0.006	0.02
GO:0009063	P	cellular amino acid catabolic process	46	6.5	9.2e-11	2.7e-09		GO:0009813	P	flavonoid biosynthetic process	12	-2.7	0.006	0.02
GO:0007017	P	microtubule-based process	77	-6.5	9.7e-11	2.7e-09		GO:0006259	P	DNA metabolic process	21	-2.7	0.0066	0.021
GO:0005215	F	transporter activity	260	6.7	2.3e-11	2.8e-09		GO:0071103	P	DNA conformation change	17	-2.7	0.0077	0.023
GO:0022607	P	cellular component assembly	87	-6.5	1.1e-10	3e-09		GO:0005783	C	endoplasmic reticulum	12	-2.7	0.0077	0.039
GO:0000785	C	chromatin	36	-6.3	3.4e-10	3.7e-09		GO:0019748	P	secondary metabolic process	28	-2.6	0.0082	0.024
GO:0006270	P	DNA replication initiation	17	-6.4	1.6e-10	4.1e-09		GO:0005856	C	cytoskeleton	21	-2.6	0.0088	0.039
GO:0051179	P	localization	422	6.4	1.6e-10	4.1e-09		GO:0044427	C	chromosomal part	20	-2.6	0.0097	0.039
GO:0006022	P	aminoglycan metabolic process	18	6.4	1.7e-10	4.2e-09		GO:0050789	P	regulation of biological process	80	-2.5	0.011	0.031
GO:0034621	P	cellular macromolecular complex subunit organization	70	-6.2	4.5e-10	1e-08		GO:0060255	P	regulation of macromolecule metabolic process	37	-2.5	0.012	0.033
GO:0000278	P	mitotic cell cycle	27	-6.2	4.3e-10	1e-08		GO:0080090	P	regulation of primary metabolic process	36	-2.5	0.013	0.034
GO:0034622	P	cellular macromolecular complex assembly	67	-6.2	4.9e-10	1.1e-08		GO:0006325	P	chromatin organization	18	-2.5	0.014	0.035
GO:0044282	P	small molecule catabolic process	108	6.2	6.5e-10	1.4e-08		GO:0044430	C	cytoskeletal part	20	-2.5	0.012	0.04
GO:0009310	P	amine catabolic process	48	6.2	7.4e-10	1.5e-08		GO:0015630	C	microtubule cytoskeleton	20	-2.5	0.012	0.04
GO:0051276	P	chromosome organization	74	-6.1	9.1e-10	1.8e-08		GO:0042967	P	acyl-carrier-protein biosynthetic process	10	-2.4	0.016	0.04
GO:0007018	P	microtubule-based movement	54	-6.1	9.3e-10	1.8e-08		GO:0010468	P	regulation of gene expression	35	-2.4	0.016	0.04
GO:0000280	P	nuclear division	21	-6.1	1e-09	1.9e-08		GO:0050794	P	regulation of cellular process	76	-2.4	0.017	0.041
GO:0000087	P	M phase of mitotic cell cycle	21	-6.1	1e-09	1.9e-08		GO:0010556	P	regulation of macromolecule biosynthetic process	34	-2.4	0.018	0.041
GO:0007067	P	mitosis	21	-6.1	1e-09	1.9e-08		GO:0031326	P	regulation of cellular biosynthetic process	34	-2.4	0.018	0.041
GO:0032993	C	protein-DNA complex	23	-6	2.1e-09	2e-08		GO:0009889	P	regulation of biosynthetic process	34	-2.4	0.018	0.041
GO:0000786	C	nucleosome	22	-6	2.3e-09	2.1e-08		GO:0019219	P	regulation of nucleobase, nucleoside, nucleotide and nucleic acid metabolic process	34	-2.4	0.018	0.041
GO:0043933	P	macromolecular complex subunit organization	76	-6	2e-09	3.7e-08		GO:0051171	P	regulation of nitrogen compound metabolic process	34	-2.4	0.018	0.041
GO:0065003	P	macromolecular complex assembly	73	-6	2.4e-09	4.2e-08		GO:0006350	P	transcription	34	-2.4	0.019	0.042
GO:0006333	P	chromatin assembly or disassembly	30	-6	2.5e-09	4.3e-08		GO:0044085	P	cellular component biogenesis	31	-2.4	0.019	0.042
GO:0044422	C	organelle part	623	-5.8	6.3e-09	5.5e-08		GO:0000785	C	chromatin	15	-2.4	0.016	0.045
GO:0065004	P	protein-DNA complex assembly	28	-5.9	3.4e-09	5.7e-08		GO:0045449	P	regulation of transcription	33	-2.3	0.019	0.042
GO:0006979	P	response to oxidative stress	85	5.9	3.9e-09	6.4e-08		GO:0044238	P	primary metabolic process	215	-2.3	0.019	0.042
GO:0044424	C	intracellular part	2867	-5.7	9.3e-09	7.2e-08		GO:0022607	P	cellular component assembly	20	-2.3	0.021	0.046
GO:0030529	C	ribonucleoprotein complex	210	-5.7	9.1e-09	7.2e-08		GO:0044422	C	organelle part	74	-2.3	0.02	0.049
GO:0008643	P	carbohydrate transport	33	5.9	4.7e-09	7.5e-08		GO:0044446	C	intracellular organelle part	74	-2.3	0.02	0.049
GO:0044446	C	intracellular organelle part	620	-5.7	1e-08	7.5e-08		GO:0044248	P	cellular catabolic process	27	2.4	0.016	0.04
GO:0006026	P	aminoglycan catabolic process	10	5.8	5.1e-09	7.8e-08		GO:0031224	C	intrinsic to membrane	27	2.4	0.015	0.045
GO:0006323	P	DNA packaging	29	-5.8	5.1e-09	7.8e-08		GO:0005737	C	cytoplasm	231	2.4	0.015	0.045
GO:0006334	P	nucleosome assembly	25	-5.8	6.6e-09	9.7e-08		GO:0006629	P	lipid metabolic process	21	2.5	0.012	0.033
GO:0034728	P	nucleosome organization	25	-5.8	6.6e-09	9.7e-08		GO:0006753	P	nucleoside phosphate metabolic process	14	2.5	0.012	0.033
GO:0003676	F	nucleic acid binding	589	-6	1.7e-09	1.3e-07		GO:0042592	P	homeostatic process	12	2.5	0.012	0.033
GO:0008324	F	cation transmembrane transporter activity	87	6	2.3e-09	1.4e-07		GO:0009117	P	nucleotide metabolic process	14	2.5	0.012	0.033
GO:0031497	P	chromatin assembly	28	-5.7	9.9e-09	1.4e-07		GO:0016051	P	carbohydrate biosynthetic process	14	2.6	0.009	0.026
GO:0048285	P	organelle fission	36	-5.7	1.1e-08	1.5e-07		GO:0031090	C	organelle membrane	13	2.6	0.01	0.039
GO:0006412	P	translation	194	-5.7	1.2e-08	1.6e-07		GO:0019318	P	hexose metabolic process	16	2.7	0.0066	0.021
GO:0046872	F	metal ion binding	567	5.9	3.3e-09	1.6e-07		GO:0005996	P	monosaccharide metabolic process	16	2.7	0.0066	0.021
GO:0005622	C	intracellular	2909	-5.5	3e-08	2.1e-07		GO:0006066	P	alcohol metabolic process	16	2.7	0.0066	0.021
GO:0044036	P	cell wall macromolecule metabolic process	23	5.6	1.7e-08	2.2e-07		GO:0006950	P	response to stress	48	2.7	0.0072	0.022
GO:0000272	P	polysaccharide catabolic process	23	5.6	1.7e-08	2.2e-07		GO:0005975	P	carbohydrate metabolic process	36	2.7	0.0072	0.022
GO:0006139	P	nucleobase, nucleoside, nucleotide and nucleic acid metabolic process	708	-5.6	1.7e-08	2.2e-07		GO:0055086	P	nucleobase, nucleoside and nucleotide metabolic process	15	2.7	0.0077	0.023
GO:0022857	F	transmembrane transporter activity	194	5.8	5.7e-09	2.3e-07		GO:0016020	C	membrane	97	2.7	0.0068	0.038
GO:0022804	F	active transmembrane transporter activity	123	5.8	8.1e-09	2.8e-07		GO:0044425	C	membrane part	36	2.8	0.0046	0.029
GO:0010467	P	gene expression	634	-5.6	2.7e-08	3.5e-07		GO:0022892	F	substrate-specific transporter activity	15	2.8	0.0047	0.048
GO:0005840	C	ribosome	185	-5.4	6.4e-08	4.3e-07		GO:0005976	P	polysaccharide metabolic process	15	2.9	0.0034	0.013
GO:0022891	F	substrate-specific transmembrane transporter activity	151	5.6	1.8e-08	4.8e-07		GO:0016021	C	integral to membrane	24	2.9	0.004	0.029
GO:0015075	F	ion transmembrane transporter activity	104	5.6	1.8e-08	4.8e-07		GO:0042221	P	response to chemical stimulus	40	3	0.0028	0.012
GO:0006325	P	chromatin organization	62	-5.5	3.9e-08	5e-07		GO:0019319	P	hexose biosynthetic process	10	3	0.0031	0.012
GO:0042742	P	defense response to bacterium	31	5.4	5.6e-08	7e-07		GO:0046165	P	alcohol biosynthetic process	10	3	0.0031	0.012
GO:0022613	P	ribonucleoprotein complex biogenesis	172	-5.4	5.9e-08	7.1e-07		GO:0046364	P	monosaccharide biosynthetic process	10	3	0.0031	0.012
GO:0042254	P	ribosome biogenesis	169	-5.4	6.8e-08	8.1e-07		GO:0022857	F	transmembrane transporter activity	21	3	0.0027	0.034
GO:0022892	F	substrate-specific transporter activity	167	5.5	3.9e-08	9.4e-07		GO:0044262	P	cellular carbohydrate metabolic process	23	3.1	0.0017	0.0089
GO:0015295	F	solute:hydrogen symporter activity	27	5.5	4.9e-08	1.1e-06		GO:0009056	P	catabolic process	34	3.2	0.0016	0.0086
GO:0005874	C	microtubule	43	-5.2	2.2e-07	1.4e-06		GO:0005215	F	transporter activity	27	3.2	0.0013	0.034
GO:0044260	P	cellular macromolecule metabolic process	1400	-5.3	1.4e-07	1.7e-06		GO:0006006	P	glucose metabolic process	13	3.3	0.00082	0.0052
GO:0016052	P	carbohydrate catabolic process	79	5.2	2.1e-07	2.4e-06		GO:0006811	P	ion transport	13	3.4	0.00066	0.0044
GO:0009068	P	aspartate family amino acid catabolic process	22	5.2	2.2e-07	2.6e-06		GO:0050896	P	response to stimulus	71	3.5	0.00053	0.0037
GO:0043227	C	membrane-bounded organelle	2501	-5	5.1e-07	3.1e-06		GO:0022804	F	active transmembrane transporter activity	18	3.6	0.00038	0.024
GO:0043231	C	intracellular membrane-bounded organelle	2499	-5	6.4e-07	3.7e-06		GO:0019320	P	hexose catabolic process	10	3.8	0.00013	0.0012
GO:0015291	F	secondary active transmembrane transporter activity	75	5.2	2e-07	4e-06		GO:0046164	P	alcohol catabolic process	10	3.8	0.00013	0.0012
GO:0009617	P	response to bacterium	40	5.1	3.7e-07	4.1e-06		GO:0006007	P	glucose catabolic process	10	3.8	0.00013	0.0012
GO:0006811	P	ion transport	117	5.1	3.8e-07	4.3e-06		GO:0046365	P	monosaccharide catabolic process	10	3.8	0.00013	0.0012
GO:0015294	F	solute:cation symporter activity	37	5.1	2.7e-07	4.9e-06		GO:0006096	P	glycolysis	10	3.8	0.00013	0.0012
GO:0006732	P	coenzyme metabolic process	92	5	4.9e-07	5.3e-06		GO:0006090	P	pyruvate metabolic process	11	3.8	0.00014	0.0012
GO:0005198	F	structural molecule activity	182	-5.1	3.1e-07	5.4e-06		GO:0006812	P	cation transport	11	3.9	9.7e-05	0.0011
GO:0006118	P	electron transport	152	5	5.9e-07	6.3e-06		GO:0009628	P	response to abiotic stimulus	18	3.9	9.7e-05	0.0011
GO:0043167	F	ion binding	620	5.1	4.2e-07	6.8e-06		GO:0006091	P	generation of precursor metabolites and energy	16	4	5.4e-05	0.00082
GO:0009607	P	response to biotic stimulus	102	5	7e-07	7.5e-06		GO:0044265	P	cellular macromolecule catabolic process	11	4	5.5e-05	0.00082
GO:0043169	F	cation binding	619	5	5.4e-07	8.1e-06		GO:0044275	P	cellular carbohydrate catabolic process	11	4	5.5e-05	0.00082
GO:0051186	P	cofactor metabolic process	132	4.9	8.4e-07	8.8e-06		GO:0005773	C	vacuole	11	4	7e-05	0.00087
GO:0006952	P	defense response	118	4.8	1.4e-06	1.4e-05		GO:0006810	P	transport	41	4.4	1e-05	0.00039
GO:0015833	P	peptide transport	22	4.8	1.3e-06	1.4e-05		GO:0051234	P	establishment of localization	42	4.5	6.1e-06	0.00029
GO:0006857	P	oligopeptide transport	22	4.8	1.3e-06	1.4e-05		GO:0051179	P	localization	42	4.5	6.1e-06	0.00029
GO:0015144	F	carbohydrate transmembrane transporter activity	31	4.9	1.2e-06	1.6e-05		GO:0016052	P	carbohydrate catabolic process	16	5.3	1.5e-07	1.5e-05
GO:0048569	P	post-embryonic organ development	37	-4.8	1.9e-06	1.8e-05		GO:0009057	P	macromolecule catabolic process	16	5.3	1.5e-07	1.5e-05
GO:0048437	P	floral organ development	37	-4.8	1.9e-06	1.8e-05
GO:0009653	P	anatomical structure morphogenesis	119	-4.8	1.9e-06	1.8e-05
GO:0009651	P	response to salt stress	39	4.7	2.1e-06	2e-05
GO:0010033	P	response to organic substance	173	4.7	2.3e-06	2.2e-05
GO:0009751	P	response to salicylic acid stimulus	28	4.7	3.1e-06	2.8e-05
GO:0055085	P	transmembrane transport	19	4.7	3.1e-06	2.8e-05
GO:0003735	F	structural constituent of ribosome	151	-4.7	2.2e-06	2.9e-05
GO:0070887	P	cellular response to chemical stimulus	108	4.6	3.6e-06	3.2e-05
GO:0006812	P	cation transport	90	4.6	3.5e-06	3.2e-05
GO:0006970	P	response to osmotic stress	42	4.6	3.8e-06	3.3e-05
GO:0051119	F	sugar transmembrane transporter activity	28	4.6	3.9e-06	4.4e-05
GO:0008094	F	DNA-dependent ATPase activity	14	-4.6	4.1e-06	4.4e-05
GO:0003677	F	DNA binding	413	-4.6	3.7e-06	4.4e-05
GO:0005777	C	peroxisome	38	4.4	8.6e-06	4.4e-05
GO:0016020	C	membrane	1007	4.5	8.2e-06	4.4e-05
GO:0042579	C	microbody	38	4.4	8.6e-06	4.4e-05
GO:0005351	F	sugar:hydrogen symporter activity	24	4.6	4.2e-06	4.4e-05
GO:0048438	P	floral whorl development	33	-4.6	5e-06	4.4e-05
GO:0005402	F	cation:sugar symporter activity	24	4.6	4.2e-06	4.4e-05
GO:0031225	C	anchored to membrane	31	-4.4	9.6e-06	4.7e-05
GO:0016021	C	integral to membrane	230	4.4	1e-05	4.8e-05
GO:0005509	F	calcium ion binding	66	4.6	5.2e-06	5.2e-05
GO:0006955	P	immune response	54	4.5	6.9e-06	5.9e-05
GO:0048856	P	anatomical structure development	266	-4.5	8e-06	6.8e-05
GO:0043170	P	macromolecule metabolic process	1580	-4.5	8.3e-06	7e-05
GO:0009719	P	response to endogenous stimulus	141	4.4	9.6e-06	8e-05
GO:0006091	P	generation of precursor metabolites and energy	85	4.4	1e-05	8.5e-05
GO:0016818	F	hydrolase activity, acting on acid anhydrides, in phosphorus-containing anhydrides	160	-4.4	1.1e-05	0.0001
GO:0016462	F	pyrophosphatase activity	158	-4.4	1.1e-05	0.0001
GO:0015293	F	symporter activity	39	4.4	1.1e-05	0.0001
GO:0045087	P	innate immune response	47	4.3	1.4e-05	0.00012
GO:0006804	P	peroxidase reaction	30	4.3	1.4e-05	0.00012
GO:0048513	P	organ development	159	-4.3	1.6e-05	0.00012
GO:0080134	P	regulation of response to stress	17	4.3	1.5e-05	0.00012
GO:0004601	F	peroxidase activity	30	4.3	1.4e-05	0.00012
GO:0016684	F	oxidoreductase activity, acting on peroxide as acceptor	30	4.3	1.4e-05	0.00012
GO:0031347	P	regulation of defense response	16	4.3	1.7e-05	0.00014
GO:0016817	F	hydrolase activity, acting on acid anhydrides	163	-4.3	1.9e-05	0.00015
GO:0048731	P	system development	162	-4.2	2.1e-05	0.00016
GO:0002376	P	immune system process	59	4.2	2.2e-05	0.00016
GO:0009753	P	response to jasmonic acid stimulus	21	4.2	2.2e-05	0.00016
GO:0017111	F	nucleoside-triphosphatase activity	152	-4.3	2.1e-05	0.00016
GO:0007010	P	cytoskeleton organization	44	-4.2	2.2e-05	0.00016
GO:0009057	P	macromolecule catabolic process	111	4.2	2.8e-05	0.0002
GO:0032502	P	developmental process	356	-4.2	2.8e-05	0.0002
GO:0006081	P	cellular aldehyde metabolic process	21	4.2	2.8e-05	0.00021
GO:0005875	C	microtubule associated complex	26	-4.1	5e-05	0.00023
GO:0046914	F	transition metal ion binding	429	4.2	3.1e-05	0.00023
GO:0016209	F	antioxidant activity	37	4.1	3.4e-05	0.00025
GO:0050832	P	defense response to fungus	24	4.1	4.2e-05	0.00029
GO:0009886	P	post-embryonic morphogenesis	24	-4.1	4.2e-05	0.00029
GO:0051707	P	response to other organism	97	4.1	4.2e-05	0.00029
GO:0048583	P	regulation of response to stimulus	21	4.1	4.2e-05	0.00029
GO:0009987	P	cellular process	2500	-4.1	4.7e-05	0.00032
GO:0009620	P	response to fungus	30	4.1	5e-05	0.00034
GO:0005730	C	nucleolus	53	-3.9	9.4e-05	0.00042
GO:0006554	P	lysine catabolic process	15	4	6.3e-05	0.00043
GO:0032989	P	cellular component morphogenesis	51	-4	6.4e-05	0.00043
GO:0007275	P	multicellular organismal development	312	-4	7.2e-05	0.00048
GO:0009867	P	jasmonic acid mediated signaling pathway	13	4	7.7e-05	0.00051
GO:0071395	P	cellular response to jasmonic acid stimulus	13	4	7.7e-05	0.00051
GO:0005996	P	monosaccharide metabolic process	107	4	7.8e-05	0.00051
GO:0006066	P	alcohol metabolic process	128	3.9	8e-05	0.00052
GO:0006855	P	multidrug transport	13	3.9	8.2e-05	0.00052
GO:0000902	P	cell morphogenesis	47	-3.9	9.2e-05	0.00058
GO:0032553	F	ribonucleotide binding	491	-3.9	8.4e-05	0.00058
GO:0032555	F	purine ribonucleotide binding	491	-3.9	8.4e-05	0.00058
GO:0032501	P	multicellular organismal process	322	-3.9	0.0001	0.00063
GO:0048466	P	androecium development	18	-3.9	0.00011	0.00066
GO:0048653	P	anther development	18	-3.9	0.00011	0.00066
GO:0048443	P	stamen development	18	-3.9	0.00011	0.00066
GO:0044464	C	cell part	3708	-3.8	0.00017	0.0007
GO:0005623	C	cell	3708	-3.8	0.00017	0.0007
GO:0005506	F	iron ion binding	123	3.9	0.00011	0.00072
GO:0016998	P	cell wall macromolecule catabolic process	12	3.8	0.00012	0.00073
GO:0051704	P	multi-organism process	124	3.8	0.00013	0.00077
GO:0005819	C	spindle	17	-3.7	0.00019	0.00077
GO:0016846	F	carbon-sulfur lyase activity	15	3.8	0.00012	0.0008
GO:0015893	P	drug transport	17	3.8	0.00014	0.00081
GO:0006574	P	valine catabolic process	22	3.8	0.00014	0.00082
GO:0009083	P	branched chain family amino acid catabolic process	22	3.8	0.00014	0.00082
GO:0010103	P	stomatal complex morphogenesis	11	-3.8	0.00014	0.00082
GO:0006552	P	leucine catabolic process	22	3.8	0.00014	0.00082
GO:0010374	P	stomatal complex development	11	-3.8	0.00014	0.00082
GO:0006550	P	isoleucine catabolic process	22	3.8	0.00014	0.00082
GO:0044273	P	sulfur compound catabolic process	10	3.8	0.00015	0.00087
GO:0046487	P	glyoxylate metabolic process	16	3.8	0.00016	0.00092
GO:0071495	P	cellular response to endogenous stimulus	61	3.7	0.00018	0.001
GO:0022626	C	cytosolic ribosome	76	-3.6	0.00027	0.0011
GO:0003774	F	motor activity	26	-3.8	0.00017	0.0011
GO:0009642	P	response to light intensity	14	3.7	0.00021	0.0012
GO:0044249	P	cellular biosynthetic process	1045	-3.7	0.00022	0.0012
GO:0008092	F	cytoskeletal protein binding	35	-3.7	0.00019	0.0012
GO:0019318	P	hexose metabolic process	101	3.7	0.00023	0.0012
GO:0003777	F	microtubule motor activity	22	-3.7	0.00023	0.0013
GO:0009553	P	embryo sac development	20	-3.7	0.00023	0.0013
GO:0015238	F	drug transmembrane transporter activity	10	3.7	0.00023	0.0013
GO:0009725	P	response to hormone stimulus	131	3.7	0.00025	0.0013
GO:0003824	F	catalytic activity	2212	3.7	0.00023	0.0013
GO:0004091	F	carboxylesterase activity	72	-3.7	0.00024	0.0014
GO:0048869	P	cellular developmental process	91	-3.7	0.00026	0.0014
GO:0009863	P	salicylic acid mediated signaling pathway	12	3.6	0.00028	0.0015
GO:0071446	P	cellular response to salicylic acid stimulus	12	3.6	0.00028	0.0015
GO:0005739	C	mitochondrion	670	-3.5	0.00042	0.0016
GO:0044437	C	vacuolar part	19	3.5	0.00042	0.0016
GO:0009409	P	response to cold	33	3.6	0.0003	0.0016
GO:0006575	P	cellular amino acid derivative metabolic process	156	3.6	0.00036	0.0018
GO:0006749	P	glutathione metabolic process	27	3.6	0.00035	0.0018
GO:0030246	F	carbohydrate binding	36	3.6	0.00036	0.0019
GO:0000166	F	nucleotide binding	630	-3.6	0.00038	0.002
GO:0015992	P	proton transport	20	3.5	0.00043	0.0021
GO:0006818	P	hydrogen transport	20	3.5	0.00043	0.0021
GO:0009737	P	response to abscisic acid stimulus	37	3.5	0.00044	0.0022
GO:0003723	F	RNA binding	91	-3.5	0.00042	0.0022
GO:0071310	P	cellular response to organic substance	75	3.5	0.00045	0.0023
GO:0003924	F	GTPase activity	25	-3.5	0.00047	0.0024
GO:0005774	C	vacuolar membrane	17	3.4	0.00066	0.0024
GO:0016679	F	oxidoreductase activity, acting on diphenols and related substances as donors	11	3.5	0.00046	0.0024
GO:0007242	P	intracellular signaling cascade	109	3.5	0.0005	0.0025
GO:0015976	P	carbon utilization	23	3.5	0.00053	0.0026
GO:0016682	F	oxidoreductase activity, acting on diphenols and related substances as donors, oxygen as acceptor	10	3.5	0.00054	0.0027
GO:0009414	P	response to water deprivation	32	3.4	0.00058	0.0027
GO:0009415	P	response to water	32	3.4	0.00058	0.0027
GO:0006518	P	peptide metabolic process	28	3.4	0.00056	0.0027
GO:0009084	P	glutamine family amino acid biosynthetic process	11	3.4	0.00056	0.0027
GO:0051258	P	protein polymerization	26	-3.5	0.00055	0.0027
GO:0000226	P	microtubule cytoskeleton organization	21	-3.5	0.00055	0.0027
GO:0016070	P	RNA metabolic process	250	-3.5	0.00056	0.0027
GO:0044444	C	cytoplasmic part	2200	-3.3	0.00083	0.003
GO:0009814	P	defense response, incompatible interaction	30	3.4	0.00067	0.0031
GO:0019725	P	cellular homeostasis	48	3.4	0.00068	0.0032
GO:0017076	F	purine nucleotide binding	516	-3.4	0.00076	0.0034
GO:0019001	F	guanyl nucleotide binding	57	-3.4	0.00075	0.0034
GO:0032561	F	guanyl ribonucleotide binding	57	-3.4	0.00075	0.0034
GO:0005525	F	GTP binding	57	-3.4	0.00075	0.0034
GO:0016903	F	oxidoreductase activity, acting on the aldehyde or oxo group of donors	28	3.4	0.00077	0.0034
GO:0044238	P	primary metabolic process	2103	-3.4	0.00076	0.0035
GO:0006549	P	isoleucine metabolic process	26	3.4	0.00079	0.0036
GO:0019748	P	secondary metabolic process	135	3.3	0.00084	0.0038
GO:0051187	P	cofactor catabolic process	22	3.3	0.00083	0.0038
GO:0048229	P	gametophyte development	46	-3.3	0.00086	0.0039
GO:0006090	P	pyruvate metabolic process	60	3.3	0.00086	0.0039
GO:0009266	P	response to temperature stimulus	58	3.3	0.00089	0.004
GO:0009908	P	flower development	55	-3.3	0.0009	0.004
GO:0009611	P	response to wounding	28	3.3	0.00093	0.0041
GO:0006551	P	leucine metabolic process	25	3.3	0.00097	0.0042
GO:0033279	C	ribosomal subunit	62	-3.2	0.0013	0.0045
GO:0051716	P	cellular response to stimulus	167	3.3	0.0011	0.0047
GO:0009826	P	unidimensional cell growth	30	-3.3	0.0011	0.0047
GO:0060560	P	developmental growth involved in morphogenesis	30	-3.3	0.0011	0.0047
GO:0009072	P	aromatic amino acid family metabolic process	46	3.2	0.0012	0.0051
GO:0005524	F	ATP binding	434	-3.2	0.0012	0.0052
GO:0009791	P	post-embryonic development	155	-3.2	0.0013	0.0053
GO:0009627	P	systemic acquired resistance	16	3.2	0.0013	0.0053
GO:0007389	P	pattern specification process	34	-3.2	0.0013	0.0053
GO:0008270	F	zinc ion binding	247	3.2	0.0012	0.0053
GO:0048037	F	cofactor binding	116	3.2	0.0013	0.0053
GO:0000910	P	cytokinesis	20	-3.2	0.0014	0.0059
GO:0004866	F	endopeptidase inhibitor activity	12	3.2	0.0015	0.006
GO:0051015	F	actin filament binding	12	-3.2	0.0015	0.006
GO:0006573	P	valine metabolic process	26	3.2	0.0015	0.0061
GO:0010038	P	response to metal ion	27	3.2	0.0016	0.0064
GO:0030203	P	glycosaminoglycan metabolic process	11	3.1	0.0016	0.0068
GO:0031988	C	membrane-bounded vesicle	427	-3.1	0.002	0.0069
GO:0006720	P	isoprenoid metabolic process	35	3.1	0.0018	0.0071
GO:0044242	P	cellular lipid catabolic process	31	3.1	0.0018	0.0071
GO:0044428	C	nuclear part	244	-3.1	0.0022	0.0072
GO:0003002	P	regionalization	21	-3.1	0.0018	0.0072
GO:0015672	P	monovalent inorganic cation transport	39	3.1	0.0018	0.0073
GO:0040029	P	regulation of gene expression, epigenetic	30	-3.1	0.002	0.0079
GO:0031982	C	vesicle	430	-3	0.0025	0.0079
GO:0043566	F	structure-specific DNA binding	14	-3.1	0.002	0.008
GO:0008236	F	serine-type peptidase activity	27	-3.1	0.002	0.008
GO:0017171	F	serine hydrolase activity	27	-3.1	0.002	0.008
GO:0048608	P	reproductive structure development	131	-3.1	0.0021	0.0083
GO:0043623	P	cellular protein complex assembly	34	-3.1	0.0021	0.0083
GO:0032787	P	monocarboxylic acid metabolic process	190	3.1	0.0021	0.0084
GO:0006800	P	oxygen and reactive oxygen species metabolic process	20	3.1	0.0022	0.0085
GO:0045298	C	tubulin complex	14	-3	0.0027	0.0085
GO:0044267	P	cellular protein metabolic process	687	-3.1	0.0022	0.0085
GO:0010035	P	response to inorganic substance	54	3.1	0.0022	0.0086
GO:0016023	C	cytoplasmic membrane-bounded vesicle	425	-3	0.0028	0.0087
GO:0008017	F	microtubule binding	13	-3	0.0024	0.0093
GO:0007169	P	transmembrane receptor protein tyrosine kinase signaling pathway	65	-3	0.0025	0.0096
GO:0044275	P	cellular carbohydrate catabolic process	62	3	0.0025	0.0097
GO:0009524	C	phragmoplast	19	-2.9	0.0034	0.01
GO:0006790	P	sulfur metabolic process	69	3	0.0027	0.01
GO:0006396	P	RNA processing	62	-3	0.0027	0.01
GO:0031410	C	cytoplasmic vesicle	428	-2.9	0.0034	0.01
GO:0015631	F	tubulin binding	14	-3	0.0027	0.01
GO:0042430	P	indole and derivative metabolic process	33	3	0.0028	0.011
GO:0032559	F	adenyl ribonucleotide binding	438	-3	0.0029	0.011
GO:0043234	C	protein complex	434	-2.9	0.004	0.011
GO:0042493	P	response to drug	21	3	0.0029	0.011
GO:0009058	P	biosynthetic process	1109	-3	0.003	0.011
GO:0030414	F	peptidase inhibitor activity	13	3	0.0032	0.012
GO:0003006	P	reproductive developmental process	134	-3	0.0031	0.012
GO:0042575	C	DNA polymerase complex	10	-2.9	0.0042	0.012
GO:0042434	P	indole derivative metabolic process	32	2.9	0.0037	0.013
GO:0070008	F	serine-type exopeptidase activity	10	-2.9	0.0037	0.013
GO:0006206	P	pyrimidine base metabolic process	34	-2.9	0.0036	0.013
GO:0006568	P	tryptophan metabolic process	32	2.9	0.0037	0.013
GO:0006586	P	indolalkylamine metabolic process	32	2.9	0.0037	0.013
GO:0004180	F	carboxypeptidase activity	10	-2.9	0.0037	0.013
GO:0004185	F	serine-type carboxypeptidase activity	10	-2.9	0.0037	0.013
GO:0004386	F	helicase activity	20	-2.9	0.0035	0.013
GO:0050662	F	coenzyme binding	86	2.9	0.0039	0.013
GO:0044281	P	small molecule metabolic process	800	2.9	0.0041	0.014
GO:0002682	P	regulation of immune system process	10	2.9	0.004	0.014
GO:0042592	P	homeostatic process	60	2.9	0.0041	0.014
GO:0045088	P	regulation of innate immune response	10	2.9	0.004	0.014
GO:0004364	F	glutathione transferase activity	11	2.9	0.0042	0.014
GO:0050776	P	regulation of immune response	10	2.9	0.004	0.014
GO:0009536	C	plastid	974	-2.8	0.0049	0.014
GO:0016042	P	lipid catabolic process	41	2.9	0.0041	0.014
GO:0005275	F	amine transmembrane transporter activity	21	2.9	0.0044	0.014
GO:0044262	P	cellular carbohydrate metabolic process	232	2.9	0.0038	0.014
GO:0008361	P	regulation of cell size	51	-2.9	0.0043	0.015
GO:0010016	P	shoot morphogenesis	39	-2.9	0.0042	0.015
GO:0070271	P	protein complex biogenesis	40	-2.8	0.0044	0.015
GO:0006803	P	glutathione conjugation reaction	11	2.9	0.0042	0.015
GO:0034660	P	ncRNA metabolic process	43	-2.9	0.0042	0.015
GO:0009081	P	branched chain family amino acid metabolic process	29	2.9	0.0043	0.015
GO:0016049	P	cell growth	51	-2.9	0.0043	0.015
GO:0006461	P	protein complex assembly	40	-2.8	0.0044	0.015
GO:0015674	P	di-, tri-valent inorganic cation transport	15	2.8	0.0046	0.016
GO:0009853	P	photorespiration	10	2.8	0.0048	0.016
GO:0042542	P	response to hydrogen peroxide	14	2.8	0.0046	0.016
GO:0007126	P	meiosis	12	-2.8	0.0052	0.017
GO:0005737	C	cytoplasm	2329	-2.7	0.0061	0.017
GO:0032535	P	regulation of cellular component size	54	-2.8	0.0053	0.017
GO:0090066	P	regulation of anatomical structure size	54	-2.8	0.0053	0.017
GO:0046700	P	heterocycle catabolic process	13	2.8	0.005	0.017
GO:0051327	P	M phase of meiotic cell cycle	12	-2.8	0.0052	0.017
GO:0016706	F	oxidoreductase activity, acting on paired donors, with incorporation or reduction of molecular oxygen, 2-oxoglutarate as one donor, and incorporation of one atom each of oxygen into both donors	22	2.8	0.0054	0.018
GO:0008378	F	galactosyltransferase activity	12	2.8	0.0055	0.018
GO:0016620	F	oxidoreductase activity, acting on the aldehyde or oxo group of donors, NAD or NADP as acceptor	23	2.8	0.0057	0.018
GO:0006457	P	protein folding	52	-2.8	0.0057	0.018
GO:0015297	F	antiporter activity	31	2.8	0.0057	0.018
GO:0048509	P	regulation of meristem development	12	-2.8	0.0058	0.019
GO:0022621	P	shoot system development	64	-2.7	0.0061	0.02
GO:0009308	P	amine metabolic process	401	2.7	0.0062	0.02
GO:0048367	P	shoot development	64	-2.7	0.0061	0.02
GO:0010608	P	posttranscriptional regulation of gene expression	30	-2.7	0.0063	0.02
GO:0009507	C	chloroplast	443	-2.6	0.0081	0.021
GO:0008283	P	cell proliferation	16	-2.7	0.0068	0.021
GO:0007167	P	enzyme linked receptor protein signaling pathway	72	-2.7	0.0066	0.021
GO:0009109	P	coenzyme catabolic process	13	2.7	0.0068	0.021
GO:0030863	C	cortical cytoskeleton	14	-2.7	0.008	0.021
GO:0045229	P	external encapsulating structure organization	10	-2.7	0.007	0.022
GO:0007047	P	cellular cell wall organization	10	-2.7	0.007	0.022
GO:0016458	P	gene silencing	17	-2.7	0.0076	0.023
GO:0000325	C	plant-type vacuole	10	2.6	0.0098	0.024
GO:0006006	P	glucose metabolic process	71	2.7	0.0079	0.024
GO:0015934	C	large ribosomal subunit	37	-2.6	0.0097	0.024
GO:0044459	C	plasma membrane part	43	-2.6	0.0098	0.024
GO:0031224	C	intrinsic to membrane	263	2.5	0.011	0.026
GO:0009735	P	response to cytokinin stimulus	17	2.6	0.0084	0.026
GO:0031090	C	organelle membrane	122	2.6	0.01	0.026
GO:0009112	P	nucleobase metabolic process	56	-2.6	0.0087	0.027
GO:0060255	P	regulation of macromolecule metabolic process	398	-2.6	0.009	0.027
GO:0042546	P	cell wall biogenesis	18	2.6	0.0095	0.028
GO:0030029	P	actin filament-based process	23	-2.6	0.0095	0.028
GO:0055066	P	di-, tri-valent inorganic cation homeostasis	13	2.6	0.0095	0.028
GO:0006220	P	pyrimidine nucleotide metabolic process	14	-2.6	0.0093	0.028
GO:0006221	P	pyrimidine nucleotide biosynthetic process	14	-2.6	0.0093	0.028
GO:0046165	P	alcohol biosynthetic process	49	2.6	0.0095	0.028
GO:0030005	P	cellular di-, tri-valent inorganic cation homeostasis	13	2.6	0.0095	0.028
GO:0006304	P	DNA modification	20	-2.6	0.0099	0.029
GO:0007568	P	aging	12	2.6	0.0098	0.029
GO:0030036	P	actin cytoskeleton organization	22	-2.6	0.01	0.03
GO:0009628	P	response to abiotic stimulus	198	2.6	0.011	0.031
GO:0046164	P	alcohol catabolic process	56	2.6	0.011	0.031
GO:0033205	P	cytokinesis during cell cycle	12	-2.5	0.011	0.032
GO:0015980	P	energy derivation by oxidation of organic compounds	27	2.5	0.011	0.032
GO:0034470	P	ncRNA processing	32	-2.5	0.012	0.034
GO:0009066	P	aspartate family amino acid metabolic process	77	2.5	0.012	0.035
GO:0045859	P	regulation of protein kinase activity	11	-2.5	0.013	0.036
GO:0019538	P	protein metabolic process	801	-2.5	0.013	0.036
GO:0019320	P	hexose catabolic process	55	2.5	0.013	0.036
GO:0006305	P	DNA alkylation	19	-2.5	0.013	0.036
GO:0042325	P	regulation of phosphorylation	11	-2.5	0.013	0.036
GO:0006306	P	DNA methylation	19	-2.5	0.013	0.036
GO:0046365	P	monosaccharide catabolic process	55	2.5	0.013	0.036
GO:0019843	F	rRNA binding	34	-2.5	0.012	0.036
GO:0019220	P	regulation of phosphate metabolic process	11	-2.5	0.013	0.036
GO:0043549	P	regulation of kinase activity	11	-2.5	0.013	0.036
GO:0006007	P	glucose catabolic process	55	2.5	0.013	0.036
GO:0051174	P	regulation of phosphorus metabolic process	11	-2.5	0.013	0.036
GO:0000160	P	two-component signal transduction system (phosphorelay)	12	2.5	0.014	0.037
GO:0009505	C	plant-type cell wall	44	-2.4	0.016	0.037
GO:0055028	C	cortical microtubule	11	-2.4	0.017	0.037
GO:0048440	P	carpel development	10	-2.5	0.014	0.037
GO:0010005	C	cortical microtubule, transverse to long axis	11	-2.4	0.017	0.037
GO:0048481	P	ovule development	10	-2.5	0.014	0.037
GO:0005881	C	cytoplasmic microtubule	11	-2.4	0.017	0.037
GO:0009887	P	organ morphogenesis	36	-2.5	0.014	0.038
GO:0006519	P	cellular amino acid and derivative metabolic process	466	2.5	0.014	0.038
GO:0048467	P	gynoecium development	11	-2.4	0.014	0.038
GO:0010468	P	regulation of gene expression	382	-2.5	0.014	0.038
GO:0015979	P	photosynthesis	30	2.4	0.015	0.038
GO:0048589	P	developmental growth	41	-2.4	0.014	0.038
GO:0055082	P	cellular chemical homeostasis	16	2.4	0.014	0.038
GO:0006084	P	acetyl-CoA metabolic process	12	2.5	0.014	0.038
GO:0009733	P	response to auxin stimulus	68	2.4	0.015	0.039
GO:0030981	C	cortical microtubule cytoskeleton	12	-2.4	0.017	0.039
GO:0048522	P	positive regulation of cellular process	36	-2.4	0.016	0.04
GO:0016051	P	carbohydrate biosynthetic process	112	2.4	0.015	0.04
GO:0009060	P	aerobic respiration	18	2.4	0.016	0.04
GO:0000003	P	reproduction	159	-2.4	0.016	0.041
GO:0006094	P	gluconeogenesis	40	2.4	0.016	0.041
GO:0043436	P	oxoacid metabolic process	535	2.4	0.016	0.041
GO:0006082	P	organic acid metabolic process	535	2.4	0.016	0.041
GO:0042180	P	cellular ketone metabolic process	538	2.4	0.016	0.041
GO:0048507	P	meristem development	19	-2.4	0.016	0.041
GO:0019752	P	carboxylic acid metabolic process	535	2.4	0.016	0.041
GO:0009790	P	embryonic development	67	-2.4	0.017	0.043
GO:0006873	P	cellular ion homeostasis	15	2.4	0.018	0.045
GO:0033365	P	protein localization in organelle	14	-2.4	0.018	0.045
GO:0009605	P	response to external stimulus	68	2.4	0.018	0.046
GO:0009888	P	tissue development	57	-2.3	0.019	0.046
GO:0007166	P	cell surface receptor linked signaling pathway	78	-2.4	0.019	0.046
GO:0051321	P	meiotic cell cycle	20	-2.4	0.018	0.046
GO:0034641	P	cellular nitrogen compound metabolic process	455	2.4	0.019	0.046
GO:0045454	P	cell redox homeostasis	28	2.4	0.018	0.046
GO:0045333	P	cellular respiration	23	2.3	0.019	0.047
GO:0044270	P	cellular nitrogen compound catabolic process	12	2.3	0.019	0.047
GO:0005576	C	extracellular region	90	-2.3	0.022	0.047
GO:0005835	C	fatty acid synthase complex	13	-2.3	0.022	0.048
GO:0001883	F	purine nucleoside binding	463	-2.4	0.016	0.048
GO:0001882	F	nucleoside binding	463	-2.4	0.016	0.048
GO:0022414	P	reproductive process	156	-2.3	0.02	0.048
GO:0005515	F	protein binding	696	-2.4	0.016	0.048
GO:0030554	F	adenyl nucleotide binding	463	-2.4	0.016	0.048
GO:0010118	P	stomatal movement	15	2.3	0.02	0.048
GO:0006820	P	anion transport	23	2.3	0.02	0.049
GO:0032870	P	cellular response to hormone stimulus	49	2.3	0.02	0.049
GO:0040007	P	growth	66	-2.3	0.021	0.05
